# Supplementary material for: Extensive 5′-surveillance guards against non-canonical NAD-caps of nuclear mRNAs in yeast
Source: Nat Commun. 2020 Nov 2;11:5508. doi: 10.1038/s41467-020-19326-3 (PMC7606564; doi:10.1038/s41467-020-19326-3)
Supplement: Supplementary file 4 — Source Data [file 41467_2020_19326_MOESM4_ESM.zip]

Archive with 2 entries (2 files):
- sourceDataForImages.pdf
- sourceDataForPlotting.xlsx
