# Supplementary material for: Extensive 5′-surveillance guards against non-canonical NAD-caps of nuclear mRNAs in yeast
Source: Nat Commun. 2020 Nov 2;11:5508. doi: 10.1038/s41467-020-19326-3 (PMC7606564; doi:10.1038/s41467-020-19326-3)
Supplement: Supplementary file 4 — Source Data [file 41467_2020_19326_MOESM4_ESM.zip › sourceDataForPlotting.xlsx]

## Sheet: Summary
Summary
Fig. 1a	scatter plot		Fig.S1a	barplot
Fig. 1c	scatter plot		Fig.S1b	histogram
			Fig.S1c	boxplot
Fig. 2a	barplot		Fig.S1d	histogram
Fig. 2b	barplot		Fig.S1f	scatter plot
			Fig.S1g	scatter plot
Fig. 3b	scatter plot		Fig.S1i	heatmap
Fig. 3c	barplot		Fig.S1i	scatter plot
Fig. 3d	scatter plot
Fig. 4a	barplot		Fig.S2a	line plot
Fig. 4b	scatter plot		Fig.S2b	line plot
Fig. 4c	bubble plot		Fig.S2h	scatter plot
Fig. 4d	line plot		Fig.S2i	scatter plot
			Fig.S2j	scatter plot
Fig. 5b	table		Fig.S2k	line plot
Fig. 5c	scatter plot		Fig.S2l	scatter plot
Fig. 5d	radar plot
			Fig.S3a	line plot
Fig. 6b	boxplot		Fig.S3b	heatmap
Fig. 6c	scatter plot		Fig.S3d	heatmap
Fig. 6d	boxplot		Fig.S3e	heatmap
Fig.7c	barplot		Fig. S4b	scatter plot
			Fig. S4c	scatter plot
Fig. 8a	heatmap		Fig. S4d	scatter plot
Fig. 8b	heatmap
Fig. 8c	scatter plot		Fig. S5r	barplot
Fig. 8d	boxplot		Fig. S5s	boxplot
Fig.9b	table		Fig. S6a	barplot
			Fig. S6c	boxplot
Fig. 10a	barplot
Abbreviation: wild type (wt), npy1Δ(n), dxo1Δ(d), rai1Δ(r), dxo1Δ npy1Δ (dn), dxo1Δ rai1Δ (dr), rai1Δ npy1Δ (rn), dxo1Δ rai1Δ npy1Δ (drn).

## Sheet: Fig1a
Name	baseMean	log2FoldChange	lfcSE	stat	pvalue	padj
LTR_retrotransposon | ID=YARCTy1-1_BY4742;Name=YARCTy1-1;Alias=Ty1;dbxref=SGD:S000006792;Note=Ty1%20element%2C%20LTR%20retrotransposon%20of%20the%20Copia%20%28Pseudoviridae%29%20group%3B%20contains%20genes%20TYA%20Gag%20and%20TYB%20Pol%2C%20encoding%20proteins%20involved%20in%20structure%20and%20function%20of%20virus-like%20particles%2C%20flanked%20by%20two%20direct%20repeats%3B%20mutated%20in%20…	0.689541	0.518994	1.99993	0.259506	0.795245	NA
LTR_retrotransposon | ID=YBLWTy1-1_BY4742;Name=YBLWTy1-1;Alias=Ty1;dbxref=SGD:S000006808;Note=Ty1%20element%2C%20LTR%20retrotransposon%20of%20the%20Copia%20%28Pseudoviridae%29%20group%3B%20contains%20co-transcribed%20genes%20TYA%20Gag%20and%20TYB%20Pol%2C%20encoding%20proteins%20involved%20in%20structure%20and%20function%20of%20virus-like%20particles%2C%20flanked%20by%20two%20direct%20repeats	0.444539	-0.968374	2.04231	-0.474156	0.635389	NA
LTR_retrotransposon | ID=YBLWTy2-1_BY4742;Name=YBLWTy2-1;Alias=Ty2;dbxref=SGD:S000006809;Note=Ty2%20element%2C%20LTR%20retrotransposon%20of%20the%20Copia%20%28Pseudoviridae%29%20group%3B%20contains%20co-transcribed%20genes%20TYA%20Gag%20and%20TYB%20Pol%2C%20encoding%20proteins%20involved%20in%20structure%20and%20function%20of%20virus-like%20particles%2C%20flanked%20by%20two%20direct%20repeats	0.469714	-1.02757	2.03996	-0.503719	0.614459	NA
LTR_retrotransposon | ID=YBRWTy1-2_BY4742;Name=YBRWTy1-2;Alias=Ty1;dbxref=SGD:S000006821;Note=Ty1%20element%2C%20LTR%20retrotransposon%20of%20the%20Copia%20%28Pseudoviridae%29%20group%3B%20contains%20co-transcribed%20genes%20TYA%20Gag%20and%20TYB%20Pol%2C%20encoding%20proteins%20involved%20in%20structure%20and%20function%20of%20virus-like%20particles%2C%20flanked%20by%20two%20direct%20repeats	0.198987	-0.0875938	1.87416	-0.0467377	0.962722	NA
LTR_retrotransposon | ID=YCLWTy5-1_BY4742;Name=YCLWTy5-1;Alias=Ty5;dbxref=SGD:S000006831;Note=Ty5%20element%2C%20LTR%20retrotransposon%20of%20the%20Copia%20%28Pseudoviridae%29%20group%3B%20this%20is%20the%20only%20near-full%20length%20Ty5%20retrotransposon%20in%20S288C%20and%20it%20is%20non-functional	0.244714	1.3668	1.94873	0.701383	0.483064	NA
LTR_retrotransposon | ID=YDRCTy1-1_BY4742;Name=YDRCTy1-1;Alias=Ty1;dbxref=SGD:S000006859;Note=Ty1%20element%2C%20LTR%20retrotransposon%20of%20the%20Copia%20%28Pseudoviridae%29%20group%3B%20contains%20co-transcribed%20genes%20TYA%20Gag%20and%20TYB%20Pol%2C%20encoding%20proteins%20involved%20in%20structure%20and%20function%20of%20virus-like%20particles%2C%20flanked%20by%20two%20direct%20repeats	0.220378	-1.03233	1.82565	-0.565462	0.571759	NA
LTR_retrotransposon | ID=YDRCTy1-2_BY4742;Name=YDRCTy1-2;Alias=Ty1;dbxref=SGD:S000006860;Note=Ty1%20element%2C%20LTR%20retrotransposon%20of%20the%20Copia%20%28Pseudoviridae%29%20group%3B%20contains%20co-transcribed%20genes%20TYA%20Gag%20and%20TYB%20Pol%2C%20encoding%20proteins%20involved%20in%20structure%20and%20function%20of%20virus-like%20particles%2C%20flanked%20by%20two%20direct%20repeats	2.57652	1.1192	1.56915	0.713253	0.475689	0.565611
LTR_retrotransposon | ID=YDRCTy1-3_BY4742;Name=YDRCTy1-3;Alias=Ty1;dbxref=SGD:S000006861;Note=Ty1%20element%2C%20LTR%20retrotransposon%20of%20the%20Copia%20%28Pseudoviridae%29%20group%3B%20contains%20genes%20TYA%20Gag%20and%20TYB%20Pol%2C%20encoding%20proteins%20involved%20in%20structure%20and%20function%20of%20virus-like%20particles%2C%20flanked%20by%20two%20direct%20repeats%3B%20mutated%20in%20…	0.110189	-0.558477	1.5205	-0.367299	0.713396	NA
LTR_retrotransposon | ID=YDRCTy2-1_BY4742;Name=YDRCTy2-1;Alias=Ty2;dbxref=SGD:S000006862;Note=Ty2%20element%2C%20LTR%20retrotransposon%20of%20the%20Copia%20%28Pseudoviridae%29%20group%3B%20contains%20co-transcribed%20genes%20TYA%20Gag%20and%20TYB%20Pol%2C%20encoding%20proteins%20involved%20in%20structure%20and%20function%20of%20virus-like%20particles%2C%20flanked%20by%20two%20direct%20repeats	0.110189	-0.558477	1.5205	-0.367299	0.713396	NA
LTR_retrotransposon | ID=YDRWTy1-4_BY4742;Name=YDRWTy1-4;Alias=Ty1;dbxref=SGD:S000006882;Note=Ty1%20element%2C%20LTR%20retrotransposon%20of%20the%20Copia%20%28Pseudoviridae%29%20group%3B%20contains%20co-transcribed%20genes%20TYA%20Gag%20and%20TYB%20Pol%2C%20encoding%20proteins%20involved%20in%20structure%20and%20function%20of%20virus-like%20particles%2C%20flanked%20by%20two%20direct%20repeats	0.224161	-0.175548	1.91105	-0.0918596	0.92681	NA
LTR_retrotransposon | ID=YDRWTy1-5_BY4742;Name=YDRWTy1-5;Alias=Ty1;dbxref=SGD:S000006883;Note=Ty1%20element%2C%20LTR%20retrotransposon%20of%20the%20Copia%20%28Pseudoviridae%29%20group%3B%20contains%20co-transcribed%20genes%20TYA%20Gag%20and%20TYB%20Pol%2C%20encoding%20proteins%20involved%20in%20structure%20and%20function%20of%20virus-like%20particles%2C%20flanked%20by%20two%20direct%20repeats	0.270728	-1.21505	1.89385	-0.641578	0.521148	NA
LTR_retrotransposon | ID=YDRWTy2-2_BY4742;Name=YDRWTy2-2;Alias=Ty2;dbxref=SGD:S000006884;Note=Ty2%20element%2C%20LTR%20retrotransposon%20of%20the%20Copia%20%28Pseudoviridae%29%20group%3B%20contains%20co-transcribed%20genes%20TYA%20Gag%20and%20TYB%20Pol%2C%20encoding%20proteins%20involved%20in%20structure%20and%20function%20of%20virus-like%20particles%2C%20flanked%20by%20two%20direct%20repeats	0.4437	0.779313	2.04235	0.381577	0.702775	NA
LTR_retrotransposon | ID=YDRWTy2-3_BY4742;Name=YDRWTy2-3;Alias=Ty2;dbxref=SGD:S000006885;Note=Ty2%20element%2C%20LTR%20retrotransposon%20of%20the%20Copia%20%28Pseudoviridae%29%20group%3B%20contains%20co-transcribed%20genes%20TYA%20Gag%20and%20TYB%20Pol%2C%20encoding%20proteins%20involved%20in%20structure%20and%20function%20of%20virus-like%20particles%2C%20flanked%20by%20two%20direct%20repeats	0.0887975	0.449905	1.41307	0.318389	0.75019	NA
LTR_retrotransposon | ID=YERCTy1-1_BY4742;Name=YERCTy1-1;Alias=Ty1;dbxref=SGD:S000006910;Note=Ty1%20element%2C%20LTR%20retrotransposon%20of%20the%20Copia%20%28Pseudoviridae%29%20group%3B%20contains%20co-transcribed%20genes%20TYA%20Gag%20and%20TYB%20Pol%2C%20encoding%20proteins%20involved%20in%20structure%20and%20function%20of%20virus-like%20particles%2C%20flanked%20by%20two%20direct%20repeats	0.326725	-1.34908	1.93502	-0.697191	0.485684	NA
LTR_retrotransposon | ID=YERCTy1-2_BY4742;Name=YERCTy1-2;Alias=Ty1;dbxref=SGD:S000006911;Note=Ty1%20element%2C%20LTR%20retrotransposon%20of%20the%20Copia%20%28Pseudoviridae%29%20group%3B%20contains%20co-transcribed%20genes%20TYA%20Gag%20and%20TYB%20Pol%2C%20encoding%20proteins%20involved%20in%20structure%20and%20function%20of%20virus-like%20particles%2C%20flanked%20by%20two%20direct%20repeats	0	NA	NA	NA	NA	NA
LTR_retrotransposon | ID=YFLWTy2-1_BY4742;Name=YFLWTy2-1;Alias=Ty2;dbxref=SGD:S000006930;Note=Ty2%20element%2C%20LTR%20retrotransposon%20of%20the%20Copia%20%28Pseudoviridae%29%20group%3B%20contains%20co-transcribed%20genes%20TYA%20Gag%20and%20TYB%20Pol%2C%20encoding%20proteins%20involved%20in%20structure%20and%20function%20of%20virus-like%20particles%2C%20flanked%20by%20two%20direct%20repeats	0.110189	-0.558477	1.5205	-0.367299	0.713396	NA
LTR_retrotransposon | ID=YGRCTy1-2_BY4742;Name=YGRCTy1-2;Alias=Ty1;dbxref=SGD:S000006962;Note=Ty1%20element%2C%20LTR%20retrotransposon%20of%20the%20Copia%20%28Pseudoviridae%29%20group%3B%20contains%20co-transcribed%20genes%20TYA%20Gag%20and%20TYB%20Pol%2C%20encoding%20proteins%20involved%20in%20structure%20and%20function%20of%20virus-like%20particles%2C%20flanked%20by%20two%20direct%20repeats	0.436914	-1.97153	2.03352	-0.969513	0.332289	NA
LTR_retrotransposon | ID=YGRCTy1-3_BY4742;Name=YGRCTy1-3;Alias=Ty1;dbxref=SGD:S000006963;Note=Ty1%20element%2C%20LTR%20retrotransposon%20of%20the%20Copia%20%28Pseudoviridae%29%20group%3B%20contains%20co-transcribed%20genes%20TYA%20Gag%20and%20TYB%20Pol%2C%20encoding%20proteins%20involved%20in%20structure%20and%20function%20of%20virus-like%20particles%2C%20flanked%20by%20two%20direct%20repeats	0.110189	-0.558477	1.5205	-0.367299	0.713396	NA
LTR_retrotransposon | ID=YGRCTy2-1_BY4742;Name=YGRCTy2-1;Alias=Ty2;dbxref=SGD:S000006964;Note=Ty2%20element%2C%20LTR%20retrotransposon%20of%20the%20Copia%20%28Pseudoviridae%29%20group%3B%20contains%20genes%20TYA%20Gag%20and%20TYB%20Pol%2C%20encoding%20proteins%20involved%20in%20structure%20and%20function%20of%20virus-like%20particles%2C%20flanked%20by%20two%20direct%20repeats%3B%20mutated%20in%20…	4.06955	0.274762	1.25248	0.219375	0.826358	0.873433
LTR_retrotransposon | ID=YGRWTy1-1_BY4742;Name=YGRWTy1-1;Alias=Ty1;dbxref=SGD:S000006982;Note=Ty1%20element%2C%20LTR%20retrotransposon%20of%20the%20Copia%20%28Pseudoviridae%29%20group%3B%20contains%20co-transcribed%20genes%20TYA%20Gag%20and%20TYB%20Pol%2C%20encoding%20proteins%20involved%20in%20structure%20and%20function%20of%20virus-like%20particles%2C%20flanked%20by%20two%20direct%20repeats	0.266105	0.144478	1.95657	0.0738423	0.941136	NA
LTR_retrotransposon | ID=YGRWTy2-2_BY4742;Name=YGRWTy2-2;Alias=Ty2;dbxref=SGD:S000006983;Note=Ty2%20element%2C%20LTR%20retrotransposon%20of%20the%20Copia%20%28Pseudoviridae%29%20group%3B%20contains%20co-transcribed%20genes%20TYA%20Gag%20and%20TYB%20Pol%2C%20encoding%20proteins%20involved%20in%20structure%20and%20function%20of%20virus-like%20particles%2C%20flanked%20by%20two%20direct%20repeats	0.0887975	0.449905	1.41307	0.318389	0.75019	NA
LTR_retrotransposon | ID=YGRWTy3-1_BY4742;Name=YGRWTy3-1;Alias=Ty3;dbxref=SGD:S000006984;Note=Ty3%20element%2C%20LTR%20retrotransposon%20of%20the%20Gypsy%20%28Metaviridae%29%20group%3B%20contains%20co-transcribed%20genes%20TYA%20Gag%20and%20TYB%20Pol%2C%20encoding%20proteins%20involved%20in%20structure%20and%20function%20of%20virus-like%20particles%2C%20flanked%20by%20two%20direct%20repeats	0	NA	NA	NA	NA	NA
LTR_retrotransposon | ID=YHLWTy4-1_BY4742;Name=YHLWTy4-1;Alias=Ty4;dbxref=SGD:S000006991;Note=Ty4%20element%2C%20LTR%20retrotransposon%20of%20the%20Copia%20%28Pseudoviridae%29%20group%3B%20contains%20co-transcribed%20genes%20TYA%20Gag%20and%20TYB%20Pol%2C%20encoding%20proteins%20involved%20in%20structure%20and%20function%20of%20virus-like%20particles%2C%20flanked%20by%20two%20direct%20repeats	0	NA	NA	NA	NA	NA
LTR_retrotransposon | ID=YHRCTy1-1_BY4742;Name=YHRCTy1-1;Alias=Ty1;dbxref=SGD:S000007006;Note=Ty1%20element%2C%20LTR%20retrotransposon%20of%20the%20Copia%20%28Pseudoviridae%29%20group%3B%20contains%20co-transcribed%20genes%20TYA%20Gag%20and%20TYB%20Pol%2C%20encoding%20proteins%20involved%20in%20structure%20and%20function%20of%20virus-like%20particles%2C%20flanked%20by%20two%20direct%20repeats	0.110189	-0.558477	1.5205	-0.367299	0.713396	NA
LTR_retrotransposon | ID=YILWTy3-1_BY4742;Name=YILWTy3-1;Alias=Ty3;dbxref=SGD:S000007020;Note=Ty3%20element%2C%20LTR%20retrotransposon%20of%20the%20Gypsy%20%28Metaviridae%29%20group%3B%20contains%20co-transcribed%20genes%20TYA%20Gag%20and%20TYB%20Pol%2C%20encoding%20proteins%20involved%20in%20structure%20and%20function%20of%20virus-like%20particles%2C%20flanked%20by%20two%20direct%20repeats	0	NA	NA	NA	NA	NA
LTR_retrotransposon | ID=YJLWTy4-1_BY4742;Name=YJLWTy4-1;Alias=Ty4;dbxref=SGD:S000007039;Note=Ty4%20element%2C%20LTR%20retrotransposon%20of%20the%20Copia%20%28Pseudoviridae%29%20group%3B%20contains%20co-transcribed%20genes%20TYA%20Gag%20and%20TYB%20Pol%2C%20encoding%20proteins%20involved%20in%20structure%20and%20function%20of%20virus-like%20particles%2C%20flanked%20by%20two%20direct%20repeats	0	NA	NA	NA	NA	NA
LTR_retrotransposon | ID=YJRWTy1-1_BY4742;Name=YJRWTy1-1;Alias=Ty1;dbxref=SGD:S000007048;Note=Ty1%20element%2C%20LTR%20retrotransposon%20of%20the%20Copia%20%28Pseudoviridae%29%20group%3B%20contains%20co-transcribed%20genes%20TYA%20Gag%20and%20TYB%20Pol%2C%20encoding%20proteins%20involved%20in%20structure%20and%20function%20of%20virus-like%20particles%2C%20flanked%20by%20two%20direct%20repeats	0.68547	-0.528794	2.00087	-0.264283	0.791562	NA
LTR_retrotransposon | ID=YJRWTy1-2_BY4742;Name=YJRWTy1-2;Alias=Ty1;dbxref=SGD:S000007049;Note=Ty1%20element%2C%20LTR%20retrotransposon%20of%20the%20Copia%20%28Pseudoviridae%29%20group%3B%20contains%20co-transcribed%20genes%20TYA%20Gag%20and%20TYB%20Pol%2C%20encoding%20proteins%20involved%20in%20structure%20and%20function%20of%20virus-like%20particles%2C%20flanked%20by%20two%20direct%20repeats	0.533337	-0.523986	2.02836	-0.25833	0.796152	NA
LTR_retrotransposon | ID=YLRCTy1-1_BY4742;Name=YLRCTy1-1;Alias=Ty1;dbxref=SGD:S000007081;Note=Ty1%20element%2C%20LTR%20retrotransposon%20of%20the%20Copia%20%28Pseudoviridae%29%20group%3B%20contains%20co-transcribed%20genes%20TYA%20Gag%20and%20TYB%20Pol%2C%20encoding%20proteins%20involved%20in%20structure%20and%20function%20of%20virus-like%20particles%2C%20flanked%20by%20two%20direct%20repeats	0	NA	NA	NA	NA	NA
LTR_retrotransposon | ID=YLRCTy2-2_BY4742;Name=YLRCTy2-2;Alias=Ty2;dbxref=SGD:S000007082;Note=Ty2%20element%2C%20LTR%20retrotransposon%20of%20the%20Copia%20%28Pseudoviridae%29%20group%3B%20contains%20genes%20TYA%20Gag%20and%20TYB%20Pol%2C%20encoding%20proteins%20involved%20in%20structure%20and%20function%20of%20virus-like%20particles%2C%20flanked%20by%20two%20direct%20repeats%3B%20mutated%20in%20…	2.64272	0.789811	1.29308	0.610799	0.541333	0.632109
LTR_retrotransposon | ID=YLRWTy1-2_BY4742;Name=YLRWTy1-2;Alias=Ty1;dbxref=SGD:S000007098;Note=Ty1%20element%2C%20LTR%20retrotransposon%20of%20the%20Copia%20%28Pseudoviridae%29%20group%3B%20contains%20co-transcribed%20genes%20TYA%20Gag%20and%20TYB%20Pol%2C%20encoding%20proteins%20involved%20in%20structure%20and%20function%20of%20virus-like%20particles%2C%20flanked%20by%20two%20direct%20repeats	0.155916	0.748551	1.67939	0.445727	0.655794	NA
LTR_retrotransposon | ID=YLRWTy1-3_BY4742;Name=YLRWTy1-3;Alias=Ty1;dbxref=SGD:S000007099;Note=Ty1%20element%2C%20LTR%20retrotransposon%20of%20the%20Copia%20%28Pseudoviridae%29%20group%3B%20contains%20co-transcribed%20genes%20TYA%20Gag%20and%20TYB%20Pol%2C%20encoding%20proteins%20involved%20in%20structure%20and%20function%20of%20virus-like%20particles%2C%20flanked%20by%20two%20direct%20repeats	25.6671	0.20558	0.677517	0.303432	0.761561	0.819224
LTR_retrotransposon | ID=YLRWTy2-1_BY4742;Name=YLRWTy2-1;Alias=Ty2;dbxref=SGD:S000007100;Note=Ty2%20element%2C%20LTR%20retrotransposon%20of%20the%20Copia%20%28Pseudoviridae%29%20group%3B%20contains%20co-transcribed%20genes%20TYA%20Gag%20and%20TYB%20Pol%2C%20encoding%20proteins%20involved%20in%20structure%20and%20function%20of%20virus-like%20particles%2C%20flanked%20by%20two%20direct%20repeats	0.177595	0.847638	1.73978	0.487209	0.62611	NA
LTR_retrotransposon | ID=YMLWTy1-1_BY4742;Name=YMLWTy1-1;Alias=Ty1;dbxref=SGD:S000007107;Note=Ty1%20element%2C%20LTR%20retrotransposon%20of%20the%20Copia%20%28Pseudoviridae%29%20group%3B%20contains%20co-transcribed%20genes%20TYA%20Gag%20and%20TYB%20Pol%2C%20encoding%20proteins%20involved%20in%20structure%20and%20function%20of%20virus-like%20particles%2C%20flanked%20by%20two%20direct%20repeats	0.224161	-0.175548	1.91105	-0.0918596	0.92681	NA
LTR_retrotransposon | ID=YMLWTy1-2_BY4742;Name=YMLWTy1-2;Alias=Ty1;dbxref=SGD:S000007108;Note=Ty1%20element%2C%20LTR%20retrotransposon%20of%20the%20Copia%20%28Pseudoviridae%29%20group%3B%20contains%20co-transcribed%20genes%20TYA%20Gag%20and%20TYB%20Pol%2C%20encoding%20proteins%20involved%20in%20structure%20and%20function%20of%20virus-like%20particles%2C%20flanked%20by%20two%20direct%20repeats	0.287784	0.253252	1.97593	0.128168	0.898016	NA
LTR_retrotransposon | ID=YMRCTy1-3_BY4742;Name=YMRCTy1-3;Alias=Ty1;dbxref=SGD:S000007119;Note=Ty1%20element%2C%20LTR%20retrotransposon%20of%20the%20Copia%20%28Pseudoviridae%29%20group%3B%20contains%20co-transcribed%20genes%20TYA%20Gag%20and%20TYB%20Pol%2C%20encoding%20proteins%20involved%20in%20structure%20and%20function%20of%20virus-like%20particles%2C%20flanked%20by%20two%20direct%20repeats	0.110189	-0.558477	1.5205	-0.367299	0.713396	NA
LTR_retrotransposon | ID=YMRCTy1-4_BY4742;Name=YMRCTy1-4;Alias=Ty1;dbxref=SGD:S000007120;Note=Ty1%20element%2C%20LTR%20retrotransposon%20of%20the%20Copia%20%28Pseudoviridae%29%20group%3B%20contains%20co-transcribed%20genes%20TYA%20Gag%20and%20TYB%20Pol%2C%20encoding%20proteins%20involved%20in%20structure%20and%20function%20of%20virus-like%20particles%2C%20flanked%20by%20two%20direct%20repeats	0.135364	-0.672726	1.61798	-0.415782	0.677569	NA
LTR_retrotransposon | ID=YNLCTy1-1_BY4742;Name=YNLCTy1-1;Alias=Ty1;dbxref=SGD:S000007134;Note=Ty1%20element%2C%20LTR%20retrotransposon%20of%20the%20Copia%20%28Pseudoviridae%29%20group%3B%20contains%20co-transcribed%20genes%20TYA%20Gag%20and%20TYB%20Pol%2C%20encoding%20proteins%20involved%20in%20structure%20and%20function%20of%20virus-like%20particles%2C%20flanked%20by%20two%20direct%20repeats	0	NA	NA	NA	NA	NA
LTR_retrotransposon | ID=YNLCTy2-1_BY4742;Name=YNLCTy2-1;Alias=Ty2;dbxref=SGD:S000007135;Note=Ty2%20element%2C%20LTR%20retrotransposon%20of%20the%20Copia%20%28Pseudoviridae%29%20group%3B%20contains%20genes%20TYA%20Gag%20and%20TYB%20Pol%2C%20encoding%20proteins%20involved%20in%20structure%20and%20function%20of%20virus-like%20particles%2C%20flanked%20by%20two%20direct%20repeats%3B%20mutated%20in%20…	4.25384	-0.340285	1.12844	-0.301554	0.762992	0.819736
LTR_retrotransposon | ID=YNLWTy1-2_BY4742;Name=YNLWTy1-2;Alias=Ty1;dbxref=SGD:S000007142;Note=Ty1%20element%2C%20LTR%20retrotransposon%20of%20the%20Copia%20%28Pseudoviridae%29%20group%3B%20contains%20co-transcribed%20genes%20TYA%20Gag%20and%20TYB%20Pol%2C%20encoding%20proteins%20involved%20in%20structure%20and%20function%20of%20virus-like%20particles%2C%20flanked%20by%20two%20direct%20repeats	0.312959	0.16757	1.99283	0.0840866	0.932988	NA
LTR_retrotransposon | ID=YOLWTy1-1_BY4742;Name=YOLWTy1-1;Alias=Ty1;dbxref=SGD:S000007161;Note=Ty1%20element%2C%20LTR%20retrotransposon%20of%20the%20Copia%20%28Pseudoviridae%29%20group%3B%20contains%20co-transcribed%20genes%20TYA%20Gag%20and%20TYB%20Pol%2C%20encoding%20proteins%20involved%20in%20structure%20and%20function%20of%20virus-like%20particles%2C%20flanked%20by%20two%20direct%20repeats	0.622135	-0.220475	2.00997	-0.109691	0.912654	NA
LTR_retrotransposon | ID=YORCTy2-1_BY4742;Name=YORCTy2-1;Alias=Ty2;dbxref=SGD:S000007168;Note=Ty2%20element%2C%20LTR%20retrotransposon%20of%20the%20Copia%20%28Pseudoviridae%29%20group%3B%20contains%20co-transcribed%20genes%20TYA%20Gag%20and%20TYB%20Pol%2C%20encoding%20proteins%20involved%20in%20structure%20and%20function%20of%20virus-like%20particles%2C%20flanked%20by%20two%20direct%20repeats	0.110189	-0.558477	1.5205	-0.367299	0.713396	NA
LTR_retrotransposon | ID=YORWTy1-2_BY4742;Name=YORWTy1-2;Alias=Ty1;dbxref=SGD:S000007182;Note=Ty1%20element%2C%20LTR%20retrotransposon%20of%20the%20Copia%20%28Pseudoviridae%29%20group%3B%20contains%20co-transcribed%20genes%20TYA%20Gag%20and%20TYB%20Pol%2C%20encoding%20proteins%20involved%20in%20structure%20and%20function%20of%20virus-like%20particles%2C%20flanked%20by%20two%20direct%20repeats	0.245553	-1.4014	1.95193	-0.717956	0.472784	NA
LTR_retrotransposon | ID=YORWTy2-2_BY4742;Name=YORWTy2-2;Alias=Ty2;dbxref=SGD:S000007183;Note=Ty2%20element%2C%20LTR%20retrotransposon%20of%20the%20Copia%20%28Pseudoviridae%29%20group%3B%20contains%20co-transcribed%20genes%20TYA%20Gag%20and%20TYB%20Pol%2C%20encoding%20proteins%20involved%20in%20structure%20and%20function%20of%20virus-like%20particles%2C%20flanked%20by%20two%20direct%20repeats	0.0887975	0.449905	1.41307	0.318389	0.75019	NA
LTR_retrotransposon | ID=YPLCTy4-1_BY4742;Name=YPLCTy4-1;Alias=Ty4;dbxref=SGD:S000007188;Note=Ty4%20element%2C%20LTR%20retrotransposon%20of%20the%20Copia%20%28Pseudoviridae%29%20group%3B%20contains%20co-transcribed%20genes%20TYA%20Gag%20and%20TYB%20Pol%2C%20encoding%20proteins%20involved%20in%20structure%20and%20function%20of%20virus-like%20particles%2C%20flanked%20by%20two%20direct%20repeats	0.279124	1.18415	1.89097	0.626213	0.531175	NA
LTR_retrotransposon | ID=YPLWTy1-1_BY4742;Name=YPLWTy1-1;Alias=Ty1;dbxref=SGD:S000007199;Note=Ty1%20element%2C%20LTR%20retrotransposon%20of%20the%20Copia%20%28Pseudoviridae%29%20group%3B%20contains%20co-transcribed%20genes%20TYA%20Gag%20and%20TYB%20Pol%2C%20encoding%20proteins%20involved%20in%20structure%20and%20function%20of%20virus-like%20particles%2C%20flanked%20by%20two%20direct%20repeats	0.724699	-0.841461	1.99214	-0.422391	0.67274	NA
LTR_retrotransposon | ID=YPRCTy1-2_BY4742;Name=YPRCTy1-2;Alias=Ty1;dbxref=SGD:S000007208;Note=Ty1%20element%2C%20LTR%20retrotransposon%20of%20the%20Copia%20%28Pseudoviridae%29%20group%3B%20contains%20co-transcribed%20genes%20TYA%20Gag%20and%20TYB%20Pol%2C%20encoding%20proteins%20involved%20in%20structure%20and%20function%20of%20virus-like%20particles%2C%20flanked%20by%20two%20direct%20repeats	0	NA	NA	NA	NA	NA
LTR_retrotransposon | ID=YPRCTy1-4_BY4742;Name=YPRCTy1-4;Alias=Ty1;dbxref=SGD:S000007209;Note=Ty1%20element%2C%20LTR%20retrotransposon%20of%20the%20Copia%20%28Pseudoviridae%29%20group%3B%20contains%20co-transcribed%20genes%20TYA%20Gag%20and%20TYB%20Pol%2C%20encoding%20proteins%20involved%20in%20structure%20and%20function%20of%20virus-like%20particles%2C%20flanked%20by%20two%20direct%20repeats	0.198987	-0.0875938	1.87416	-0.0467377	0.962722	NA
LTR_retrotransposon | ID=YPRWTy1-3_BY4742;Name=YPRWTy1-3;Alias=Ty1;dbxref=SGD:S000007220;Note=Ty1%20element%2C%20LTR%20retrotransposon%20of%20the%20Copia%20%28Pseudoviridae%29%20group%3B%20contains%20co-transcribed%20genes%20TYA%20Gag%20and%20TYB%20Pol%2C%20encoding%20proteins%20involved%20in%20structure%20and%20function%20of%20virus-like%20particles%2C%20flanked%20by%20two%20direct%20repeats	0.376582	0.524031	2.02147	0.259233	0.795456	NA
Q0010_BY4742	0	NA	NA	NA	NA	NA
Q0017_BY4742	0.0887975	0.449905	1.41307	0.318389	0.75019	NA
Q0032_BY4742	0	NA	NA	NA	NA	NA
Q0045_BY4742	0	NA	NA	NA	NA	NA
Q0050_BY4742	0	NA	NA	NA	NA	NA
Q0055_BY4742	0	NA	NA	NA	NA	NA
Q0060_BY4742	0	NA	NA	NA	NA	NA
Q0065_BY4742	0	NA	NA	NA	NA	NA
Q0070_BY4742	0	NA	NA	NA	NA	NA
Q0075_BY4742	0.177595	0.847638	1.73978	0.487209	0.62611	NA
Q0080_BY4742	1.84856	-0.000662867	1.8104	-0.000366143	0.999708	0.999708
Q0085_BY4742	1.66247	1.89099	1.71334	1.10369	0.269729	0.345119
Q0092_BY4742	0	NA	NA	NA	NA	NA
Q0105_BY4742	0	NA	NA	NA	NA	NA
Q0110_BY4742	0	NA	NA	NA	NA	NA
Q0115_BY4742	0	NA	NA	NA	NA	NA
Q0120_BY4742	0	NA	NA	NA	NA	NA
Q0130_BY4742	47.1838	0.183158	0.476149	0.384666	0.700485	0.772701
Q0140_BY4742	0	NA	NA	NA	NA	NA
Q0142_BY4742	0	NA	NA	NA	NA	NA
Q0143_BY4742	0.0887975	0.449905	1.41307	0.318389	0.75019	NA
Q0144_BY4742	0	NA	NA	NA	NA	NA
Q0160_BY4742	0	NA	NA	NA	NA	NA
Q0182_BY4742	1.861	2.61861	1.80378	1.45173	0.146576	0.201633
Q0250_BY4742	862.112	5.69926	0.354464	16.0786	3.6072e-58	8.91701e-55
Q0255_BY4742	25.3745	-0.678453	0.633274	-1.07134	0.284016	0.361194
Q0275_BY4742	6.44019	1.88531	1.15697	1.62952	0.103202	0.147466
Q0297_BY4742	0	NA	NA	NA	NA	NA
YAL001C_BY4742	0.621583	2.15997	2.04034	1.05863	0.289767	NA
YAL002W_BY4742	1.09046	1.82101	1.91836	0.949253	0.342492	NA
YAL003W_BY4742	7.27198	2.40754	1.05378	2.28468	0.0223318	0.0461959
YAL004W_BY4742	0	NA	NA	NA	NA	NA
YAL005C_BY4742	34.1354	3.40586	0.869931	3.91509	9.03706e-05	0.000647525
YAL007C_BY4742	0	NA	NA	NA	NA	NA
YAL008W_BY4742	9.94612	5.22485	1.35563	3.85419	0.000116113	0.00077998
YAL009W_BY4742	0.558247	1.9313	2.02843	0.952112	0.34104	NA
YAL010C_BY4742	1.42076	3.29788	2.00756	1.64273	0.100439	0.143933
YAL011W_BY4742	1.19256	3.3104	1.99445	1.6598	0.096954	NA
YAL012W_BY4742	0.532785	1.96122	2.0296	0.966313	0.333887	NA
YAL013W_BY4742	2.3553	2.73147	1.8466	1.47919	0.139089	0.192172
YAL014C_BY4742	0.621583	2.15997	2.04034	1.05863	0.289767	NA
YAL015C_BY4742	0.177595	0.847638	1.73978	0.487209	0.62611	NA
YAL016C-A_BY4742	0	NA	NA	NA	NA	NA
YAL016C-B_BY4742	0	NA	NA	NA	NA	NA
YAL016W_BY4742	16.3771	5.94652	1.26389	4.70495	2.53932e-06	3.20266e-05
YAL017W_BY4742	0.35519	1.47989	1.96598	0.752745	0.451603	NA
YAL018C_BY4742	0	NA	NA	NA	NA	NA
YAL019W-A_BY4742	0	NA	NA	NA	NA	NA
YAL019W_BY4742	2.22789	4.42297	1.86437	2.37237	0.0176742	0.0386302
YAL020C_BY4742	0.71038	2.33624	2.04437	1.14277	0.253135	NA
YAL021C_BY4742	0	NA	NA	NA	NA	NA
YAL022C_BY4742	0.621583	2.15997	2.04034	1.05863	0.289767	NA
YAL023C_BY4742	1.42076	3.29788	2.00756	1.64273	0.100439	0.143933
YAL024C_BY4742	0	NA	NA	NA	NA	NA
YAL025C_BY4742	0	NA	NA	NA	NA	NA
YAL026C-A_BY4742	0.270728	-1.21505	1.89385	-0.641578	0.521148	NA
YAL026C_BY4742	0.456719	2.0331	2.03818	0.997511	0.318517	NA
YAL027W_BY4742	0.489428	2.17243	2.04293	1.06339	0.287605	NA
YAL028W_BY4742	0.80126	2.81591	2.03052	1.38679	0.165505	NA
YAL029C_BY4742	0	NA	NA	NA	NA	NA
YAL030W_BY4742	3.31305	5.01326	1.79606	2.79125	0.00525049	0.0154514
YAL031C_BY4742	0.266393	1.18727	1.88905	0.628498	0.529678	NA
YAL031W-A_BY4742	0	NA	NA	NA	NA	NA
YAL032C_BY4742	1.23533	-1.6559	1.88174	-0.879983	0.378869	NA
YAL033W_BY4742	2.23299	3.7905	1.96779	1.92627	0.0540711	0.0882269
YAL034C-B_BY4742	0	NA	NA	NA	NA	NA
YAL034C_BY4742	9.68538	3.47053	1.13327	3.06241	0.00219563	0.00784967
YAL034W-A_BY4742	0	NA	NA	NA	NA	NA
YAL035W_BY4742	0.946146	3.27031	1.98887	1.64431	0.100113	NA
YAL036C_BY4742	2.73729	4.55363	1.86607	2.44022	0.0146782	0.0339552
YAL037C-A_BY4742	0	NA	NA	NA	NA	NA
YAL037C-B_BY4742	0	NA	NA	NA	NA	NA
YAL037W_BY4742	0.155916	0.748551	1.67939	0.445727	0.655794	NA
YAL038W_BY4742	66.546	4.37731	0.64751	6.76022	1.37778e-11	5.87219e-10
YAL039C_BY4742	6.11368	5.67106	1.7437	3.25232	0.00114468	0.00486195
YAL040C_BY4742	0.0887975	0.449905	1.41307	0.318389	0.75019	NA
YAL041W_BY4742	0.0887975	0.449905	1.41307	0.318389	0.75019	NA
YAL042C-A_BY4742	0	NA	NA	NA	NA	NA
YAL042W_BY4742	4.25276	3.31024	1.48432	2.23013	0.0257388	0.050933
YAL043C_BY4742	0.735842	2.62943	2.0386	1.28982	0.197113	NA
YAL044C_BY4742	0.955094	3.05715	2.01655	1.51603	0.129511	NA
YAL044W-A_BY4742	1.22357	3.436	1.9834	1.73238	0.0832066	NA
YAL045C_BY4742	0.367921	1.75313	2.01659	0.869354	0.384654	NA
YAL046C_BY4742	0.443988	1.73666	2.00763	0.865031	0.387022	NA
YAL047C_BY4742	0	NA	NA	NA	NA	NA
YAL047W-A_BY4742	0	NA	NA	NA	NA	NA
YAL048C_BY4742	0.443988	1.73666	2.00763	0.865031	0.387022	NA
YAL049C_BY4742	4.88973	5.51078	1.74466	3.15866	0.00158499	0.00626941
YAL051W_BY4742	0	NA	NA	NA	NA	NA
YAL053W_BY4742	0.35519	1.47989	1.96598	0.752745	0.451603	NA
YAL054C_BY4742	14.6363	3.96481	1.1186	3.54443	0.00039346	0.00221053
YAL055W_BY4742	1.0783	3.19555	2.0061	1.59292	0.111179	NA
YAL056C-A_BY4742	0.359525	-0.616884	2.01486	-0.306167	0.759477	NA
YAL056W_BY4742	7.96604	1.2662	1.05633	1.19867	0.230655	0.301842
YAL058W_BY4742	1.15437	3.00601	2.02646	1.48338	0.137973	NA
YAL059C-A_BY4742	0	NA	NA	NA	NA	NA
YAL059W_BY4742	0	NA	NA	NA	NA	NA
YAL060W_BY4742	11.6892	4.72857	1.18047	4.00568	6.18382e-05	0.000473263
YAL061W_BY4742	10.9017	2.91795	1.10701	2.63588	0.00839183	0.0222582
YAL062W_BY4742	48.4213	8.58095	1.4619	5.86971	4.36557e-09	1.07776e-07
YAL063C-A_BY4742	0.177595	0.847638	1.73978	0.487209	0.62611	NA
YAL063C_BY4742	0	NA	NA	NA	NA	NA
YAL064C-A_BY4742	0	NA	NA	NA	NA	NA
YAL064W-B_BY4742	0.0887975	0.449905	1.41307	0.318389	0.75019	NA
YAL064W_BY4742	0	NA	NA	NA	NA	NA
YAL065C_BY4742	0	NA	NA	NA	NA	NA
YAL066W_BY4742	0	NA	NA	NA	NA	NA
YAL067C_BY4742	0.556547	2.30722	2.04471	1.12839	0.259156	NA
YAL067W-A_BY4742	0	NA	NA	NA	NA	NA
YAL068C_BY4742	0.503285	0.67354	2.03795	0.330499	0.741023	NA
YAL068W-A_BY4742	0	NA	NA	NA	NA	NA
YAL069W_BY4742	0	NA	NA	NA	NA	NA
YAR002C-A_BY4742	2.84947	4.82604	1.81302	2.66188	0.00777064	0.0210395
YAR002W_BY4742	1.04389	3.17734	2.00783	1.58247	0.113541	NA
YAR003W_BY4742	0.489428	2.17243	2.04293	1.06339	0.287605	NA
YAR007C_BY4742	0	NA	NA	NA	NA	NA
YAR008W_BY4742	0	NA	NA	NA	NA	NA
YAR014C_BY4742	6.0094	4.47368	1.47672	3.02947	0.00244985	0.00858033
YAR015W_BY4742	1.22357	3.436	1.9834	1.73238	0.0832066	NA
YAR018C_BY4742	0.0887975	0.449905	1.41307	0.318389	0.75019	NA
YAR019C_BY4742	0	NA	NA	NA	NA	NA
YAR019W-A_BY4742	0	NA	NA	NA	NA	NA
YAR020C_BY4742	0	NA	NA	NA	NA	NA
YAR023C_BY4742	0.465092	0.0487338	2.04015	0.0238874	0.980942	NA
YAR027W_BY4742	6.08646	5.8904	1.68982	3.48582	0.000490632	0.00256958
YAR028W_BY4742	0.621583	2.15997	2.04034	1.05863	0.289767	NA
YAR029W_BY4742	0	NA	NA	NA	NA	NA
YAR030C_BY4742	0	NA	NA	NA	NA	NA
YAR031W_BY4742	0.177595	0.847638	1.73978	0.487209	0.62611	NA
YAR033W_BY4742	0	NA	NA	NA	NA	NA
YAR035C-A_BY4742	0	NA	NA	NA	NA	NA
YAR035W_BY4742	1.83791	4.1931	1.8867	2.22244	0.0262533	0.0515474
YAR042W_BY4742	0.35519	1.47989	1.96598	0.752745	0.451603	NA
YAR047C_BY4742	0	NA	NA	NA	NA	NA
YAR050W_BY4742	0	NA	NA	NA	NA	NA
YAR053W_BY4742	0.155916	0.748551	1.67939	0.445727	0.655794	NA
YAR060C_BY4742	0	NA	NA	NA	NA	NA
YAR064W_BY4742	0.244714	1.3668	1.94873	0.701383	0.483064	NA
YAR066W_BY4742	0	NA	NA	NA	NA	NA
YAR068W_BY4742	0	NA	NA	NA	NA	NA
YAR069C_BY4742	0	NA	NA	NA	NA	NA
YAR070C_BY4742	0.980176	-2.69128	2.04058	-1.31888	0.18721	NA
YAR071W_BY4742	0.177595	0.847638	1.73978	0.487209	0.62611	NA
YAR073W_BY4742	0	NA	NA	NA	NA	NA
YAR075W_BY4742	0	NA	NA	NA	NA	NA
YBL001C_BY4742	23.559	7.68339	1.52196	5.04834	4.45656e-07	6.71745e-06
YBL002W_BY4742	8.6585	6.37043	1.63851	3.88793	0.000101102	0.000697395
YBL003C_BY4742	6.0146	4.43127	1.43641	3.08497	0.00203576	0.00741148
YBL004W_BY4742	1.66201	3.73154	1.95604	1.9077	0.0564299	0.0912923
YBL005W_BY4742	0.333511	1.70669	2.00986	0.849158	0.395793	NA
YBL006C_BY4742	2.52869	4.63471	1.83543	2.52514	0.0115652	0.0286465
YBL006W-A_BY4742	2.47373	3.13013	1.60279	1.95292	0.0508286	0.0838774
YBL007C_BY4742	5.50837	3.24961	1.36705	2.3771	0.0174494	0.0383422
YBL008W-A_BY4742	0	NA	NA	NA	NA	NA
YBL008W_BY4742	0	NA	NA	NA	NA	NA
YBL009W_BY4742	0	NA	NA	NA	NA	NA
YBL010C_BY4742	0.0887975	0.449905	1.41307	0.318389	0.75019	NA
YBL011W_BY4742	5.40292	5.67866	1.72186	3.29798	0.000973822	0.00432147
YBL012C_BY4742	0	NA	NA	NA	NA	NA
YBL013W_BY4742	0.0887975	0.449905	1.41307	0.318389	0.75019	NA
YBL014C_BY4742	2.8673	4.46828	1.88058	2.37601	0.0175008	0.0384209
YBL015W_BY4742	62.8166	3.31174	0.711497	4.65461	3.24599e-06	3.89519e-05
YBL016W_BY4742	2.1026	4.38827	1.8678	2.34943	0.0188024	0.0403468
YBL017C_BY4742	3.89506	5.27599	1.75817	3.00085	0.00269231	0.00920242
YBL018C_BY4742	1.97044	4.26956	1.88266	2.26783	0.0233393	0.0475637
YBL019W_BY4742	0	NA	NA	NA	NA	NA
YBL020W_BY4742	0.266393	1.18727	1.88905	0.628498	0.529678	NA
YBL021C_BY4742	0.0887975	0.449905	1.41307	0.318389	0.75019	NA
YBL022C_BY4742	2.52699	4.6007	1.84558	2.49282	0.0126733	0.030684
YBL023C_BY4742	0	NA	NA	NA	NA	NA
YBL024W_BY4742	0.0887975	0.449905	1.41307	0.318389	0.75019	NA
YBL025W_BY4742	0	NA	NA	NA	NA	NA
YBL026W_BY4742	0	NA	NA	NA	NA	NA
YBL027W_BY4742	0.0887975	0.449905	1.41307	0.318389	0.75019	NA
YBL028C_BY4742	0.623665	2.12536	2.03916	1.04227	0.297286	NA
YBL029C-A_BY4742	12.8734	5.61293	1.29377	4.33844	1.43496e-05	0.000136959
YBL029W_BY4742	0	NA	NA	NA	NA	NA
YBL030C_BY4742	17.2602	1.92816	0.808017	2.38629	0.0170192	0.0375949
YBL031W_BY4742	0.177595	0.847638	1.73978	0.487209	0.62611	NA
YBL032W_BY4742	0.0887975	0.449905	1.41307	0.318389	0.75019	NA
YBL033C_BY4742	2.4743	4.56387	1.84579	2.47259	0.0134138	0.031853
YBL034C_BY4742	0.311833	1.32542	1.93099	0.686395	0.492464	NA
YBL035C_BY4742	0.0887975	0.449905	1.41307	0.318389	0.75019	NA
YBL036C_BY4742	0.0887975	0.449905	1.41307	0.318389	0.75019	NA
YBL037W_BY4742	1.08428	-1.49259	1.90751	-0.782479	0.433933	NA
YBL038W_BY4742	1.45895	3.61726	1.96631	1.83961	0.065825	0.102146
YBL039C-A_BY4742	0	NA	NA	NA	NA	NA
YBL039C_BY4742	0	NA	NA	NA	NA	NA
YBL039W-B_BY4742	0.884457	-0.47662	1.95076	-0.244326	0.806979	NA
YBL040C_BY4742	3.04817	3.33865	1.6497	2.02379	0.0429915	0.0742663
YBL041W_BY4742	9.57889	2.82234	1.14043	2.47481	0.0133306	0.0317163
YBL042C_BY4742	1.87956	4.23241	1.88652	2.24351	0.0248642	0.0496883
YBL043W_BY4742	1.09103	3.21366	2.00298	1.60444	0.108617	NA
YBL044W_BY4742	0.266393	1.18727	1.88905	0.628498	0.529678	NA
YBL045C_BY4742	15.8026	2.69872	0.854648	3.1577	0.00159018	0.00626941
YBL046W_BY4742	0.0887975	0.449905	1.41307	0.318389	0.75019	NA
YBL047C_BY4742	3.5376	3.55655	1.61511	2.20205	0.0276621	0.0535899
YBL048W_BY4742	0.532785	1.96122	2.0296	0.966313	0.333887	NA
YBL049W_BY4742	3.86065	5.2615	1.76127	2.98733	0.00281423	0.00950767
YBL050W_BY4742	4.60791	5.45679	1.74441	3.12816	0.00175905	0.00671043
YBL051C_BY4742	6.00414	5.69371	1.73429	3.28302	0.00102702	0.00448549
YBL052C_BY4742	0	NA	NA	NA	NA	NA
YBL053W_BY4742	0	NA	NA	NA	NA	NA
YBL054W_BY4742	0	NA	NA	NA	NA	NA
YBL055C_BY4742	0	NA	NA	NA	NA	NA
YBL056W_BY4742	8.39603	4.44766	1.42671	3.11743	0.00182433	0.00686586
YBL057C_BY4742	0.911737	3.02524	2.01731	1.49964	0.133707	NA
YBL058W_BY4742	2.3342	4.27701	1.90109	2.24976	0.0244641	0.0492469
YBL059C-A_BY4742	7.17659	2.2342	1.10472	2.02241	0.0431342	0.0743569
YBL059W_BY4742	0	NA	NA	NA	NA	NA
YBL060W_BY4742	0.35519	1.47989	1.96598	0.752745	0.451603	NA
YBL061C_BY4742	0.177595	0.847638	1.73978	0.487209	0.62611	NA
YBL062W_BY4742	0	NA	NA	NA	NA	NA
YBL063W_BY4742	0	NA	NA	NA	NA	NA
YBL064C_BY4742	42.4079	4.38612	0.764983	5.73362	9.83099e-09	2.22956e-07
YBL065W_BY4742	0	NA	NA	NA	NA	NA
YBL066C_BY4742	0.621583	2.15997	2.04034	1.05863	0.289767	NA
YBL067C_BY4742	1.02221	3.18061	2.00629	1.58532	0.112893	NA
YBL068W-A_BY4742	0	NA	NA	NA	NA	NA
YBL068W_BY4742	0.556547	2.30722	2.04471	1.12839	0.259156	NA
YBL069W_BY4742	0.707149	-0.381505	2.03443	-0.187524	0.85125	NA
YBL070C_BY4742	0	NA	NA	NA	NA	NA
YBL071C-B_BY4742	0.35519	1.47989	1.96598	0.752745	0.451603	NA
YBL071C_BY4742	0	NA	NA	NA	NA	NA
YBL071W-A_BY4742	1.99604	1.67857	1.76025	0.9536	0.340286	0.424117
YBL072C_BY4742	1.17577	0.116089	1.89072	0.0613995	0.951041	NA
YBL073W_BY4742	0	NA	NA	NA	NA	NA
YBL074C_BY4742	0	NA	NA	NA	NA	NA
YBL075C_BY4742	28.2601	7.9061	1.50732	5.24514	1.56166e-07	2.69959e-06
YBL076C_BY4742	1.11649	2.83677	2.03439	1.39441	0.163194	NA
YBL077W_BY4742	0.135364	-0.672726	1.61798	-0.415782	0.677569	NA
YBL078C_BY4742	45.432	5.36044	0.845338	6.34118	2.28009e-10	7.72106e-09
YBL079W_BY4742	0.35519	1.47989	1.96598	0.752745	0.451603	NA
YBL080C_BY4742	0	NA	NA	NA	NA	NA
YBL081W_BY4742	0	NA	NA	NA	NA	NA
YBL082C_BY4742	1.60044	3.82689	1.9451	1.96745	0.0491314	0.0818967
YBL083C_BY4742	0.326725	-1.34908	1.93502	-0.697191	0.485684	NA
YBL084C_BY4742	1.64198	0.638038	1.7928	0.355889	0.721924	0.788946
YBL085W_BY4742	0.978855	3.11874	2.01036	1.55133	0.120822	NA
YBL086C_BY4742	1.35951	3.73448	1.94124	1.92376	0.0543844	NA
YBL087C_BY4742	1.04597	3.19605	2.00453	1.59441	0.110843	NA
YBL088C_BY4742	0	NA	NA	NA	NA	NA
YBL089W_BY4742	0.489428	2.17243	2.04293	1.06339	0.287605	NA
YBL090W_BY4742	0.734142	2.71599	2.03535	1.33441	0.18207	NA
YBL091C-A_BY4742	2.66809	4.55072	1.86498	2.44009	0.0146837	0.0339552
YBL091C_BY4742	10.1467	6.56576	1.6184	4.05694	4.97192e-05	0.00039647
YBL092W_BY4742	2.84184	4.52947	1.87003	2.42214	0.0154296	0.0351863
YBL093C_BY4742	1.3774	3.59328	1.97022	1.82379	0.0681836	NA
YBL094C_BY4742	0.653451	-2.14982	2.03974	-1.05397	0.291897	NA
YBL095W_BY4742	4.50385	5.14032	1.80545	2.8471	0.00441188	0.0134478
YBL096C_BY4742	0	NA	NA	NA	NA	NA
YBL097W_BY4742	0	NA	NA	NA	NA	NA
YBL098W_BY4742	0.0887975	0.449905	1.41307	0.318389	0.75019	NA
YBL099W_BY4742	15.15	1.61787	0.813893	1.98781	0.0468322	0.0789928
YBL100C_BY4742	0	NA	NA	NA	NA	NA
YBL100W-C_BY4742	0.621583	2.15997	2.04034	1.05863	0.289767	NA
YBL101C_BY4742	2.4842	0.169066	1.68534	0.100316	0.920093	0.94181
YBL102W_BY4742	1.95941	4.30503	1.87383	2.29745	0.0215933	0.0451214
YBL103C_BY4742	0	NA	NA	NA	NA	NA
YBL104C_BY4742	0	NA	NA	NA	NA	NA
YBL105C_BY4742	0.934542	1.46461	2.00805	0.729369	0.465776	NA
YBL106C_BY4742	0	NA	NA	NA	NA	NA
YBL107C_BY4742	1.00223	3.09028	2.0124	1.53562	0.12463	NA
YBL107W-A_BY4742	0	NA	NA	NA	NA	NA
YBL108C-A_BY4742	0	NA	NA	NA	NA	NA
YBL108W_BY4742	0	NA	NA	NA	NA	NA
YBL109W_BY4742	0	NA	NA	NA	NA	NA
YBL111C_BY4742	0.0887975	0.449905	1.41307	0.318389	0.75019	NA
YBL112C_BY4742	0.553889	0.309886	2.02471	0.153052	0.878357	NA
YBL113C_BY4742	0.270728	-1.21505	1.89385	-0.641578	0.521148	NA
YBL113W-A_BY4742	0	NA	NA	NA	NA	NA
YBR001C_BY4742	8.62553	2.67574	1.10403	2.42361	0.0153672	0.0351087
YBR002C_BY4742	0.440756	-1.75254	2.00716	-0.873144	0.382585	NA
YBR003W_BY4742	1.77595	3.61092	1.98275	1.82117	0.0685812	0.105628
YBR004C_BY4742	0.177595	0.847638	1.73978	0.487209	0.62611	NA
YBR005W_BY4742	2.13492	4.35225	1.87703	2.3187	0.0204114	0.0431257
YBR006W_BY4742	0.930758	0.973035	2.00488	0.485333	0.62744	NA
YBR007C_BY4742	0.443988	1.73666	2.00763	0.865031	0.387022	NA
YBR008C_BY4742	0	NA	NA	NA	NA	NA
YBR009C_BY4742	2.64819	2.46344	1.72324	1.42954	0.15285	0.209564
YBR010W_BY4742	6.76554	4.71778	1.36428	3.45808	0.000544038	0.00278127
YBR011C_BY4742	1.86683	4.04192	1.92258	2.10235	0.0355229	0.0644732
YBR012C_BY4742	0.326725	-1.34908	1.93502	-0.697191	0.485684	NA
YBR013C_BY4742	1.39562	3.14321	2.01773	1.5578	0.119282	0.167157
YBR014C_BY4742	0.71038	2.33624	2.04437	1.14277	0.253135	NA
YBR015C_BY4742	8.64233	2.67402	1.1563	2.31257	0.0207463	0.0436096
YBR016W_BY4742	1.33405	3.56841	1.97096	1.81049	0.07022	NA
YBR017C_BY4742	0	NA	NA	NA	NA	NA
YBR018C_BY4742	1.40325	3.2243	2.01285	1.60186	0.109186	0.155031
YBR019C_BY4742	0	NA	NA	NA	NA	NA
YBR020W_BY4742	0	NA	NA	NA	NA	NA
YBR021W_BY4742	0	NA	NA	NA	NA	NA
YBR022W_BY4742	0	NA	NA	NA	NA	NA
YBR023C_BY4742	0	NA	NA	NA	NA	NA
YBR024W_BY4742	1.15437	3.00601	2.02646	1.48338	0.137973	NA
YBR025C_BY4742	1.93366	2.79371	1.76519	1.58267	0.113497	0.160323
YBR026C_BY4742	4.78134	5.52602	1.73657	3.18215	0.00146187	0.00587601
YBR027C_BY4742	0	NA	NA	NA	NA	NA
YBR028C_BY4742	0	NA	NA	NA	NA	NA
YBR029C_BY4742	0.333511	1.70669	2.00986	0.849158	0.395793	NA
YBR030W_BY4742	0	NA	NA	NA	NA	NA
YBR031W_BY4742	8.99859	5.13432	1.31698	3.89855	9.67698e-05	0.000677663
YBR032W_BY4742	0	NA	NA	NA	NA	NA
YBR033W_BY4742	0.177595	0.847638	1.73978	0.487209	0.62611	NA
YBR034C_BY4742	0	NA	NA	NA	NA	NA
YBR035C_BY4742	19.434	7.43813	1.54043	4.82859	1.37501e-06	1.84729e-05
YBR036C_BY4742	4.03616	5.2827	1.76483	2.99331	0.00275966	0.00938361
YBR037C_BY4742	2.48633	4.07648	1.94052	2.10071	0.0356665	0.0645916
YBR038W_BY4742	0	NA	NA	NA	NA	NA
YBR039W_BY4742	17.8259	3.75701	0.890451	4.21922	2.45146e-05	0.000217986
YBR040W_BY4742	0.734142	2.71599	2.03535	1.33441	0.18207	NA
YBR041W_BY4742	1.33575	3.71769	1.94456	1.91184	0.0558972	NA
YBR042C_BY4742	0	NA	NA	NA	NA	NA
YBR043C_BY4742	4.25019	5.01612	1.82195	2.75317	0.00590218	0.0168673
YBR044C_BY4742	0.0887975	0.449905	1.41307	0.318389	0.75019	NA
YBR045C_BY4742	0	NA	NA	NA	NA	NA
YBR046C_BY4742	46.2196	3.83438	0.752613	5.09475	3.49198e-07	5.42904e-06
YBR047W_BY4742	1.99604	1.67857	1.76025	0.9536	0.340286	0.424117
YBR048W_BY4742	3.24593	4.96801	1.80328	2.75499	0.00586942	0.0168125
YBR049C_BY4742	0.177595	0.847638	1.73978	0.487209	0.62611	NA
YBR050C_BY4742	11.8686	6.78933	1.59651	4.25262	2.11286e-05	0.000192022
YBR051W_BY4742	0	NA	NA	NA	NA	NA
YBR052C_BY4742	0.443988	1.73666	2.00763	0.865031	0.387022	NA
YBR053C_BY4742	2.34287	1.29605	1.70557	0.759892	0.447319	0.536002
YBR054W_BY4742	2.0905	0.706883	1.54751	0.456788	0.647824	0.729576
YBR055C_BY4742	0.865722	0.9306	1.94978	0.477284	0.63316	NA
YBR056C-B_BY4742	0	NA	NA	NA	NA	NA
YBR056W-A_BY4742	2.64849	4.50077	1.87241	2.40373	0.0162288	0.0365402
YBR056W_BY4742	4.80948	2.1031	1.51034	1.39246	0.163782	0.222333
YBR057C_BY4742	1.11309	3.25625	2.00029	1.62789	0.103548	NA
YBR058C-A_BY4742	12.2103	3.82458	1.0467	3.65393	0.000258261	0.00155333
YBR058C_BY4742	0.177595	0.847638	1.73978	0.487209	0.62611	NA
YBR059C_BY4742	0.71038	2.33624	2.04437	1.14277	0.253135	NA
YBR060C_BY4742	0	NA	NA	NA	NA	NA
YBR061C_BY4742	0.266393	1.18727	1.88905	0.628498	0.529678	NA
YBR062C_BY4742	0.634314	2.46936	2.04342	1.20845	0.226876	NA
YBR063C_BY4742	0	NA	NA	NA	NA	NA
YBR064W_BY4742	0	NA	NA	NA	NA	NA
YBR065C_BY4742	0.983191	0.87867	1.93453	0.454204	0.649682	NA
YBR066C_BY4742	0.266393	1.18727	1.88905	0.628498	0.529678	NA
YBR067C_BY4742	4.17589	0.654354	1.30059	0.503119	0.61488	0.700777
YBR068C_BY4742	10.4748	5.13611	1.25109	4.10529	4.0381e-05	0.00033274
YBR069C_BY4742	2.39094	0.736748	1.67578	0.439644	0.660195	0.739131
YBR070C_BY4742	0.978855	3.11874	2.01036	1.55133	0.120822	NA
YBR071W_BY4742	5.97011	5.8223	1.705	3.41483	0.00063821	0.00313027
YBR072C-A_BY4742	0	NA	NA	NA	NA	NA
YBR072W_BY4742	149.486	2.92862	0.52163	5.61437	1.97285e-08	4.35436e-07
YBR073W_BY4742	0.955094	3.05715	2.01655	1.51603	0.129511	NA
YBR074W_BY4742	1.06878	1.80422	1.91218	0.94354	0.345405	NA
YBR076C-A_BY4742	3.30202	4.92586	1.81396	2.71553	0.00661692	0.0184408
YBR076W_BY4742	0	NA	NA	NA	NA	NA
YBR077C_BY4742	0.532785	1.96122	2.0296	0.966313	0.333887	NA
YBR078W_BY4742	1.15437	3.00601	2.02646	1.48338	0.137973	NA
YBR079C_BY4742	0.0887975	0.449905	1.41307	0.318389	0.75019	NA
YBR080C_BY4742	0.511106	2.22686	2.04389	1.08952	0.275925	NA
YBR081C_BY4742	0.177595	0.847638	1.73978	0.487209	0.62611	NA
YBR082C_BY4742	7.96114	2.33373	1.09617	2.12898	0.0332559	0.0619892
YBR083W_BY4742	0	NA	NA	NA	NA	NA
YBR084C-A_BY4742	3.0415	4.901	1.80157	2.7204	0.00652026	0.0182125
YBR084W_BY4742	0.270728	-1.21505	1.89385	-0.641578	0.521148	NA
YBR085C-A_BY4742	20.7252	4.86011	0.989501	4.91168	9.03009e-07	1.2829e-05
YBR085W_BY4742	0.311833	1.32542	1.93099	0.686395	0.492464	NA
YBR086C_BY4742	6.33672	5.71877	1.73864	3.28922	0.00100465	0.00440337
YBR087W_BY4742	0	NA	NA	NA	NA	NA
YBR088C_BY4742	0.0887975	0.449905	1.41307	0.318389	0.75019	NA
YBR089C-A_BY4742	1.66964	3.82778	1.94658	1.96641	0.0492512	0.0819859
YBR089W_BY4742	0	NA	NA	NA	NA	NA
YBR090C_BY4742	0	NA	NA	NA	NA	NA
YBR091C_BY4742	0.809367	-1.04752	2.02967	-0.516104	0.605782	NA
YBR092C_BY4742	1.48442	3.50169	1.98058	1.76802	0.077058	0.115868
YBR093C_BY4742	0	NA	NA	NA	NA	NA
YBR094W_BY4742	1.2559	3.40475	1.98906	1.71174	0.0869444	NA
YBR095C_BY4742	6.1564	4.52105	1.37105	3.29751	0.000975477	0.00432147
YBR096W_BY4742	1.42076	3.29788	2.00756	1.64273	0.100439	0.143933
YBR097W_BY4742	1.31028	3.48379	1.98243	1.75733	0.0788619	NA
YBR098W_BY4742	0	NA	NA	NA	NA	NA
YBR099C_BY4742	0	NA	NA	NA	NA	NA
YBR101C_BY4742	5.24787	3.53814	1.30426	2.71276	0.00667245	0.0185747
YBR102C_BY4742	0.75582	2.76173	2.03337	1.3582	0.1744	NA
YBR103C-A_BY4742	0	NA	NA	NA	NA	NA
YBR103W_BY4742	0.978855	3.11874	2.01036	1.55133	0.120822	NA
YBR104W_BY4742	1.97901	4.05311	1.92421	2.10638	0.0351716	0.0641655
YBR105C_BY4742	1.06557	2.89401	2.03227	1.42403	0.154438	NA
YBR106W_BY4742	0.688701	2.61704	2.0398	1.28299	0.199496	NA
YBR107C_BY4742	0	NA	NA	NA	NA	NA
YBR108W_BY4742	4.14494	5.27485	1.77243	2.97605	0.00291989	0.00978043
YBR109C_BY4742	4.59967	4.03363	1.57186	2.56615	0.0102834	0.0263425
YBR109W-A_BY4742	0.311833	1.32542	1.93099	0.686395	0.492464	NA
YBR110W_BY4742	0	NA	NA	NA	NA	NA
YBR111C_BY4742	2.25813	4.24301	1.90252	2.23021	0.0257333	0.050933
YBR111W-A_BY4742	1.01632	-0.527107	1.99028	-0.264841	0.791132	NA
YBR112C_BY4742	0	NA	NA	NA	NA	NA
YBR113W_BY4742	0.0887975	0.449905	1.41307	0.318389	0.75019	NA
YBR114W_BY4742	0.857349	3.12804	2.00143	1.5629	0.118075	NA
YBR116C_BY4742	0.634314	2.46936	2.04342	1.20845	0.226876	NA
YBR117C_BY4742	45.1949	7.32379	1.15433	6.3446	2.22998e-10	7.65627e-09
YBR118W_BY4742	173.797	10.1252	1.38587	7.30603	2.75148e-13	1.70042e-11
YBR119W_BY4742	14.1524	5.07998	1.10307	4.60531	4.11858e-06	4.71348e-05
YBR120C_BY4742	0.778338	0.693285	1.97998	0.350148	0.726228	NA
YBR121C-A_BY4742	0.406092	-1.64601	1.9926	-0.826063	0.408769	NA
YBR121C_BY4742	2.06106	0.264562	1.75018	0.151162	0.879848	0.911179
YBR122C_BY4742	1.31028	3.48379	1.98243	1.75733	0.0788619	NA
YBR123C_BY4742	0.489428	2.17243	2.04293	1.06339	0.287605	NA
YBR124W_BY4742	0	NA	NA	NA	NA	NA
YBR125C_BY4742	1.75918	2.47564	1.80724	1.36985	0.170735	0.230885
YBR126C_BY4742	24.3151	5.00395	1.03106	4.8532	1.21485e-06	1.66839e-05
YBR126W-A_BY4742	0	NA	NA	NA	NA	NA
YBR126W-B_BY4742	5.29121	2.36465	1.30941	1.80589	0.0709348	0.108442
YBR127C_BY4742	10.3453	6.57359	1.62454	4.04643	5.20048e-05	0.000412038
YBR128C_BY4742	1.35743	3.52706	1.97592	1.78502	0.0742585	NA
YBR129C_BY4742	8.41331	3.09831	1.33924	2.31349	0.0206956	0.0435401
YBR130C_BY4742	0	NA	NA	NA	NA	NA
YBR131C-A_BY4742	0	NA	NA	NA	NA	NA
YBR131W_BY4742	0.0887975	0.449905	1.41307	0.318389	0.75019	NA
YBR132C_BY4742	2.12332	2.20088	1.73057	1.27177	0.203456	0.26953
YBR133C_BY4742	2.90001	4.70208	1.83446	2.5632	0.0103713	0.0265402
YBR134W_BY4742	0	NA	NA	NA	NA	NA
YBR135W_BY4742	1.78822	0.78537	1.77818	0.441669	0.658728	0.738172
YBR136W_BY4742	0.0887975	0.449905	1.41307	0.318389	0.75019	NA
YBR137W_BY4742	2.48954	2.55657	1.55517	1.64391	0.100194	0.143933
YBR138C_BY4742	0	NA	NA	NA	NA	NA
YBR139W_BY4742	8.21413	6.28708	1.64787	3.81528	0.000136028	0.000899097
YBR140C_BY4742	0.0887975	0.449905	1.41307	0.318389	0.75019	NA
YBR141C_BY4742	0.0887975	0.449905	1.41307	0.318389	0.75019	NA
YBR141W-A_BY4742	0.0887975	0.449905	1.41307	0.318389	0.75019	NA
YBR142W_BY4742	0	NA	NA	NA	NA	NA
YBR143C_BY4742	5.22018	1.55421	1.38028	1.12601	0.260162	0.334262
YBR144C_BY4742	0	NA	NA	NA	NA	NA
YBR145W_BY4742	4.7766	3.50333	1.41897	2.46893	0.0135518	0.0321016
YBR146W_BY4742	2.26538	4.26168	1.90281	2.23967	0.025112	0.0499814
YBR147W_BY4742	0.887975	2.64051	2.04171	1.29328	0.195913	NA
YBR148W_BY4742	0	NA	NA	NA	NA	NA
YBR149W_BY4742	6.46579	5.93225	1.69096	3.50821	0.000451126	0.00245635
YBR150C_BY4742	0.868379	2.88183	2.0275	1.42137	0.155209	NA
YBR151W_BY4742	6.15516	0.940848	1.21149	0.776603	0.437393	0.526149
YBR152W_BY4742	0	NA	NA	NA	NA	NA
YBR153W_BY4742	0.0887975	0.449905	1.41307	0.318389	0.75019	NA
YBR154C_BY4742	0.532785	1.96122	2.0296	0.966313	0.333887	NA
YBR155W_BY4742	0	NA	NA	NA	NA	NA
YBR156C_BY4742	0.0887975	0.449905	1.41307	0.318389	0.75019	NA
YBR157C_BY4742	2.02483	4.14316	1.91093	2.16813	0.0301488	0.0573889
YBR158W_BY4742	0	NA	NA	NA	NA	NA
YBR159W_BY4742	3.59681	1.69064	1.41846	1.19189	0.233306	0.304505
YBR160W_BY4742	0.71988	-0.487596	2.03543	-0.239554	0.810676	NA
YBR161W_BY4742	0	NA	NA	NA	NA	NA
YBR162C_BY4742	7.10967	5.95275	1.70574	3.48984	0.000483315	0.00254745
YBR162W-A_BY4742	1.06765	3.24632	2.00013	1.62305	0.104578	NA
YBR163W_BY4742	0.911737	3.02524	2.01731	1.49964	0.133707	NA
YBR164C_BY4742	0.0887975	0.449905	1.41307	0.318389	0.75019	NA
YBR165W_BY4742	0.634314	2.46936	2.04342	1.20845	0.226876	NA
YBR166C_BY4742	2.42129	4.37862	1.88814	2.31902	0.0203942	0.0431257
YBR167C_BY4742	0.0887975	0.449905	1.41307	0.318389	0.75019	NA
YBR168W_BY4742	0.0887975	0.449905	1.41307	0.318389	0.75019	NA
YBR169C_BY4742	27.286	4.98682	0.920901	5.41516	6.12349e-08	1.19191e-06
YBR170C_BY4742	0.71038	2.33624	2.04437	1.14277	0.253135	NA
YBR171W_BY4742	5.76264	4.33771	1.4567	2.97776	0.00290359	0.00974754
YBR172C_BY4742	0.177595	0.847638	1.73978	0.487209	0.62611	NA
YBR173C_BY4742	9.0491	2.20677	1.1849	1.86241	0.0625455	0.0981043
YBR174C_BY4742	0	NA	NA	NA	NA	NA
YBR175W_BY4742	0	NA	NA	NA	NA	NA
YBR176W_BY4742	0.135364	-0.672726	1.61798	-0.415782	0.677569	NA
YBR177C_BY4742	0.890058	2.97689	2.02061	1.47326	0.14068	NA
YBR178W_BY4742	0	NA	NA	NA	NA	NA
YBR179C_BY4742	0.35519	1.47989	1.96598	0.752745	0.451603	NA
YBR180W_BY4742	0	NA	NA	NA	NA	NA
YBR181C_BY4742	5.68615	5.69594	1.71698	3.31741	0.000908564	0.00409102
YBR182C-A_BY4742	0	NA	NA	NA	NA	NA
YBR182C_BY4742	0	NA	NA	NA	NA	NA
YBR183W_BY4742	4.43371	5.42713	1.74082	3.11758	0.00182345	0.00686586
YBR184W_BY4742	0	NA	NA	NA	NA	NA
YBR185C_BY4742	1.4139	3.82012	1.93258	1.97669	0.0480765	0.0807372
YBR186W_BY4742	0	NA	NA	NA	NA	NA
YBR187W_BY4742	0.0887975	0.449905	1.41307	0.318389	0.75019	NA
YBR188C_BY4742	0.177595	0.847638	1.73978	0.487209	0.62611	NA
YBR189W_BY4742	1.24317	3.11012	2.02028	1.53945	0.123696	NA
YBR190W_BY4742	0	NA	NA	NA	NA	NA
YBR191W-A_BY4742	0.266393	1.18727	1.88905	0.628498	0.529678	NA
YBR191W_BY4742	3.54674	5.06827	1.79325	2.82631	0.00470872	0.0142472
YBR192W_BY4742	0.443988	1.73666	2.00763	0.865031	0.387022	NA
YBR193C_BY4742	0.545516	2.26726	2.04451	1.10895	0.267451	NA
YBR194W_BY4742	0	NA	NA	NA	NA	NA
YBR195C_BY4742	1.68715	3.53912	1.98877	1.77956	0.0751488	0.113411
YBR196C-A_BY4742	0	NA	NA	NA	NA	NA
YBR196C-B_BY4742	0.224161	-0.175548	1.91105	-0.0918596	0.92681	NA
YBR196C_BY4742	25.3295	5.9161	1.07572	5.49966	3.80526e-08	7.77406e-07
YBR197C_BY4742	0.333511	1.70669	2.00986	0.849158	0.395793	NA
YBR198C_BY4742	4.77925	5.49656	1.74404	3.15162	0.00162368	0.00634082
YBR199W_BY4742	2.5133	3.05374	1.70094	1.79532	0.0726028	0.110582
YBR200W-A_BY4742	0	NA	NA	NA	NA	NA
YBR200W_BY4742	0.837371	2.4492	2.04459	1.19789	0.23096	NA
YBR201C-A_BY4742	11.1431	6.67339	1.61616	4.12918	3.64067e-05	0.000305075
YBR201W_BY4742	0.779582	2.41787	2.04475	1.18248	0.237015	NA
YBR202W_BY4742	0.443988	1.73666	2.00763	0.865031	0.387022	NA
YBR203W_BY4742	0.723111	2.64651	2.03848	1.29827	0.194193	NA
YBR204C_BY4742	1.78545	1.1289	1.78562	0.63222	0.527243	0.618578
YBR205W_BY4742	0	NA	NA	NA	NA	NA
YBR206W_BY4742	0	NA	NA	NA	NA	NA
YBR207W_BY4742	2.20413	4.47196	1.85416	2.41185	0.0158719	0.035897
YBR208C_BY4742	0.465379	0.753409	2.04012	0.369296	0.711907	NA
YBR209W_BY4742	0	NA	NA	NA	NA	NA
YBR210W_BY4742	0.177595	0.847638	1.73978	0.487209	0.62611	NA
YBR211C_BY4742	2.68971	4.33118	1.89837	2.28153	0.0225173	0.0463855
YBR212W_BY4742	0.110189	-0.558477	1.5205	-0.367299	0.713396	NA
YBR213W_BY4742	0	NA	NA	NA	NA	NA
YBR214W_BY4742	24.867	4.16211	0.89174	4.6674	3.05041e-06	3.7703e-05
YBR215W_BY4742	0	NA	NA	NA	NA	NA
YBR216C_BY4742	2.80573	4.80225	1.81398	2.64736	0.00811241	0.0216825
YBR217W_BY4742	0.354903	0.503092	2.04283	0.246272	0.805472	NA
YBR218C_BY4742	5.24983	4.24347	1.4499	2.92674	0.00342535	0.0110831
YBR219C_BY4742	0	NA	NA	NA	NA	NA
YBR220C_BY4742	0.266393	1.18727	1.88905	0.628498	0.529678	NA
YBR221C_BY4742	2.3821	4.31953	1.89458	2.27994	0.0226115	0.0465021
YBR221W-A_BY4742	0	NA	NA	NA	NA	NA
YBR222C_BY4742	6.85311	4.02584	1.31478	3.06199	0.00219874	0.00784967
YBR223C_BY4742	6.51223	5.74747	1.73703	3.30879	0.000937009	0.00419347
YBR223W-A_BY4742	0	NA	NA	NA	NA	NA
YBR224W_BY4742	0	NA	NA	NA	NA	NA
YBR225W_BY4742	3.56193	5.11915	1.78059	2.87497	0.0040407	0.0126278
YBR226C_BY4742	0.270728	-1.21505	1.89385	-0.641578	0.521148	NA
YBR227C_BY4742	1.59836	3.46353	1.9949	1.73619	0.0825298	0.122457
YBR228W_BY4742	0.887975	2.64051	2.04171	1.29328	0.195913	NA
YBR229C_BY4742	0.844618	2.91463	2.02495	1.43936	0.15005	NA
YBR230C_BY4742	97.9351	3.52938	0.494702	7.13436	9.72395e-13	5.46309e-11
YBR230W-A_BY4742	24.9654	5.83824	1.04117	5.6074	2.05388e-08	4.49309e-07
YBR231C_BY4742	0.266393	1.18727	1.88905	0.628498	0.529678	NA
YBR232C_BY4742	0	NA	NA	NA	NA	NA
YBR233W-A_BY4742	0	NA	NA	NA	NA	NA
YBR233W_BY4742	0	NA	NA	NA	NA	NA
YBR234C_BY4742	7.02087	5.93816	1.70695	3.47882	0.000503633	0.00261551
YBR235W_BY4742	6.36804	5.91049	1.69225	3.49267	0.000478212	0.00253322
YBR236C_BY4742	0.844618	2.91463	2.02495	1.43936	0.15005	NA
YBR237W_BY4742	1.4662	3.67881	1.96201	1.87502	0.0607905	0.0964643
YBR238C_BY4742	0.177595	0.847638	1.73978	0.487209	0.62611	NA
YBR239C_BY4742	0.198987	-0.0875938	1.87416	-0.0467377	0.962722	NA
YBR240C_BY4742	1.29057	0.478984	1.76391	0.271547	0.785971	NA
YBR241C_BY4742	11.3036	3.10729	1.0784	2.88138	0.00395935	0.012405
YBR242W_BY4742	0.244714	1.3668	1.94873	0.701383	0.483064	NA
YBR243C_BY4742	0.0887975	0.449905	1.41307	0.318389	0.75019	NA
YBR244W_BY4742	0	NA	NA	NA	NA	NA
YBR245C_BY4742	0	NA	NA	NA	NA	NA
YBR246W_BY4742	0	NA	NA	NA	NA	NA
YBR247C_BY4742	0	NA	NA	NA	NA	NA
YBR248C_BY4742	0.558247	1.9313	2.02843	0.952112	0.34104	NA
YBR249C_BY4742	0.490554	0.660625	2.04258	0.323427	0.746372	NA
YBR250W_BY4742	0	NA	NA	NA	NA	NA
YBR251W_BY4742	0.75582	2.76173	2.03337	1.3582	0.1744	NA
YBR252W_BY4742	0.0887975	0.449905	1.41307	0.318389	0.75019	NA
YBR253W_BY4742	0.401756	0.435231	2.02887	0.214518	0.830143	NA
YBR254C_BY4742	0	NA	NA	NA	NA	NA
YBR255C-A_BY4742	1.64588	3.86495	1.94052	1.99171	0.0464029	0.0787208
YBR255W_BY4742	1.19981	3.40307	1.98769	1.71207	0.0868832	NA
YBR256C_BY4742	0.0887975	0.449905	1.41307	0.318389	0.75019	NA
YBR257W_BY4742	0.0887975	0.449905	1.41307	0.318389	0.75019	NA
YBR258C_BY4742	0	NA	NA	NA	NA	NA
YBR259W_BY4742	0.623665	2.12536	2.03916	1.04227	0.297286	NA
YBR260C_BY4742	1.09103	3.21366	2.00298	1.60444	0.108617	NA
YBR261C_BY4742	0.333511	1.70669	2.00986	0.849158	0.395793	NA
YBR262C_BY4742	5.62727	2.85456	1.46262	1.95168	0.0509764	0.0840651
YBR263W_BY4742	1.555	3.75896	1.95416	1.92357	0.0544091	0.08837
YBR264C_BY4742	0.71038	2.33624	2.04437	1.14277	0.253135	NA
YBR265W_BY4742	0.35519	1.47989	1.96598	0.752745	0.451603	NA
YBR266C_BY4742	0	NA	NA	NA	NA	NA
YBR267W_BY4742	0	NA	NA	NA	NA	NA
YBR268W_BY4742	0.955094	3.05715	2.01655	1.51603	0.129511	NA
YBR269C_BY4742	11.4732	6.74256	1.60297	4.2063	2.59588e-05	0.000225951
YBR270C_BY4742	1.04597	3.19605	2.00453	1.59441	0.110843	NA
YBR271W_BY4742	0	NA	NA	NA	NA	NA
YBR272C_BY4742	1.42076	3.29788	2.00756	1.64273	0.100439	0.143933
YBR273C_BY4742	2.82683	3.34729	1.57331	2.12754	0.0333748	0.0621255
YBR274W_BY4742	0.110189	-0.558477	1.5205	-0.367299	0.713396	NA
YBR275C_BY4742	0.155916	0.748551	1.67939	0.445727	0.655794	NA
YBR276C_BY4742	0.799178	2.49594	2.04433	1.22091	0.22212	NA
YBR277C_BY4742	0.110189	-0.558477	1.5205	-0.367299	0.713396	NA
YBR278W_BY4742	0.244714	1.3668	1.94873	0.701383	0.483064	NA
YBR279W_BY4742	0.443988	1.73666	2.00763	0.865031	0.387022	NA
YBR280C_BY4742	4.40277	5.23634	1.78886	2.9272	0.0034203	0.0110812
YBR281C_BY4742	0.177595	0.847638	1.73978	0.487209	0.62611	NA
YBR282W_BY4742	0.0887975	0.449905	1.41307	0.318389	0.75019	NA
YBR283C_BY4742	2.64433	4.52553	1.86958	2.42061	0.0154945	0.0352368
YBR284W_BY4742	3.24593	4.96801	1.80328	2.75499	0.00586942	0.0168125
YBR285W_BY4742	3.2122	2.25211	1.46576	1.53648	0.124421	0.173866
YBR286W_BY4742	6.0441	5.76315	1.72186	3.34705	0.000816762	0.00377034
YBR287W_BY4742	2.09157	4.39086	1.86577	2.35338	0.0186038	0.0400598
YBR288C_BY4742	0.330567	-1.42339	1.95019	-0.729871	0.465469	NA
YBR289W_BY4742	0.621583	2.15997	2.04034	1.05863	0.289767	NA
YBR290W_BY4742	23.6682	4.1784	0.939296	4.44844	8.64966e-06	8.90915e-05
YBR291C_BY4742	0	NA	NA	NA	NA	NA
YBR292C_BY4742	0	NA	NA	NA	NA	NA
YBR293W_BY4742	0	NA	NA	NA	NA	NA
YBR294W_BY4742	0	NA	NA	NA	NA	NA
YBR295W_BY4742	0.279124	1.18415	1.89097	0.626213	0.531175	NA
YBR296C-A_BY4742	1.29895	-1.29784	1.84848	-0.702115	0.482608	NA
YBR296C_BY4742	4.0489	5.29701	1.76078	3.00834	0.00262679	0.00901864
YBR297W_BY4742	6.50366	2.44291	1.03342	2.36392	0.0180828	0.039384
YBR298C-A_BY4742	0	NA	NA	NA	NA	NA
YBR298C_BY4742	0.419365	-0.792002	2.03275	-0.389621	0.696817	NA
YBR299W_BY4742	0.647045	2.42397	2.04402	1.18588	0.23567	NA
YBR300C_BY4742	0	NA	NA	NA	NA	NA
YBR301W_BY4742	0	NA	NA	NA	NA	NA
YBR302C_BY4742	1.2559	3.40475	1.98906	1.71174	0.0869444	NA
YCL001W-A_BY4742	0	NA	NA	NA	NA	NA
YCL001W-B_BY4742	0	NA	NA	NA	NA	NA
YCL001W_BY4742	2.92554	4.8364	1.8165	2.66249	0.00775653	0.0210395
YCL002C_BY4742	0.401756	0.435231	2.02887	0.214518	0.830143	NA
YCL004W_BY4742	1.04597	3.19605	2.00453	1.59441	0.110843	NA
YCL005W-A_BY4742	5.13049	2.81817	1.33396	2.11264	0.0346315	0.0637007
YCL005W_BY4742	1.22527	3.61551	1.95301	1.85125	0.0641332	NA
YCL007C_BY4742	0	NA	NA	NA	NA	NA
YCL008C_BY4742	2.53177	4.40837	1.88745	2.33562	0.0195113	0.0417592
YCL009C_BY4742	4.0293	5.32628	1.75155	3.0409	0.00235874	0.00829416
YCL010C_BY4742	0.443988	1.73666	2.00763	0.865031	0.387022	NA
YCL011C_BY4742	0.75582	2.76173	2.03337	1.3582	0.1744	NA
YCL012C_BY4742	7.57736	5.99362	1.70323	3.51896	0.000433235	0.00239053
YCL014W_BY4742	0.155916	0.748551	1.67939	0.445727	0.655794	NA
YCL016C_BY4742	1.17813	3.38934	1.98809	1.70483	0.0882268	NA
YCL017C_BY4742	1.84307	3.93877	1.93927	2.03106	0.0422493	0.0732218
YCL021W-A_BY4742	0	NA	NA	NA	NA	NA
YCL022C_BY4742	0	NA	NA	NA	NA	NA
YCL023C_BY4742	0	NA	NA	NA	NA	NA
YCL024W_BY4742	0	NA	NA	NA	NA	NA
YCL025C_BY4742	12.1316	6.65455	1.63791	4.06283	4.84817e-05	0.000390188
YCL026C-A_BY4742	0	NA	NA	NA	NA	NA
YCL026C-B_BY4742	0	NA	NA	NA	NA	NA
YCL027W_BY4742	0	NA	NA	NA	NA	NA
YCL028W_BY4742	2.50285	4.5677	1.85145	2.46709	0.0136216	0.0321759
YCL029C_BY4742	0.266393	1.18727	1.88905	0.628498	0.529678	NA
YCL030C_BY4742	1.91019	4.03636	1.9261	2.09561	0.0361165	0.0651204
YCL031C_BY4742	2.40378	4.36199	1.88802	2.31036	0.0208685	0.0438291
YCL032W_BY4742	1.04389	3.17734	2.00783	1.58247	0.113541	NA
YCL033C_BY4742	6.43824	5.86673	1.70758	3.43569	0.000591051	0.00293389
YCL034W_BY4742	4.0636	2.74628	1.46515	1.8744	0.0608755	0.0964643
YCL035C_BY4742	19.6373	3.87523	0.979156	3.95772	7.56681e-05	0.000560035
YCL036W_BY4742	1.17813	3.38934	1.98809	1.70483	0.0882268	NA
YCL037C_BY4742	1.03494	3.39723	1.97697	1.7184	0.0857233	NA
YCL038C_BY4742	0.415523	-0.662172	2.02858	-0.326421	0.744106	NA
YCL039W_BY4742	2.11533	4.41038	1.86153	2.36923	0.0178254	0.0388917
YCL040W_BY4742	15.3253	5.8197	1.25417	4.64029	3.47921e-06	4.09553e-05
YCL041C_BY4742	0	NA	NA	NA	NA	NA
YCL042W_BY4742	0.860121	-1.65538	2.01853	-0.82009	0.412165	NA
YCL043C_BY4742	15.1948	4.29523	1.09182	3.93401	8.35391e-05	0.000607379
YCL044C_BY4742	1.24525	3.46944	1.98036	1.75192	0.0797873	NA
YCL045C_BY4742	0.621583	2.15997	2.04034	1.05863	0.289767	NA
YCL046W_BY4742	0	NA	NA	NA	NA	NA
YCL047C_BY4742	0.40063	1.90569	2.02988	0.938816	0.347825	NA
YCL048W-A_BY4742	3.01433	4.87734	1.8119	2.69184	0.00710593	0.0195951
YCL048W_BY4742	0	NA	NA	NA	NA	NA
YCL049C_BY4742	0.890058	2.97689	2.02061	1.47326	0.14068	NA
YCL050C_BY4742	0.467749	1.77021	2.01219	0.879742	0.378999	NA
YCL051W_BY4742	0	NA	NA	NA	NA	NA
YCL052C_BY4742	12.8414	5.32414	1.27956	4.16091	3.16989e-05	0.000271707
YCL054W_BY4742	0	NA	NA	NA	NA	NA
YCL055W_BY4742	0.837371	2.4492	2.04459	1.19789	0.23096	NA
YCL056C_BY4742	1.08876	1.2347	1.91354	0.645244	0.518769	NA
YCL057C-A_BY4742	13.7854	6.92265	1.59835	4.33113	1.48346e-05	0.000140503
YCL057W_BY4742	1.11309	3.25625	2.00029	1.62789	0.103548	NA
YCL058C_BY4742	2.65761	2.15782	1.44514	1.49315	0.135398	0.187509
YCL058W-A_BY4742	0.844618	2.91463	2.02495	1.43936	0.15005	NA
YCL059C_BY4742	0.0887975	0.449905	1.41307	0.318389	0.75019	NA
YCL061C_BY4742	1.15645	3.36255	1.9901	1.68964	0.0910971	NA
YCL063W_BY4742	0.266393	1.18727	1.88905	0.628498	0.529678	NA
YCL064C_BY4742	10.7074	6.34474	1.68619	3.76275	NA	NA
YCL065W_BY4742	0.0887975	0.449905	1.41307	0.318389	0.75019	NA
YCL066W_BY4742	0.135364	-0.672726	1.61798	-0.415782	0.677569	NA
YCL067C_BY4742	0.90908	1.02087	1.9454	0.524762	0.599749	NA
YCL068C_BY4742	0.0887975	0.449905	1.41307	0.318389	0.75019	NA
YCL069W_BY4742	0	NA	NA	NA	NA	NA
YCL073C_BY4742	0.279124	1.18415	1.89097	0.626213	0.531175	NA
YCL076W_BY4742	0	NA	NA	NA	NA	NA
YCR001W_BY4742	0	NA	NA	NA	NA	NA
YCR002C_BY4742	0.266393	1.18727	1.88905	0.628498	0.529678	NA
YCR003W_BY4742	0.266393	1.18727	1.88905	0.628498	0.529678	NA
YCR004C_BY4742	3.35933	2.51939	1.40965	1.78724	0.0738979	0.112209
YCR005C_BY4742	21.8284	2.15348	0.655506	3.28522	0.00101904	0.00445851
YCR006C_BY4742	1.28136	3.42151	1.98464	1.724	0.0847087	NA
YCR007C_BY4742	5.32381	4.05584	1.58965	2.5514	0.010729	0.0270991
YCR008W_BY4742	0.443988	1.73666	2.00763	0.865031	0.387022	NA
YCR009C_BY4742	4.70806	4.03662	1.59135	2.5366	0.0111936	0.028001
YCR010C_BY4742	3.70009	2.67552	1.43492	1.86458	0.0622407	0.0978737
YCR011C_BY4742	7.5514	2.24245	1.26357	1.77469	0.0759494	0.11455
YCR012W_BY4742	231.139	6.29041	0.554907	11.336	8.70501e-30	5.3797e-27
YCR013C_BY4742	0	NA	NA	NA	NA	NA
YCR014C_BY4742	0	NA	NA	NA	NA	NA
YCR015C_BY4742	0.550887	-1.10467	2.03306	-0.543355	0.586886	NA
YCR016W_BY4742	0	NA	NA	NA	NA	NA
YCR017C_BY4742	11.576	0.161406	0.795793	0.202824	0.839272	0.881993
YCR018C-A_BY4742	0.177595	0.847638	1.73978	0.487209	0.62611	NA
YCR019W_BY4742	1.29409	3.37042	1.99013	1.69357	0.0903475	NA
YCR020C-A_BY4742	0.0887975	0.449905	1.41307	0.318389	0.75019	NA
YCR020C_BY4742	0.244714	1.3668	1.94873	0.701383	0.483064	NA
YCR020W-B_BY4742	0.978855	3.11874	2.01036	1.55133	0.120822	NA
YCR021C_BY4742	110.177	2.69281	0.4534	5.93914	2.86518e-09	7.58956e-08
YCR022C_BY4742	0	NA	NA	NA	NA	NA
YCR023C_BY4742	1.35743	3.52706	1.97592	1.78502	0.0742585	NA
YCR024C-A_BY4742	26.0384	4.12953	0.90593	4.55833	5.15617e-06	5.66492e-05
YCR024C-B_BY4742	1.47809	0.346405	1.84576	0.187675	0.851131	0.889553
YCR024C_BY4742	0	NA	NA	NA	NA	NA
YCR025C_BY4742	0.177595	0.847638	1.73978	0.487209	0.62611	NA
YCR026C_BY4742	4.473	4.12822	1.44546	2.85598	0.00429037	0.0131586
YCR027C_BY4742	0	NA	NA	NA	NA	NA
YCR028C-A_BY4742	2.43403	4.56308	1.8517	2.46427	0.0137293	0.0321759
YCR028C_BY4742	3.24163	1.72189	1.6616	1.03629	0.300069	0.379616
YCR030C_BY4742	7.45046	4.84724	1.3678	3.54382	0.000394378	0.00221066
YCR031C_BY4742	2.73521	4.58435	1.86107	2.46329	0.0137668	0.0321759
YCR032W_BY4742	0.545516	2.26726	2.04451	1.10895	0.267451	NA
YCR033W_BY4742	0.35519	1.47989	1.96598	0.752745	0.451603	NA
YCR034W_BY4742	0.71038	2.33624	2.04437	1.14277	0.253135	NA
YCR035C_BY4742	0	NA	NA	NA	NA	NA
YCR036W_BY4742	0.177595	0.847638	1.73978	0.487209	0.62611	NA
YCR037C_BY4742	0.311833	1.32542	1.93099	0.686395	0.492464	NA
YCR038C_BY4742	0.516281	-2.27151	2.04415	-1.11122	0.266472	NA
YCR038W-A_BY4742	0	NA	NA	NA	NA	NA
YCR039C_BY4742	1.01927	0.680099	1.91747	0.354685	0.722826	NA
YCR040W_BY4742	0	NA	NA	NA	NA	NA
YCR041W_BY4742	0.266393	1.18727	1.88905	0.628498	0.529678	NA
YCR042C_BY4742	0.177595	0.847638	1.73978	0.487209	0.62611	NA
YCR043C_BY4742	0	NA	NA	NA	NA	NA
YCR044C_BY4742	0.279124	1.18415	1.89097	0.626213	0.531175	NA
YCR045C_BY4742	0	NA	NA	NA	NA	NA
YCR045W-A_BY4742	0	NA	NA	NA	NA	NA
YCR046C_BY4742	1.06557	2.89401	2.03227	1.42403	0.154438	NA
YCR047C_BY4742	1.3956	0.881237	1.84945	0.476487	0.633727	0.717953
YCR047W-A_BY4742	0.309176	-0.484332	1.99402	-0.242892	0.808089	NA
YCR048W_BY4742	0	NA	NA	NA	NA	NA
YCR049C_BY4742	0	NA	NA	NA	NA	NA
YCR050C_BY4742	0	NA	NA	NA	NA	NA
YCR051W_BY4742	1.42076	3.29788	2.00756	1.64273	0.100439	0.143933
YCR052W_BY4742	1.24525	3.46944	1.98036	1.75192	0.0797873	NA
YCR053W_BY4742	0.532785	1.96122	2.0296	0.966313	0.333887	NA
YCR054C_BY4742	0.35519	1.47989	1.96598	0.752745	0.451603	NA
YCR057C_BY4742	0	NA	NA	NA	NA	NA
YCR059C_BY4742	4.97715	5.60557	1.71937	3.26024	0.00111319	0.00477382
YCR060W_BY4742	0.844618	2.91463	2.02495	1.43936	0.15005	NA
YCR061W_BY4742	5.13249	3.61817	1.31459	2.75233	0.00591736	0.0168911
YCR063W_BY4742	0.712463	2.62304	2.03947	1.28614	0.198395	NA
YCR064C_BY4742	0.621583	2.15997	2.04034	1.05863	0.289767	NA
YCR065W_BY4742	0.224161	-0.175548	1.91105	-0.0918596	0.92681	NA
YCR066W_BY4742	0.0887975	0.449905	1.41307	0.318389	0.75019	NA
YCR067C_BY4742	0.599904	2.43318	2.04413	1.19033	0.233918	NA
YCR068W_BY4742	2.67698	4.39719	1.88667	2.33066	0.0197713	0.0421698
YCR069W_BY4742	60.1152	4.60219	0.748924	6.14507	7.9928e-10	2.43928e-08
YCR071C_BY4742	0.599904	2.43318	2.04413	1.19033	0.233918	NA
YCR072C_BY4742	0.224161	-0.175548	1.91105	-0.0918596	0.92681	NA
YCR073C_BY4742	0.0887975	0.449905	1.41307	0.318389	0.75019	NA
YCR073W-A_BY4742	8.98506	3.8469	1.13405	3.39217	0.000693426	0.00335629
YCR075C_BY4742	0.892598	0.78226	1.89586	0.412614	0.679889	NA
YCR075W-A_BY4742	1.11649	2.83677	2.03439	1.39441	0.163194	NA
YCR076C_BY4742	1.93395	4.09679	1.91601	2.13818	0.0325019	0.0608671
YCR077C_BY4742	0.811909	2.80437	2.0315	1.38045	0.167449	NA
YCR079W_BY4742	1.24317	3.11012	2.02028	1.53945	0.123696	NA
YCR081C-A_BY4742	0	NA	NA	NA	NA	NA
YCR081W_BY4742	0	NA	NA	NA	NA	NA
YCR082W_BY4742	1.77595	3.61092	1.98275	1.82117	0.0685812	0.105628
YCR083W_BY4742	2.6137	4.68588	1.83383	2.55524	0.0106115	0.026932
YCR084C_BY4742	0.279124	1.18415	1.89097	0.626213	0.531175	NA
YCR085W_BY4742	0	NA	NA	NA	NA	NA
YCR086W_BY4742	0.976773	2.77251	2.0375	1.36074	0.173596	NA
YCR087C-A_BY4742	0.0887975	0.449905	1.41307	0.318389	0.75019	NA
YCR087W_BY4742	0.0887975	0.449905	1.41307	0.318389	0.75019	NA
YCR088W_BY4742	1.17813	3.38934	1.98809	1.70483	0.0882268	NA
YCR089W_BY4742	0	NA	NA	NA	NA	NA
YCR090C_BY4742	0.376582	0.524031	2.02147	0.259233	0.795456	NA
YCR091W_BY4742	1.06765	3.24632	2.00013	1.62305	0.104578	NA
YCR092C_BY4742	0	NA	NA	NA	NA	NA
YCR093W_BY4742	2.70642	2.11434	1.69314	1.24877	0.21175	0.279469
YCR094W_BY4742	1.15777	-1.33443	1.98252	-0.673096	0.500886	NA
YCR095C_BY4742	1.47168	3.59129	1.96892	1.82399	0.0681538	0.105471
YCR095W-A_BY4742	0.266393	1.18727	1.88905	0.628498	0.529678	NA
YCR096C_BY4742	0.266393	1.18727	1.88905	0.628498	0.529678	NA
YCR097W-A_BY4742	0.177595	0.847638	1.73978	0.487209	0.62611	NA
YCR097W_BY4742	0	NA	NA	NA	NA	NA
YCR098C_BY4742	0	NA	NA	NA	NA	NA
YCR099C_BY4742	0	NA	NA	NA	NA	NA
YCR100C_BY4742	0.376582	0.524031	2.02147	0.259233	0.795456	NA
YCR101C_BY4742	0.0887975	0.449905	1.41307	0.318389	0.75019	NA
YCR102C_BY4742	0	NA	NA	NA	NA	NA
YCR102W-A_BY4742	0	NA	NA	NA	NA	NA
YCR104W_BY4742	0	NA	NA	NA	NA	NA
YCR105W_BY4742	0	NA	NA	NA	NA	NA
YCR106W_BY4742	0.0887975	0.449905	1.41307	0.318389	0.75019	NA
YCR107W_BY4742	0	NA	NA	NA	NA	NA
YCR108C_BY4742	0	NA	NA	NA	NA	NA
YDL001W_BY4742	0.735842	2.62943	2.0386	1.28982	0.197113	NA
YDL002C_BY4742	0.556547	2.30722	2.04471	1.12839	0.259156	NA
YDL003W_BY4742	0	NA	NA	NA	NA	NA
YDL004W_BY4742	253.08	6.84712	0.617331	11.0915	1.37969e-28	6.82118e-26
YDL005C_BY4742	3.01912	4.34045	1.91509	2.26645	0.0234239	0.0476183
YDL006W_BY4742	0.0887975	0.449905	1.41307	0.318389	0.75019	NA
YDL007C-A_BY4742	0	NA	NA	NA	NA	NA
YDL007W_BY4742	5.47899	5.64681	1.73217	3.25996	0.00111428	0.00477382
YDL008W_BY4742	4.34415	1.8005	1.38759	1.29757	0.194434	0.258967
YDL009C_BY4742	0.35519	1.47989	1.96598	0.752745	0.451603	NA
YDL010W_BY4742	2.67608	2.64824	1.58434	1.67151	0.0946208	0.137509
YDL011C_BY4742	0	NA	NA	NA	NA	NA
YDL012C_BY4742	9.55745	6.47238	1.62888	3.97351	7.08203e-05	0.000535375
YDL013W_BY4742	0.40063	1.90569	2.02988	0.938816	0.347825	NA
YDL014W_BY4742	0.558247	1.9313	2.02843	0.952112	0.34104	NA
YDL015C_BY4742	1.31028	3.48379	1.98243	1.75733	0.0788619	NA
YDL016C_BY4742	0.266393	1.18727	1.88905	0.628498	0.529678	NA
YDL017W_BY4742	0.443988	1.73666	2.00763	0.865031	0.387022	NA
YDL018C_BY4742	0.0887975	0.449905	1.41307	0.318389	0.75019	NA
YDL019C_BY4742	0.0887975	0.449905	1.41307	0.318389	0.75019	NA
YDL020C_BY4742	1.58046	3.98674	1.91269	2.08436	0.037127	0.0666023
YDL021W_BY4742	1.49976	0.198229	1.81135	0.109437	0.912856	0.937057
YDL022C-A_BY4742	0.443988	1.73666	2.00763	0.865031	0.387022	NA
YDL022W_BY4742	4.52559	5.45413	1.74381	3.1277	0.00176178	0.0067105
YDL023C_BY4742	0	NA	NA	NA	NA	NA
YDL024C_BY4742	0.621583	2.15997	2.04034	1.05863	0.289767	NA
YDL025C_BY4742	1.78294	2.6431	1.6868	1.56693	0.11713	0.164889
YDL025W-A_BY4742	0.244714	1.3668	1.94873	0.701383	0.483064	NA
YDL026W_BY4742	0	NA	NA	NA	NA	NA
YDL027C_BY4742	2.2241	4.29229	1.89383	2.26646	0.0234233	0.0476183
YDL028C_BY4742	0.266393	1.18727	1.88905	0.628498	0.529678	NA
YDL029W_BY4742	1.6438	3.83437	1.94665	1.96973	0.0488692	0.0815696
YDL030W_BY4742	0.621583	2.15997	2.04034	1.05863	0.289767	NA
YDL031W_BY4742	0	NA	NA	NA	NA	NA
YDL032W_BY4742	0	NA	NA	NA	NA	NA
YDL033C_BY4742	2.29122	4.32932	1.88981	2.29087	0.0219708	0.0456786
YDL034W_BY4742	0.389313	0.453947	2.02207	0.224496	0.822371	NA
YDL035C_BY4742	0.0887975	0.449905	1.41307	0.318389	0.75019	NA
YDL036C_BY4742	0.443988	1.73666	2.00763	0.865031	0.387022	NA
YDL037C_BY4742	0.0887975	0.449905	1.41307	0.318389	0.75019	NA
YDL039C_BY4742	0.494889	-0.961897	2.04268	-0.4709	0.637712	NA
YDL040C_BY4742	0.333511	1.70669	2.00986	0.849158	0.395793	NA
YDL041W_BY4742	0	NA	NA	NA	NA	NA
YDL042C_BY4742	0	NA	NA	NA	NA	NA
YDL043C_BY4742	0.679754	2.76894	2.02821	1.36521	0.172186	NA
YDL044C_BY4742	0	NA	NA	NA	NA	NA
YDL045C_BY4742	4.02098	2.36543	1.35693	1.74322	0.0812957	0.121119
YDL045W-A_BY4742	5.97938	5.84641	1.69394	3.45137	0.00055774	0.0028023
YDL046W_BY4742	5.51718	5.74679	1.70771	3.3652	0.000764873	0.00361095
YDL047W_BY4742	0.799178	2.49594	2.04433	1.22091	0.22212	NA
YDL048C_BY4742	17.6694	7.26667	1.56477	4.64394	3.41831e-06	4.06253e-05
YDL049C_BY4742	1.49738	0.878621	1.72612	0.509016	0.610741	0.697345
YDL050C_BY4742	0.0887975	0.449905	1.41307	0.318389	0.75019	NA
YDL051W_BY4742	0.0887975	0.449905	1.41307	0.318389	0.75019	NA
YDL052C_BY4742	3.59401	0.446466	1.29126	0.34576	0.729523	0.793482
YDL053C_BY4742	0.989504	3.07717	2.0148	1.52728	0.126691	NA
YDL054C_BY4742	3.87262	1.4339	1.59972	0.896343	0.370069	0.454904
YDL055C_BY4742	2.30357	4.50196	1.85358	2.42879	0.0151493	0.0347717
YDL056W_BY4742	0.623665	2.12536	2.03916	1.04227	0.297286	NA
YDL057W_BY4742	2.57513	4.12446	1.93595	2.13046	0.0331338	0.0619098
YDL058W_BY4742	1.30342	3.62363	1.95769	1.85098	0.0641728	NA
YDL059C_BY4742	2.1683	0.833559	1.62175	0.513986	0.607262	0.694334
YDL060W_BY4742	0.177595	0.847638	1.73978	0.487209	0.62611	NA
YDL061C_BY4742	0.647045	2.42397	2.04402	1.18588	0.23567	NA
YDL062W_BY4742	0	NA	NA	NA	NA	NA
YDL063C_BY4742	0.155916	0.748551	1.67939	0.445727	0.655794	NA
YDL064W_BY4742	3.41628	4.97657	1.80527	2.75669	0.005839	0.0167642
YDL065C_BY4742	1.59836	3.46353	1.9949	1.73619	0.0825298	0.122457
YDL066W_BY4742	9.56852	5.03727	1.388	3.62914	0.000284364	0.00169794
YDL067C_BY4742	76.0127	4.74813	0.620283	7.65477	1.93652e-14	1.32974e-12
YDL068W_BY4742	0	NA	NA	NA	NA	NA
YDL069C_BY4742	0.177595	0.847638	1.73978	0.487209	0.62611	NA
YDL070W_BY4742	3.22596	4.90231	1.81431	2.70203	0.0068918	0.0190992
YDL071C_BY4742	0	NA	NA	NA	NA	NA
YDL072C_BY4742	21.317	7.44728	1.56013	4.77352	1.81036e-06	2.36784e-05
YDL073W_BY4742	0	NA	NA	NA	NA	NA
YDL074C_BY4742	4.22505	2.74224	1.43846	1.90637	0.0566028	0.0915122
YDL075W_BY4742	5.89235	5.79418	1.70955	3.3893	0.000700711	0.00337653
YDL076C_BY4742	0.71038	2.33624	2.04437	1.14277	0.253135	NA
YDL077C_BY4742	0.177595	0.847638	1.73978	0.487209	0.62611	NA
YDL078C_BY4742	18.6762	4.42555	1.0486	4.22043	2.43834e-05	0.000217602
YDL079C_BY4742	1.3774	3.59328	1.97022	1.82379	0.0681836	NA
YDL080C_BY4742	0	NA	NA	NA	NA	NA
YDL081C_BY4742	6.17657	5.82034	1.70758	3.40853	0.000653131	0.00319079
YDL082W_BY4742	0	NA	NA	NA	NA	NA
YDL083C_BY4742	3.68684	5.18285	1.76798	2.93151	0.00337314	0.0109912
YDL084W_BY4742	14.1825	7.00548	1.58269	4.42631	9.58574e-06	9.67181e-05
YDL085C-A_BY4742	0.443988	1.73666	2.00763	0.865031	0.387022	NA
YDL085W_BY4742	8.45923	6.33951	1.6412	3.86272	0.000112131	0.000755278
YDL086C-A_BY4742	0.467749	1.77021	2.01219	0.879742	0.378999	NA
YDL086W_BY4742	0.799178	2.49594	2.04433	1.22091	0.22212	NA
YDL087C_BY4742	0.35519	1.47989	1.96598	0.752745	0.451603	NA
YDL088C_BY4742	0.532785	1.96122	2.0296	0.966313	0.333887	NA
YDL089W_BY4742	1.95046	4.2189	1.88748	2.2352	0.0254039	0.0504509
YDL090C_BY4742	1.08933	3.27808	1.99775	1.64089	0.10082	NA
YDL091C_BY4742	6.2021	5.84624	1.70658	3.4257	0.000613226	0.00302574
YDL092W_BY4742	0.266393	1.18727	1.88905	0.628498	0.529678	NA
YDL093W_BY4742	0	NA	NA	NA	NA	NA
YDL094C_BY4742	0	NA	NA	NA	NA	NA
YDL095W_BY4742	20.7205	5.03759	1.10142	4.5737	4.79178e-06	5.34767e-05
YDL096C_BY4742	0	NA	NA	NA	NA	NA
YDL097C_BY4742	8.24822	6.24225	1.66342	3.75267	0.000174958	0.0011005
YDL098C_BY4742	0	NA	NA	NA	NA	NA
YDL099W_BY4742	6.58122	3.82219	1.36318	2.80387	0.00504938	0.0149845
YDL100C_BY4742	3.20049	4.86879	1.82296	2.67081	0.00756692	0.0206234
YDL101C_BY4742	0.333511	1.70669	2.00986	0.849158	0.395793	NA
YDL102W_BY4742	0	NA	NA	NA	NA	NA
YDL103C_BY4742	1.39562	3.14321	2.01773	1.5578	0.119282	0.167157
YDL104C_BY4742	0	NA	NA	NA	NA	NA
YDL105W_BY4742	0.443988	1.73666	2.00763	0.865031	0.387022	NA
YDL106C_BY4742	3.39977	4.77121	1.85018	2.57878	0.00991507	0.0255313
YDL107W_BY4742	0.0887975	0.449905	1.41307	0.318389	0.75019	NA
YDL108W_BY4742	0.177595	0.847638	1.73978	0.487209	0.62611	NA
YDL109C_BY4742	0.71038	2.33624	2.04437	1.14277	0.253135	NA
YDL110C_BY4742	23.7408	5.3447	1.01585	5.26132	1.43022e-07	2.52536e-06
YDL111C_BY4742	0.746873	2.64292	2.03857	1.29646	0.194818	NA
YDL112W_BY4742	0.558247	1.9313	2.02843	0.952112	0.34104	NA
YDL113C_BY4742	8.04831	4.26411	1.23679	3.44773	0.00056532	0.00283463
YDL114W-A_BY4742	0	NA	NA	NA	NA	NA
YDL114W_BY4742	0	NA	NA	NA	NA	NA
YDL115C_BY4742	3.20258	4.98207	1.79759	2.77153	0.00557933	0.016207
YDL116W_BY4742	0	NA	NA	NA	NA	NA
YDL117W_BY4742	0	NA	NA	NA	NA	NA
YDL118W_BY4742	0	NA	NA	NA	NA	NA
YDL119C_BY4742	0.0887975	0.449905	1.41307	0.318389	0.75019	NA
YDL120W_BY4742	0.35519	1.47989	1.96598	0.752745	0.451603	NA
YDL121C_BY4742	1.2559	3.40475	1.98906	1.71174	0.0869444	NA
YDL122W_BY4742	0.723111	2.64651	2.03848	1.29827	0.194193	NA
YDL123W_BY4742	2.37115	2.38979	1.69882	1.40673	0.159506	0.217464
YDL124W_BY4742	22.4742	3.99372	0.84476	4.72764	2.27148e-06	2.90937e-05
YDL125C_BY4742	11.482	3.10604	0.995012	3.12161	0.00179868	0.00681952
YDL126C_BY4742	8.55829	6.32004	1.64787	3.83528	0.00012542	0.000835686
YDL127W_BY4742	0.376582	0.524031	2.02147	0.259233	0.795456	NA
YDL128W_BY4742	4.59309	5.43328	1.75128	3.10246	0.00191919	0.00711281
YDL129W_BY4742	1.20093	1.80049	1.97124	0.913377	0.361044	NA
YDL130W-A_BY4742	15.1079	4.73685	1.09762	4.31556	1.59198e-05	0.000149634
YDL130W_BY4742	7.55228	6.14654	1.66828	3.68435	0.000229289	0.00139951
YDL131W_BY4742	6.27124	5.89484	1.68944	3.48922	0.00048443	0.00254789
YDL132W_BY4742	0.35519	1.47989	1.96598	0.752745	0.451603	NA
YDL133C-A_BY4742	120.678	3.68444	0.448774	8.21002	2.21145e-16	2.18668e-14
YDL133W_BY4742	0.0887975	0.449905	1.41307	0.318389	0.75019	NA
YDL134C_BY4742	1.76559	0.382156	1.8106	0.211066	0.832836	0.876445
YDL135C_BY4742	1.08933	3.27808	1.99775	1.64089	0.10082	NA
YDL136W_BY4742	0.266393	1.18727	1.88905	0.628498	0.529678	NA
YDL137W_BY4742	7.56093	-0.435384	0.974988	-0.446553	0.655198	0.735869
YDL138W_BY4742	0.71038	2.33624	2.04437	1.14277	0.253135	NA
YDL139C_BY4742	0.0887975	0.449905	1.41307	0.318389	0.75019	NA
YDL140C_BY4742	0	NA	NA	NA	NA	NA
YDL141W_BY4742	0	NA	NA	NA	NA	NA
YDL142C_BY4742	1.33196	3.20707	2.01395	1.59243	0.111288	NA
YDL143W_BY4742	6.78898	4.65887	1.44266	3.22936	0.00124066	0.00518425
YDL144C_BY4742	1.77595	3.61092	1.98275	1.82117	0.0685812	0.105628
YDL145C_BY4742	0	NA	NA	NA	NA	NA
YDL146W_BY4742	0	NA	NA	NA	NA	NA
YDL147W_BY4742	4.3558	2.84492	1.43304	1.98524	0.0471183	0.0792896
YDL148C_BY4742	0.935498	2.66416	2.041	1.30532	0.191783	NA
YDL149W_BY4742	6.78635	3.24317	1.34826	2.40545	0.0161526	0.0364317
YDL150W_BY4742	0.177595	0.847638	1.73978	0.487209	0.62611	NA
YDL151C_BY4742	0	NA	NA	NA	NA	NA
YDL152W_BY4742	0	NA	NA	NA	NA	NA
YDL153C_BY4742	0.621583	2.15997	2.04034	1.05863	0.289767	NA
YDL154W_BY4742	0	NA	NA	NA	NA	NA
YDL155W_BY4742	0.266393	1.18727	1.88905	0.628498	0.529678	NA
YDL156W_BY4742	0.97031	-1.81317	2.00384	-0.904849	0.365545	NA
YDL157C_BY4742	0.634314	2.46936	2.04342	1.20845	0.226876	NA
YDL158C_BY4742	0.35519	1.47989	1.96598	0.752745	0.451603	NA
YDL159C-B_BY4742	0	NA	NA	NA	NA	NA
YDL159W-A_BY4742	0.558247	1.9313	2.02843	0.952112	0.34104	NA
YDL159W_BY4742	0.177595	0.847638	1.73978	0.487209	0.62611	NA
YDL160C-A_BY4742	2.02993	4.01765	1.92664	2.08531	0.0370409	0.0665444
YDL160C_BY4742	0.312959	0.16757	1.99283	0.0840866	0.932988	NA
YDL161W_BY4742	1.15437	3.00601	2.02646	1.48338	0.137973	NA
YDL162C_BY4742	0	NA	NA	NA	NA	NA
YDL163W_BY4742	0	NA	NA	NA	NA	NA
YDL164C_BY4742	0	NA	NA	NA	NA	NA
YDL165W_BY4742	5.22362	5.46105	1.76584	3.09261	0.00198405	0.00727682
YDL166C_BY4742	0	NA	NA	NA	NA	NA
YDL167C_BY4742	0	NA	NA	NA	NA	NA
YDL168W_BY4742	1.84515	4.03074	1.92311	2.09595	0.0360865	0.0651204
YDL169C_BY4742	2.0661	4.16691	1.91054	2.18101	0.0291824	0.0561393
YDL170W_BY4742	0.35519	1.47989	1.96598	0.752745	0.451603	NA
YDL171C_BY4742	1.17813	3.38934	1.98809	1.70483	0.0882268	NA
YDL172C_BY4742	0.220378	-1.03233	1.82565	-0.565462	0.571759	NA
YDL173W_BY4742	1.4873	1.73377	1.81237	0.956632	0.338753	0.423356
YDL174C_BY4742	8.0583	4.61803	1.33205	3.46687	0.000526561	0.00270615
YDL175C_BY4742	0.0887975	0.449905	1.41307	0.318389	0.75019	NA
YDL176W_BY4742	0.401756	0.435231	2.02887	0.214518	0.830143	NA
YDL177C_BY4742	0.177595	0.847638	1.73978	0.487209	0.62611	NA
YDL178W_BY4742	0.731772	1.2945	2.03347	0.636594	0.524389	NA
YDL179W_BY4742	0	NA	NA	NA	NA	NA
YDL180W_BY4742	1.01439	1.79129	1.86046	0.962822	0.335637	NA
YDL181W_BY4742	8.08083	4.2078	1.20977	3.47818	0.000504827	0.00261621
YDL182W_BY4742	3.75874	5.09855	1.79428	2.84156	0.00448932	0.013667
YDL183C_BY4742	1.87117	1.88445	1.74704	1.07865	0.280742	0.357545
YDL184C_BY4742	21.8451	2.51404	0.662106	3.79703	0.000146439	0.000960202
YDL185C-A_BY4742	0	NA	NA	NA	NA	NA
YDL185W_BY4742	9.58643	6.46377	1.63786	3.94648	7.93098e-05	0.000583493
YDL186W_BY4742	0	NA	NA	NA	NA	NA
YDL187C_BY4742	0	NA	NA	NA	NA	NA
YDL188C_BY4742	1.06557	2.89401	2.03227	1.42403	0.154438	NA
YDL189W_BY4742	0.795946	-0.167461	2.02319	-0.0827706	0.934034	NA
YDL190C_BY4742	0	NA	NA	NA	NA	NA
YDL191W_BY4742	3.04913	4.69466	1.85098	2.53631	0.0112027	0.028001
YDL192W_BY4742	1.85958	4.20167	1.88716	2.22645	0.025984	0.0512629
YDL193W_BY4742	1.31237	3.54007	1.97352	1.79379	0.0728472	NA
YDL194W_BY4742	0.443988	1.73666	2.00763	0.865031	0.387022	NA
YDL195W_BY4742	2.57834	2.60884	1.54717	1.6862	0.0917569	0.133898
YDL196W_BY4742	0	NA	NA	NA	NA	NA
YDL197C_BY4742	5.39215	5.15956	1.82397	2.82875	0.00467308	0.014174
YDL198C_BY4742	1.90294	4.00298	1.92758	2.07669	0.0378302	0.06758
YDL199C_BY4742	5.59325	5.74848	1.71071	3.36029	0.000778594	0.00364523
YDL200C_BY4742	0.177595	0.847638	1.73978	0.487209	0.62611	NA
YDL201W_BY4742	0	NA	NA	NA	NA	NA
YDL202W_BY4742	0.177595	0.847638	1.73978	0.487209	0.62611	NA
YDL203C_BY4742	0.0887975	0.449905	1.41307	0.318389	0.75019	NA
YDL204W_BY4742	46.5914	4.73827	0.790886	5.99109	2.08443e-09	5.85535e-08
YDL205C_BY4742	2.37878	1.99934	1.53409	1.30327	0.192484	0.256645
YDL206W_BY4742	2.03423	1.72233	1.62492	1.05994	0.289171	0.366768
YDL207W_BY4742	0.177595	0.847638	1.73978	0.487209	0.62611	NA
YDL208W_BY4742	0.35519	1.47989	1.96598	0.752745	0.451603	NA
YDL209C_BY4742	0.0887975	0.449905	1.41307	0.318389	0.75019	NA
YDL210W_BY4742	0.812183	-2.5363	2.04415	-1.24076	0.214695	NA
YDL211C_BY4742	0	NA	NA	NA	NA	NA
YDL212W_BY4742	7.70076	2.0092	1.05792	1.89921	0.0575372	0.0925504
YDL213C_BY4742	0	NA	NA	NA	NA	NA
YDL214C_BY4742	0.532785	1.96122	2.0296	0.966313	0.333887	NA
YDL215C_BY4742	6.36116	4.52934	1.38049	3.28096	0.00103455	0.00449458
YDL216C_BY4742	0.532785	1.96122	2.0296	0.966313	0.333887	NA
YDL217C_BY4742	1.13619	1.92263	1.91899	1.0019	0.316392	NA
YDL218W_BY4742	5.91018	5.76372	1.71284	3.365	0.000765428	0.00361095
YDL219W_BY4742	0.266393	1.18727	1.88905	0.628498	0.529678	NA
YDL220C_BY4742	0.177595	0.847638	1.73978	0.487209	0.62611	NA
YDL221W_BY4742	0	NA	NA	NA	NA	NA
YDL222C_BY4742	25.8613	2.27867	0.710208	3.20846	0.00133447	0.00547976
YDL223C_BY4742	2.57566	0.657338	1.53149	0.429215	0.667767	0.745888
YDL224C_BY4742	0	NA	NA	NA	NA	NA
YDL225W_BY4742	0.0887975	0.449905	1.41307	0.318389	0.75019	NA
YDL226C_BY4742	0.0887975	0.449905	1.41307	0.318389	0.75019	NA
YDL227C_BY4742	0	NA	NA	NA	NA	NA
YDL228C_BY4742	0	NA	NA	NA	NA	NA
YDL229W_BY4742	3.90664	3.07198	1.44916	2.11983	0.0340205	0.0629952
YDL230W_BY4742	1.06557	2.89401	2.03227	1.42403	0.154438	NA
YDL231C_BY4742	0.311833	1.32542	1.93099	0.686395	0.492464	NA
YDL232W_BY4742	0.599904	2.43318	2.04413	1.19033	0.233918	NA
YDL233W_BY4742	0.422309	1.98804	2.03521	0.976823	0.328657	NA
YDL234C_BY4742	5.18421	2.60017	1.53033	1.69909	0.0893025	0.131481
YDL235C_BY4742	2.02066	4.06016	1.92712	2.10685	0.0351304	0.0641655
YDL236W_BY4742	0.177595	0.847638	1.73978	0.487209	0.62611	NA
YDL237W_BY4742	4.65977	5.32682	1.76944	3.01045	0.00260861	0.00896867
YDL238C_BY4742	1.24317	3.11012	2.02028	1.53945	0.123696	NA
YDL239C_BY4742	0	NA	NA	NA	NA	NA
YDL240C-A_BY4742	0	NA	NA	NA	NA	NA
YDL240W_BY4742	0	NA	NA	NA	NA	NA
YDL241W_BY4742	0	NA	NA	NA	NA	NA
YDL242W_BY4742	0	NA	NA	NA	NA	NA
YDL243C_BY4742	0	NA	NA	NA	NA	NA
YDL244W_BY4742	0	NA	NA	NA	NA	NA
YDL245C_BY4742	0	NA	NA	NA	NA	NA
YDL246C_BY4742	0	NA	NA	NA	NA	NA
YDL247W-A_BY4742	0	NA	NA	NA	NA	NA
YDL247W_BY4742	0	NA	NA	NA	NA	NA
YDL248W_BY4742	3.81351	5.18901	1.77817	2.91818	0.00352086	0.0113311
YDR001C_BY4742	1.12651	-0.675801	1.97328	-0.342476	0.731992	NA
YDR002W_BY4742	2.51558	0.667732	1.69557	0.393809	0.693722	0.76866
YDR003W-A_BY4742	0.177595	0.847638	1.73978	0.487209	0.62611	NA
YDR003W_BY4742	2.97992	4.70288	1.84773	2.54522	0.0109208	0.0274352
YDR004W_BY4742	0	NA	NA	NA	NA	NA
YDR005C_BY4742	3.46375	-0.559785	1.62382	-0.344734	0.730294	0.793533
YDR006C_BY4742	3.77702	5.00433	1.81763	2.75322	0.00590124	0.0168673
YDR007W_BY4742	6.2534	5.91837	1.68832	3.50548	0.000455778	0.00246539
YDR008C_BY4742	0.177595	0.847638	1.73978	0.487209	0.62611	NA
YDR009W_BY4742	0.532785	1.96122	2.0296	0.966313	0.333887	NA
YDR010C_BY4742	0	NA	NA	NA	NA	NA
YDR011W_BY4742	0.578225	2.39649	2.04443	1.1722	0.241115	NA
YDR012W_BY4742	1.99982	1.72693	1.60856	1.07359	0.283006	0.360243
YDR013W_BY4742	0	NA	NA	NA	NA	NA
YDR014W-A_BY4742	0	NA	NA	NA	NA	NA
YDR014W_BY4742	0.735842	2.62943	2.0386	1.28982	0.197113	NA
YDR015C_BY4742	0	NA	NA	NA	NA	NA
YDR016C_BY4742	1.37016	3.52328	1.97526	1.78371	0.0744714	NA
YDR017C_BY4742	2.81661	1.82677	1.68024	1.0872	0.276947	0.353581
YDR018C_BY4742	2.63878	4.45327	1.87817	2.37107	0.0177365	0.0387321
YDR019C_BY4742	0.266393	1.18727	1.88905	0.628498	0.529678	NA
YDR020C_BY4742	0.177595	0.847638	1.73978	0.487209	0.62611	NA
YDR021W_BY4742	0	NA	NA	NA	NA	NA
YDR022C_BY4742	3.26704	3.40546	1.66339	2.04731	0.0406279	0.0712285
YDR023W_BY4742	1.62212	3.83694	1.9449	1.97282	0.0485163	0.0811242
YDR024W_BY4742	0.330567	-1.42339	1.95019	-0.729871	0.465469	NA
YDR025W_BY4742	0.799178	2.49594	2.04433	1.22091	0.22212	NA
YDR026C_BY4742	1.06283	-0.563829	1.83024	-0.308062	0.758035	NA
YDR027C_BY4742	0	NA	NA	NA	NA	NA
YDR028C_BY4742	0.661134	-2.27197	2.04293	-1.11211	0.26609	NA
YDR029W_BY4742	0.0887975	0.449905	1.41307	0.318389	0.75019	NA
YDR030C_BY4742	0.532785	1.96122	2.0296	0.966313	0.333887	NA
YDR031W_BY4742	7.69085	3.74605	1.11914	3.34724	0.000816198	0.00377034
YDR032C_BY4742	3.42391	4.89529	1.82643	2.68026	0.00735661	0.0201613
YDR033W_BY4742	1.22357	3.436	1.9834	1.73238	0.0832066	NA
YDR034C-A_BY4742	0	NA	NA	NA	NA	NA
YDR034C_BY4742	0.422309	1.98804	2.03521	0.976823	0.328657	NA
YDR034W-B_BY4742	1.68199	4.05324	1.90407	2.12873	0.0332765	0.0619892
YDR035W_BY4742	4.97413	5.51148	1.74508	3.15829	0.00158696	0.00626941
YDR036C_BY4742	1.87748	3.94805	1.93826	2.03691	0.0416593	0.0726246
YDR037W_BY4742	0.0887975	0.449905	1.41307	0.318389	0.75019	NA
YDR038C_BY4742	0.734142	2.71599	2.03535	1.33441	0.18207	NA
YDR039C_BY4742	0.80126	2.81591	2.03052	1.38679	0.165505	NA
YDR040C_BY4742	10.1882	3.14006	1.09753	2.86102	0.00422282	0.0129836
YDR041W_BY4742	1.42076	3.29788	2.00756	1.64273	0.100439	0.143933
YDR042C_BY4742	0.419365	-0.792002	2.03275	-0.389621	0.696817	NA
YDR043C_BY4742	0	NA	NA	NA	NA	NA
YDR044W_BY4742	1.11309	3.25625	2.00029	1.62789	0.103548	NA
YDR045C_BY4742	0.311833	1.32542	1.93099	0.686395	0.492464	NA
YDR046C_BY4742	5.60282	2.42969	1.24131	1.95736	0.0503048	0.0832352
YDR047W_BY4742	1.40116	3.63618	1.96408	1.85134	0.064121	0.0999415
YDR048C_BY4742	0	NA	NA	NA	NA	NA
YDR049W_BY4742	0	NA	NA	NA	NA	NA
YDR050C_BY4742	50.9844	4.19236	0.706027	5.93795	2.886e-09	7.58956e-08
YDR051C_BY4742	1.98737	-0.339397	1.58777	-0.213757	0.830737	0.874981
YDR052C_BY4742	0.177595	0.847638	1.73978	0.487209	0.62611	NA
YDR053W_BY4742	0	NA	NA	NA	NA	NA
YDR054C_BY4742	1.55708	3.78326	1.94911	1.94102	0.0522553	0.0856598
YDR055W_BY4742	4.57273	5.47327	1.73896	3.14744	0.00164705	0.00642192
YDR056C_BY4742	1.17983	3.32655	1.9937	1.66853	0.0952104	NA
YDR057W_BY4742	0.266393	1.18727	1.88905	0.628498	0.529678	NA
YDR058C_BY4742	0.266393	1.18727	1.88905	0.628498	0.529678	NA
YDR059C_BY4742	4.66029	3.51265	1.53623	2.28654	0.0222229	0.0460246
YDR060W_BY4742	0.82924	-1.10862	1.96429	-0.564387	0.572491	NA
YDR061W_BY4742	0	NA	NA	NA	NA	NA
YDR062W_BY4742	0.456719	2.0331	2.03818	0.997511	0.318517	NA
YDR063W_BY4742	3.56795	1.67903	1.55631	1.07885	0.280653	0.357545
YDR064W_BY4742	1.42284	3.66018	1.96199	1.86555	0.0621049	0.0977264
YDR065W_BY4742	0	NA	NA	NA	NA	NA
YDR066C_BY4742	0	NA	NA	NA	NA	NA
YDR067C_BY4742	0.532785	1.96122	2.0296	0.966313	0.333887	NA
YDR068W_BY4742	0.735842	2.62943	2.0386	1.28982	0.197113	NA
YDR069C_BY4742	3.9584	5.27117	1.76483	2.98679	0.00281922	0.00950767
YDR070C_BY4742	39.0438	5.62832	0.866748	6.49361	8.38062e-11	3.0466e-09
YDR071C_BY4742	0.177595	0.847638	1.73978	0.487209	0.62611	NA
YDR072C_BY4742	5.94975	5.55001	1.76383	3.14657	0.001652	0.00642946
YDR073W_BY4742	8.37464	4.35541	1.21514	3.58429	0.000337998	0.00194763
YDR074W_BY4742	22.1083	4.48622	1.10353	4.06533	4.79643e-05	0.000387476
YDR075W_BY4742	0	NA	NA	NA	NA	NA
YDR076W_BY4742	0.177595	0.847638	1.73978	0.487209	0.62611	NA
YDR077W_BY4742	637.95	5.56383	0.566867	9.81505	9.6987e-23	1.71251e-20
YDR078C_BY4742	2.8835	4.74791	1.82956	2.59511	0.00945617	0.0246579
YDR079C-A_BY4742	1.00223	3.09028	2.0124	1.53562	0.12463	NA
YDR079W_BY4742	0.933415	3.05425	2.01571	1.51522	0.129716	NA
YDR080W_BY4742	0.155916	0.748551	1.67939	0.445727	0.655794	NA
YDR081C_BY4742	0.71038	2.33624	2.04437	1.14277	0.253135	NA
YDR082W_BY4742	2.02275	4.15948	1.90925	2.1786	0.0293616	0.0563087
YDR083W_BY4742	0	NA	NA	NA	NA	NA
YDR084C_BY4742	0.642974	1.13426	2.0413	0.555655	0.578447	NA
YDR085C_BY4742	1.30134	3.71288	1.94536	1.90858	0.0563161	NA
YDR086C_BY4742	1.45263	0.336923	1.93895	0.173765	0.86205	0.897258
YDR087C_BY4742	0	NA	NA	NA	NA	NA
YDR088C_BY4742	0.912863	1.57339	1.95325	0.805524	0.420517	NA
YDR089W_BY4742	0.933415	3.05425	2.01571	1.51522	0.129716	NA
YDR090C_BY4742	1.06765	3.24632	2.00013	1.62305	0.104578	NA
YDR091C_BY4742	0	NA	NA	NA	NA	NA
YDR092W_BY4742	11.7704	2.27965	1.17817	1.93491	0.0530017	0.0866536
YDR093W_BY4742	0	NA	NA	NA	NA	NA
YDR094W_BY4742	0	NA	NA	NA	NA	NA
YDR095C_BY4742	6.22607	-1.64439	1.07498	-1.52969	0.126094	0.176005
YDR096W_BY4742	1.88335	4.19822	1.8876	2.22411	0.026141	0.0514086
YDR097C_BY4742	0	NA	NA	NA	NA	NA
YDR098C_BY4742	0	NA	NA	NA	NA	NA
YDR099W_BY4742	2.2718	2.17549	1.68927	1.28783	0.197807	0.262891
YDR100W_BY4742	3.31337	4.8617	1.81874	2.67312	0.00751498	0.0205271
YDR101C_BY4742	0.35519	1.47989	1.96598	0.752745	0.451603	NA
YDR102C_BY4742	0	NA	NA	NA	NA	NA
YDR103W_BY4742	1.06557	2.89401	2.03227	1.42403	0.154438	NA
YDR104C_BY4742	0	NA	NA	NA	NA	NA
YDR105C_BY4742	2.84014	4.79252	1.81642	2.63844	0.00832893	0.022115
YDR106W_BY4742	0.35519	1.47989	1.96598	0.752745	0.451603	NA
YDR107C_BY4742	0.177595	0.847638	1.73978	0.487209	0.62611	NA
YDR108W_BY4742	0	NA	NA	NA	NA	NA
YDR109C_BY4742	0.621583	2.15997	2.04034	1.05863	0.289767	NA
YDR110W_BY4742	0.621583	2.15997	2.04034	1.05863	0.289767	NA
YDR111C_BY4742	0	NA	NA	NA	NA	NA
YDR112W_BY4742	0.732817	-2.67212	2.03849	-1.31083	0.189914	NA
YDR113C_BY4742	0.311833	1.32542	1.93099	0.686395	0.492464	NA
YDR114C_BY4742	0	NA	NA	NA	NA	NA
YDR115W_BY4742	4.02798	5.08318	1.80769	2.81198	0.00492383	0.014749
YDR116C_BY4742	1.04389	3.17734	2.00783	1.58247	0.113541	NA
YDR117C_BY4742	0.545516	2.26726	2.04451	1.10895	0.267451	NA
YDR118W-A_BY4742	0	NA	NA	NA	NA	NA
YDR118W_BY4742	0	NA	NA	NA	NA	NA
YDR119W-A_BY4742	147.019	3.51494	0.493927	7.11631	1.10852e-12	6.08946e-11
YDR119W_BY4742	1.15114	0.428533	1.9696	0.217574	0.827761	NA
YDR120C_BY4742	0	NA	NA	NA	NA	NA
YDR121W_BY4742	0.266393	1.18727	1.88905	0.628498	0.529678	NA
YDR122W_BY4742	0.135364	-0.672726	1.61798	-0.415782	0.677569	NA
YDR123C_BY4742	0	NA	NA	NA	NA	NA
YDR124W_BY4742	0.266393	1.18727	1.88905	0.628498	0.529678	NA
YDR125C_BY4742	1.77803	3.97428	1.92973	2.0595	0.0394463	0.0696509
YDR126W_BY4742	0.723111	2.64651	2.03848	1.29827	0.194193	NA
YDR127W_BY4742	0.845744	1.33389	2.01986	0.660386	0.509006	NA
YDR128W_BY4742	0.779582	2.41787	2.04475	1.18248	0.237015	NA
YDR129C_BY4742	6.72633	4.35002	1.34952	3.22339	0.00126682	0.00526318
YDR130C_BY4742	0.35519	1.47989	1.96598	0.752745	0.451603	NA
YDR131C_BY4742	0.177595	0.847638	1.73978	0.487209	0.62611	NA
YDR132C_BY4742	0	NA	NA	NA	NA	NA
YDR133C_BY4742	0	NA	NA	NA	NA	NA
YDR135C_BY4742	1.40116	3.63618	1.96408	1.85134	0.064121	0.0999415
YDR136C_BY4742	0.0887975	0.449905	1.41307	0.318389	0.75019	NA
YDR137W_BY4742	0.40063	1.90569	2.02988	0.938816	0.347825	NA
YDR138W_BY4742	0.443988	1.73666	2.00763	0.865031	0.387022	NA
YDR139C_BY4742	1.72535	3.86275	1.94196	1.9891	0.0466899	0.078891
YDR140W_BY4742	0.723111	2.64651	2.03848	1.29827	0.194193	NA
YDR141C_BY4742	0.71038	2.33624	2.04437	1.14277	0.253135	NA
YDR142C_BY4742	0.443988	1.73666	2.00763	0.865031	0.387022	NA
YDR143C_BY4742	0.415523	-0.662172	2.02858	-0.326421	0.744106	NA
YDR144C_BY4742	0.35519	1.47989	1.96598	0.752745	0.451603	NA
YDR145W_BY4742	3.5552	2.55338	1.55064	1.64666	0.0996285	0.143933
YDR146C_BY4742	0	NA	NA	NA	NA	NA
YDR147W_BY4742	0.0887975	0.449905	1.41307	0.318389	0.75019	NA
YDR148C_BY4742	13.9429	3.60162	1.07169	3.3607	0.000777451	0.00364523
YDR149C_BY4742	0	NA	NA	NA	NA	NA
YDR150W_BY4742	8.12321	2.75501	1.26343	2.18058	0.0292148	0.0561579
YDR151C_BY4742	4.41275	4.0783	1.49268	2.73221	0.00629107	0.017743
YDR152W_BY4742	0.35519	1.47989	1.96598	0.752745	0.451603	NA
YDR153C_BY4742	1.00053	3.15708	2.00757	1.57259	0.115814	NA
YDR154C_BY4742	3.2118	1.24434	1.60488	0.775347	0.438135	0.526273
YDR155C_BY4742	84.8405	5.72897	0.68934	8.31081	9.50522e-17	1.0216e-14
YDR156W_BY4742	2.68769	4.51606	1.87361	2.41036	0.015937	0.0360112
YDR157W_BY4742	0	NA	NA	NA	NA	NA
YDR158W_BY4742	0.244714	1.3668	1.94873	0.701383	0.483064	NA
YDR159W_BY4742	0.367921	1.75313	2.01659	0.869354	0.384654	NA
YDR160W_BY4742	0.532785	1.96122	2.0296	0.966313	0.333887	NA
YDR161W_BY4742	0.266393	1.18727	1.88905	0.628498	0.529678	NA
YDR162C_BY4742	0	NA	NA	NA	NA	NA
YDR163W_BY4742	1.29239	3.68572	1.94538	1.8946	0.058145	NA
YDR164C_BY4742	1.15437	3.00601	2.02646	1.48338	0.137973	NA
YDR165W_BY4742	0	NA	NA	NA	NA	NA
YDR166C_BY4742	0.266393	1.18727	1.88905	0.628498	0.529678	NA
YDR167W_BY4742	0.35519	1.47989	1.96598	0.752745	0.451603	NA
YDR168W_BY4742	1.15437	3.00601	2.02646	1.48338	0.137973	NA
YDR169C-A_BY4742	0	NA	NA	NA	NA	NA
YDR169C_BY4742	0	NA	NA	NA	NA	NA
YDR170C_BY4742	0.868379	2.88183	2.0275	1.42137	0.155209	NA
YDR171W_BY4742	17.9892	3.0946	0.992122	3.11918	0.00181356	0.00685494
YDR172W_BY4742	2.66425	4.42842	1.88143	2.35375	0.0185851	0.0400545
YDR173C_BY4742	6.94134	5.9895	1.68971	3.54469	0.000393078	0.00221053
YDR174W_BY4742	0.0887975	0.449905	1.41307	0.318389	0.75019	NA
YDR175C_BY4742	3.23923	-1.48189	1.64061	-0.903258	0.366389	0.451502
YDR176W_BY4742	0.688701	2.61704	2.0398	1.28299	0.199496	NA
YDR177W_BY4742	5.40575	3.70404	1.32237	2.80107	0.00509341	0.015097
YDR178W_BY4742	115.826	6.00166	0.784033	7.65485	1.93533e-14	1.32974e-12
YDR179C_BY4742	0	NA	NA	NA	NA	NA
YDR179W-A_BY4742	0	NA	NA	NA	NA	NA
YDR180W_BY4742	0	NA	NA	NA	NA	NA
YDR181C_BY4742	0.177595	0.847638	1.73978	0.487209	0.62611	NA
YDR182W-A_BY4742	0.135364	-0.672726	1.61798	-0.415782	0.677569	NA
YDR182W_BY4742	6.28018	5.90026	1.6897	3.4919	0.00047959	0.00253322
YDR183C-A_BY4742	0	NA	NA	NA	NA	NA
YDR183W_BY4742	0.976773	2.77251	2.0375	1.36074	0.173596	NA
YDR184C_BY4742	0.621583	2.15997	2.04034	1.05863	0.289767	NA
YDR185C_BY4742	4.86873	2.92861	1.31016	2.23532	0.0253965	0.0504509
YDR186C_BY4742	1.00223	3.09028	2.0124	1.53562	0.12463	NA
YDR187C_BY4742	0	NA	NA	NA	NA	NA
YDR188W_BY4742	13.9455	5.5981	1.32976	4.20985	2.55539e-05	0.000224004
YDR189W_BY4742	1.02221	3.18061	2.00629	1.58532	0.112893	NA
YDR190C_BY4742	0.71038	2.33624	2.04437	1.14277	0.253135	NA
YDR191W_BY4742	0	NA	NA	NA	NA	NA
YDR192C_BY4742	0.71038	2.33624	2.04437	1.14277	0.253135	NA
YDR193W_BY4742	0	NA	NA	NA	NA	NA
YDR194C_BY4742	1.1671	3.30426	1.99748	1.65421	0.0980843	NA
YDR194W-A_BY4742	0	NA	NA	NA	NA	NA
YDR195W_BY4742	1.09744	-0.198421	1.98703	-0.0998583	0.920457	NA
YDR196C_BY4742	2.24483	2.82784	1.77064	1.59708	0.110248	0.15618
YDR197W_BY4742	1.53095	2.2697	1.92991	1.17606	0.239569	0.310874
YDR198C_BY4742	0.0887975	0.449905	1.41307	0.318389	0.75019	NA
YDR199W_BY4742	0.266393	1.18727	1.88905	0.628498	0.529678	NA
YDR200C_BY4742	1.31433	0.951083	1.75102	0.54316	0.58702	NA
YDR201W_BY4742	0	NA	NA	NA	NA	NA
YDR202C_BY4742	8.62964	6.28286	1.66163	3.78114	0.00015611	0.00101022
YDR203W_BY4742	0	NA	NA	NA	NA	NA
YDR204W_BY4742	7.95461	6.20685	1.6625	3.73343	0.000188888	0.001182
YDR205W_BY4742	0.333511	1.70669	2.00986	0.849158	0.395793	NA
YDR206W_BY4742	0	NA	NA	NA	NA	NA
YDR207C_BY4742	0.0887975	0.449905	1.41307	0.318389	0.75019	NA
YDR208W_BY4742	2.48633	4.07648	1.94052	2.10071	0.0356665	0.0645916
YDR209C_BY4742	0	NA	NA	NA	NA	NA
YDR210W_BY4742	0.244714	1.3668	1.94873	0.701383	0.483064	NA
YDR211W_BY4742	0.177595	0.847638	1.73978	0.487209	0.62611	NA
YDR212W_BY4742	2.17392	2.13186	1.84754	1.15389	0.248546	0.321006
YDR213W_BY4742	0.177595	0.847638	1.73978	0.487209	0.62611	NA
YDR214W_BY4742	12.6106	2.84758	0.874605	3.25585	0.00113055	0.0048222
YDR215C_BY4742	0	NA	NA	NA	NA	NA
YDR216W_BY4742	0.934542	1.46461	2.00805	0.729369	0.465776	NA
YDR217C_BY4742	0.71038	2.33624	2.04437	1.14277	0.253135	NA
YDR218C_BY4742	0	NA	NA	NA	NA	NA
YDR219C_BY4742	0	NA	NA	NA	NA	NA
YDR220C_BY4742	0	NA	NA	NA	NA	NA
YDR221W_BY4742	1.33196	3.20707	2.01395	1.59243	0.111288	NA
YDR222W_BY4742	0	NA	NA	NA	NA	NA
YDR223W_BY4742	1.34738	-2.51891	1.78782	-1.40893	0.158857	NA
YDR224C_BY4742	26.7357	3.25922	0.762398	4.27496	1.91171e-05	0.000175678
YDR225W_BY4742	14.6591	3.59591	0.930873	3.86294	0.00011203	0.000755278
YDR226W_BY4742	6.02242	5.7736	1.71879	3.3591	0.000781964	0.00365409
YDR227W_BY4742	1.27126	1.30105	1.8529	0.70217	0.482573	NA
YDR228C_BY4742	1.15645	3.36255	1.9901	1.68964	0.0910971	NA
YDR229W_BY4742	1.19715	1.31133	1.96537	0.667216	0.504634	NA
YDR230W_BY4742	0	NA	NA	NA	NA	NA
YDR231C_BY4742	5.62892	2.62532	1.40148	1.87325	0.0610336	0.0966528
YDR232W_BY4742	0.837635	0.076183	1.89084	0.0402905	0.967862	NA
YDR233C_BY4742	3.61424	5.12005	1.78507	2.86826	0.0041273	0.0127535
YDR234W_BY4742	0.177595	0.847638	1.73978	0.487209	0.62611	NA
YDR235W_BY4742	0.155916	0.748551	1.67939	0.445727	0.655794	NA
YDR236C_BY4742	0	NA	NA	NA	NA	NA
YDR237W_BY4742	0.0887975	0.449905	1.41307	0.318389	0.75019	NA
YDR238C_BY4742	0.770713	0.402473	2.0299	0.198273	0.842832	NA
YDR239C_BY4742	0.0887975	0.449905	1.41307	0.318389	0.75019	NA
YDR240C_BY4742	0	NA	NA	NA	NA	NA
YDR241W_BY4742	0	NA	NA	NA	NA	NA
YDR242W_BY4742	0.859511	0.567733	2.01878	0.281226	0.778537	NA
YDR243C_BY4742	0.71038	2.33624	2.04437	1.14277	0.253135	NA
YDR244W_BY4742	3.05769	4.89558	1.81068	2.70373	0.00685653	0.0190387
YDR245W_BY4742	0.621583	2.15997	2.04034	1.05863	0.289767	NA
YDR246W-A_BY4742	0	NA	NA	NA	NA	NA
YDR246W_BY4742	1.78614	0.785954	1.80284	0.435953	0.662871	0.740785
YDR247W_BY4742	1.10128	-0.279606	1.90461	-0.146805	0.883286	NA
YDR248C_BY4742	0.0887975	0.449905	1.41307	0.318389	0.75019	NA
YDR249C_BY4742	8.88344	0.857588	0.945109	0.907396	0.364197	0.449474
YDR250C_BY4742	0.389313	0.453947	2.02207	0.224496	0.822371	NA
YDR251W_BY4742	0	NA	NA	NA	NA	NA
YDR252W_BY4742	0.244714	1.3668	1.94873	0.701383	0.483064	NA
YDR253C_BY4742	0.177595	0.847638	1.73978	0.487209	0.62611	NA
YDR254W_BY4742	0.0887975	0.449905	1.41307	0.318389	0.75019	NA
YDR255C_BY4742	50.1641	3.88572	0.672924	5.77439	7.72346e-09	1.78434e-07
YDR256C_BY4742	1.04389	3.17734	2.00783	1.58247	0.113541	NA
YDR257C_BY4742	0	NA	NA	NA	NA	NA
YDR258C_BY4742	6.74037	6.00124	1.6824	3.56707	0.000361	0.00204677
YDR259C_BY4742	0.110189	-0.558477	1.5205	-0.367299	0.713396	NA
YDR260C_BY4742	0.532785	1.96122	2.0296	0.966313	0.333887	NA
YDR261C_BY4742	0	NA	NA	NA	NA	NA
YDR262W_BY4742	21.0592	3.97589	1.06836	3.72149	0.000198051	0.00122702
YDR263C_BY4742	0	NA	NA	NA	NA	NA
YDR264C_BY4742	3.22047	4.75014	1.84915	2.56882	0.0102046	0.0262221
YDR265W_BY4742	1.60966	-0.290945	1.69753	-0.171393	0.863915	0.898442
YDR266C_BY4742	0	NA	NA	NA	NA	NA
YDR267C_BY4742	0	NA	NA	NA	NA	NA
YDR268W_BY4742	0.155916	0.748551	1.67939	0.445727	0.655794	NA
YDR269C_BY4742	0	NA	NA	NA	NA	NA
YDR270W_BY4742	0.35519	1.47989	1.96598	0.752745	0.451603	NA
YDR271C_BY4742	0	NA	NA	NA	NA	NA
YDR272W_BY4742	6.67495	5.94122	1.69391	3.50739	0.000452522	0.00245854
YDR273W_BY4742	1.83961	3.90455	1.93754	2.01521	0.0438832	0.0752805
YDR274C_BY4742	0.0887975	0.449905	1.41307	0.318389	0.75019	NA
YDR275W_BY4742	9.11106	6.4095	1.63965	3.90908	9.26494e-05	0.000657499
YDR276C_BY4742	24.5012	3.79648	0.825962	4.59644	4.29777e-06	4.89589e-05
YDR277C_BY4742	3.03516	1.41278	1.60669	0.879309	0.379234	0.463863
YDR278C_BY4742	0	NA	NA	NA	NA	NA
YDR279W_BY4742	0.177595	0.847638	1.73978	0.487209	0.62611	NA
YDR280W_BY4742	0	NA	NA	NA	NA	NA
YDR281C_BY4742	0	NA	NA	NA	NA	NA
YDR282C_BY4742	0.0887975	0.449905	1.41307	0.318389	0.75019	NA
YDR283C_BY4742	0.35519	1.47989	1.96598	0.752745	0.451603	NA
YDR284C_BY4742	0.0887975	0.449905	1.41307	0.318389	0.75019	NA
YDR285W_BY4742	0	NA	NA	NA	NA	NA
YDR286C_BY4742	1.29615	0.775819	1.84994	0.419376	0.674941	NA
YDR287W_BY4742	1.33405	3.56841	1.97096	1.81049	0.07022	NA
YDR288W_BY4742	0.177595	0.847638	1.73978	0.487209	0.62611	NA
YDR289C_BY4742	2.106	4.11862	1.91444	2.15135	0.0314488	0.0594354
YDR290W_BY4742	0	NA	NA	NA	NA	NA
YDR291W_BY4742	0.0887975	0.449905	1.41307	0.318389	0.75019	NA
YDR292C_BY4742	0	NA	NA	NA	NA	NA
YDR293C_BY4742	0.714715	0.405313	2.03414	0.199255	0.842063	NA
YDR294C_BY4742	1.62212	3.83694	1.9449	1.97282	0.0485163	0.0811242
YDR295C_BY4742	0	NA	NA	NA	NA	NA
YDR296W_BY4742	3.13576	2.19877	1.4514	1.51493	0.12979	0.180349
YDR297W_BY4742	1.52229	3.66661	1.96545	1.86553	0.0621069	0.0977264
YDR298C_BY4742	7.70582	2.70098	1.16717	2.31413	0.0206605	0.0435376
YDR299W_BY4742	0.681916	0.21401	2.03915	0.104951	0.916415	NA
YDR300C_BY4742	0.0887975	0.449905	1.41307	0.318389	0.75019	NA
YDR301W_BY4742	0	NA	NA	NA	NA	NA
YDR302W_BY4742	0.465931	-2.14942	2.04131	-1.05296	0.292359	NA
YDR303C_BY4742	0	NA	NA	NA	NA	NA
YDR304C_BY4742	6.48122	5.92855	1.69443	3.49885	0.000467271	0.00251107
YDR305C_BY4742	0.933415	3.05425	2.01571	1.51522	0.129716	NA
YDR306C_BY4742	14.5254	7.02524	1.5833	4.43709	9.11829e-06	9.31422e-05
YDR307W_BY4742	0.978855	3.11874	2.01036	1.55133	0.120822	NA
YDR308C_BY4742	0	NA	NA	NA	NA	NA
YDR309C_BY4742	0.35519	1.47989	1.96598	0.752745	0.451603	NA
YDR310C_BY4742	0	NA	NA	NA	NA	NA
YDR311W_BY4742	0.935498	2.66416	2.041	1.30532	0.191783	NA
YDR312W_BY4742	0	NA	NA	NA	NA	NA
YDR313C_BY4742	9.98915	6.51586	1.63272	3.9908	6.58509e-05	0.000502418
YDR314C_BY4742	0.621583	2.15997	2.04034	1.05863	0.289767	NA
YDR315C_BY4742	0.734142	2.71599	2.03535	1.33441	0.18207	NA
YDR316W_BY4742	0	NA	NA	NA	NA	NA
YDR317W_BY4742	0	NA	NA	NA	NA	NA
YDR318W_BY4742	0.367921	1.75313	2.01659	0.869354	0.384654	NA
YDR319C_BY4742	3.37669	2.09405	1.43549	1.45877	0.144629	0.199066
YDR320C-A_BY4742	23.6734	3.42786	0.814003	4.21111	2.54114e-05	0.000223548
YDR320C_BY4742	0.0887975	0.449905	1.41307	0.318389	0.75019	NA
YDR320W-B_BY4742	0	NA	NA	NA	NA	NA
YDR321W_BY4742	0.35519	1.47989	1.96598	0.752745	0.451603	NA
YDR322C-A_BY4742	13.4057	2.92402	1.01155	2.89063	0.00384471	0.0121488
YDR322W_BY4742	1.65359	0.373295	1.90324	0.196136	0.844503	0.885092
YDR323C_BY4742	0.558247	1.9313	2.02843	0.952112	0.34104	NA
YDR324C_BY4742	0	NA	NA	NA	NA	NA
YDR325W_BY4742	0.0887975	0.449905	1.41307	0.318389	0.75019	NA
YDR326C_BY4742	0	NA	NA	NA	NA	NA
YDR327W_BY4742	0.177595	0.847638	1.73978	0.487209	0.62611	NA
YDR328C_BY4742	15.5556	3.1374	0.892482	3.51537	0.000439148	0.0024174
YDR329C_BY4742	3.6414	5.17477	1.76846	2.92615	0.00343188	0.0110897
YDR330W_BY4742	42.6478	3.69969	0.774232	4.77853	1.76579e-06	2.32182e-05
YDR331W_BY4742	0.177595	0.847638	1.73978	0.487209	0.62611	NA
YDR332W_BY4742	0	NA	NA	NA	NA	NA
YDR333C_BY4742	0.634314	2.46936	2.04342	1.20845	0.226876	NA
YDR334W_BY4742	0	NA	NA	NA	NA	NA
YDR335W_BY4742	0	NA	NA	NA	NA	NA
YDR336W_BY4742	0.266393	1.18727	1.88905	0.628498	0.529678	NA
YDR337W_BY4742	0	NA	NA	NA	NA	NA
YDR338C_BY4742	1.50956	3.38317	2.00119	1.69058	0.0909169	0.132986
YDR339C_BY4742	0.244714	1.3668	1.94873	0.701383	0.483064	NA
YDR340W_BY4742	0	NA	NA	NA	NA	NA
YDR341C_BY4742	0.177595	0.847638	1.73978	0.487209	0.62611	NA
YDR342C_BY4742	49.0013	4.70344	0.708698	6.63673	3.20714e-11	1.27872e-09
YDR343C_BY4742	55.9759	4.56178	0.631845	7.21978	5.20719e-13	3.0648e-11
YDR344C_BY4742	0	NA	NA	NA	NA	NA
YDR345C_BY4742	0.135364	-0.672726	1.61798	-0.415782	0.677569	NA
YDR346C_BY4742	2.69393	4.47982	1.87781	2.38566	0.0170485	0.0375949
YDR347W_BY4742	1.33613	3.45168	1.98552	1.73843	0.0821349	NA
YDR348C_BY4742	0.0887975	0.449905	1.41307	0.318389	0.75019	NA
YDR349C_BY4742	6.84314	3.44379	1.22622	2.80845	0.00497799	0.014826
YDR350C_BY4742	4.79237	5.4889	1.74574	3.14416	0.00166562	0.00644352
YDR351W_BY4742	0.0887975	0.449905	1.41307	0.318389	0.75019	NA
YDR352W_BY4742	0.668149	1.03361	2.03937	0.50683	0.612274	NA
YDR353W_BY4742	0.0887975	0.449905	1.41307	0.318389	0.75019	NA
YDR354C-A_BY4742	0	NA	NA	NA	NA	NA
YDR354W_BY4742	0	NA	NA	NA	NA	NA
YDR355C_BY4742	0	NA	NA	NA	NA	NA
YDR356W_BY4742	0.266393	1.18727	1.88905	0.628498	0.529678	NA
YDR357C_BY4742	0.311833	1.32542	1.93099	0.686395	0.492464	NA
YDR358W_BY4742	2.39237	4.5534	1.84792	2.46406	0.0137371	0.0321759
YDR359C_BY4742	0	NA	NA	NA	NA	NA
YDR360W_BY4742	0.35519	1.47989	1.96598	0.752745	0.451603	NA
YDR361C_BY4742	0.443988	1.73666	2.00763	0.865031	0.387022	NA
YDR362C_BY4742	0	NA	NA	NA	NA	NA
YDR363W-A_BY4742	10.8856	2.49835	0.943347	2.64839	0.00808766	0.0216825
YDR363W_BY4742	0.266393	1.18727	1.88905	0.628498	0.529678	NA
YDR364C_BY4742	0.35519	1.47989	1.96598	0.752745	0.451603	NA
YDR365C_BY4742	0.35519	1.47989	1.96598	0.752745	0.451603	NA
YDR366C_BY4742	0	NA	NA	NA	NA	NA
YDR367W_BY4742	0.890058	2.97689	2.02061	1.47326	0.14068	NA
YDR368W_BY4742	0.978855	3.11874	2.01036	1.55133	0.120822	NA
YDR369C_BY4742	0.367921	1.75313	2.01659	0.869354	0.384654	NA
YDR370C_BY4742	0.35519	1.47989	1.96598	0.752745	0.451603	NA
YDR371C-A_BY4742	0	NA	NA	NA	NA	NA
YDR371W_BY4742	0.155916	0.748551	1.67939	0.445727	0.655794	NA
YDR372C_BY4742	0.155916	0.748551	1.67939	0.445727	0.655794	NA
YDR373W_BY4742	1.69206	1.82025	1.79751	1.01265	0.311226	0.391328
YDR374C_BY4742	0	NA	NA	NA	NA	NA
YDR374W-A_BY4742	2.61766	2.33918	1.67842	1.39368	0.163415	0.222322
YDR375C_BY4742	0.71038	2.33624	2.04437	1.14277	0.253135	NA
YDR376W_BY4742	0.311833	1.32542	1.93099	0.686395	0.492464	NA
YDR377W_BY4742	25.6331	4.64814	0.856038	5.42983	5.64085e-08	1.11553e-06
YDR378C_BY4742	10.5865	3.71868	1.16789	3.1841	0.00145206	0.00584962
YDR379C-A_BY4742	13.1533	3.4918	0.933032	3.74242	0.000182259	0.00114351
YDR379W_BY4742	0	NA	NA	NA	NA	NA
YDR380W_BY4742	1.42663	3.754	1.94208	1.93298	0.0532385	0.0869832
YDR381C-A_BY4742	0.443988	1.73666	2.00763	0.865031	0.387022	NA
YDR381W_BY4742	1.37937	0.610673	1.74195	0.350569	0.725912	NA
YDR382W_BY4742	12.013	4.39497	1.16229	3.78131	0.000156003	0.00101022
YDR383C_BY4742	0.0887975	0.449905	1.41307	0.318389	0.75019	NA
YDR384C_BY4742	0	NA	NA	NA	NA	NA
YDR385W_BY4742	13.2982	3.72686	1.18003	3.15828	0.00158704	0.00626941
YDR386W_BY4742	0	NA	NA	NA	NA	NA
YDR387C_BY4742	1.47893	3.88483	1.92736	2.01562	0.0438396	0.0752579
YDR388W_BY4742	19.2716	2.84521	0.878865	3.23736	0.00120639	0.00508042
YDR389W_BY4742	0	NA	NA	NA	NA	NA
YDR390C_BY4742	2.24578	4.30915	1.89204	2.27751	0.0227557	0.0466823
YDR391C_BY4742	2.3325	4.32907	1.89338	2.28642	0.0222297	0.0460246
YDR392W_BY4742	3.02706	4.91385	1.80271	2.72582	0.00641421	0.0179569
YDR393W_BY4742	0	NA	NA	NA	NA	NA
YDR394W_BY4742	110.486	4.71508	1.18918	3.96498	7.34017e-05	0.000544892
YDR395W_BY4742	0	NA	NA	NA	NA	NA
YDR396W_BY4742	0	NA	NA	NA	NA	NA
YDR397C_BY4742	2.22202	4.28039	1.89709	2.25629	0.0240523	0.0487165
YDR398W_BY4742	0	NA	NA	NA	NA	NA
YDR399W_BY4742	2.31082	4.33332	1.89141	2.29105	0.0219605	0.0456786
YDR400W_BY4742	0.0887975	0.449905	1.41307	0.318389	0.75019	NA
YDR401W_BY4742	0	NA	NA	NA	NA	NA
YDR402C_BY4742	0	NA	NA	NA	NA	NA
YDR403W_BY4742	0	NA	NA	NA	NA	NA
YDR404C_BY4742	1.38289	3.48758	1.97903	1.76227	0.0780231	0.116893
YDR405W_BY4742	2.7717	4.72865	1.83089	2.58271	0.00980276	0.0253212
YDR406W-A_BY4742	0	NA	NA	NA	NA	NA
YDR406W_BY4742	1.2559	3.40475	1.98906	1.71174	0.0869444	NA
YDR407C_BY4742	0.799178	2.49594	2.04433	1.22091	0.22212	NA
YDR408C_BY4742	0.456719	2.0331	2.03818	0.997511	0.318517	NA
YDR409W_BY4742	0.0887975	0.449905	1.41307	0.318389	0.75019	NA
YDR410C_BY4742	0	NA	NA	NA	NA	NA
YDR411C_BY4742	4.26853	5.19442	1.79368	2.89596	0.00377996	0.0119796
YDR412W_BY4742	0.177595	0.847638	1.73978	0.487209	0.62611	NA
YDR413C_BY4742	1.029	-0.218021	1.77381	-0.122911	0.902178	NA
YDR414C_BY4742	0	NA	NA	NA	NA	NA
YDR415C_BY4742	0.938325	1.58687	1.89386	0.837906	0.402083	NA
YDR416W_BY4742	0.667023	2.59074	2.04033	1.26976	0.204169	NA
YDR417C_BY4742	0	NA	NA	NA	NA	NA
YDR418W_BY4742	2.95616	4.68909	1.85021	2.53435	0.0112656	0.0280482
YDR419W_BY4742	0.719051	-0.828695	2.03391	-0.40744	0.683685	NA
YDR420W_BY4742	0.0887975	0.449905	1.41307	0.318389	0.75019	NA
YDR421W_BY4742	0.266393	1.18727	1.88905	0.628498	0.529678	NA
YDR422C_BY4742	2.84777	4.62641	1.85684	2.49154	0.0127189	0.0307462
YDR423C_BY4742	2.13086	1.20214	1.64139	0.732395	0.463927	0.552955
YDR424C_BY4742	1.87956	4.23241	1.88652	2.24351	0.0248642	0.0496883
YDR425W_BY4742	0.621583	2.15997	2.04034	1.05863	0.289767	NA
YDR426C_BY4742	0.0887975	0.449905	1.41307	0.318389	0.75019	NA
YDR427W_BY4742	0	NA	NA	NA	NA	NA
YDR428C_BY4742	0.989504	3.07717	2.0148	1.52728	0.126691	NA
YDR429C_BY4742	0.71038	2.33624	2.04437	1.14277	0.253135	NA
YDR430C_BY4742	0.0887975	0.449905	1.41307	0.318389	0.75019	NA
YDR431W_BY4742	0	NA	NA	NA	NA	NA
YDR432W_BY4742	6.81343	4.41565	1.3321	3.3148	0.000917087	0.00411722
YDR433W_BY4742	0.490554	0.660625	2.04258	0.323427	0.746372	NA
YDR434W_BY4742	0.35519	1.47989	1.96598	0.752745	0.451603	NA
YDR435C_BY4742	2.76962	4.76379	1.82479	2.6106	0.00903846	0.0237692
YDR436W_BY4742	0.422309	1.98804	2.03521	0.976823	0.328657	NA
YDR437W_BY4742	0.0887975	0.449905	1.41307	0.318389	0.75019	NA
YDR438W_BY4742	0.0887975	0.449905	1.41307	0.318389	0.75019	NA
YDR439W_BY4742	0	NA	NA	NA	NA	NA
YDR440W_BY4742	0	NA	NA	NA	NA	NA
YDR441C_BY4742	0.599904	2.43318	2.04413	1.19033	0.233918	NA
YDR442W_BY4742	0	NA	NA	NA	NA	NA
YDR443C_BY4742	0.799178	2.49594	2.04433	1.22091	0.22212	NA
YDR444W_BY4742	1.24317	3.11012	2.02028	1.53945	0.123696	NA
YDR445C_BY4742	0.0887975	0.449905	1.41307	0.318389	0.75019	NA
YDR446W_BY4742	0	NA	NA	NA	NA	NA
YDR447C_BY4742	0.532785	1.96122	2.0296	0.966313	0.333887	NA
YDR448W_BY4742	0.35519	1.47989	1.96598	0.752745	0.451603	NA
YDR449C_BY4742	0	NA	NA	NA	NA	NA
YDR450W_BY4742	2.58099	4.69492	1.82901	2.56692	0.0102606	0.0263113
YDR451C_BY4742	0	NA	NA	NA	NA	NA
YDR452W_BY4742	1.37882	2.25241	1.86453	1.20803	0.227036	NA
YDR453C_BY4742	0.799178	2.49594	2.04433	1.22091	0.22212	NA
YDR454C_BY4742	0.532785	1.96122	2.0296	0.966313	0.333887	NA
YDR455C_BY4742	0	NA	NA	NA	NA	NA
YDR456W_BY4742	1.72743	4.07619	1.90149	2.14368	0.0320585	0.0603219
YDR457W_BY4742	1.35488	0.252723	1.78098	0.141901	0.887158	NA
YDR458C_BY4742	2.04234	3.8054	1.96569	1.93591	0.0528787	0.0865097
YDR459C_BY4742	0	NA	NA	NA	NA	NA
YDR460W_BY4742	0.71038	2.33624	2.04437	1.14277	0.253135	NA
YDR461C-A_BY4742	6.06344	3.81822	1.36176	2.80389	0.00504908	0.0149845
YDR461W_BY4742	0.0887975	0.449905	1.41307	0.318389	0.75019	NA
YDR462W_BY4742	4.72777	1.44043	1.50362	0.957974	0.338076	0.422937
YDR463W_BY4742	3.85831	3.75199	1.49789	2.50486	0.0122501	0.0300444
YDR464C-A_BY4742	0	NA	NA	NA	NA	NA
YDR464W_BY4742	0.376582	0.524031	2.02147	0.259233	0.795456	NA
YDR465C_BY4742	0	NA	NA	NA	NA	NA
YDR466W_BY4742	1.18021	3.28727	1.99927	1.64424	0.100127	NA
YDR467C_BY4742	0	NA	NA	NA	NA	NA
YDR468C_BY4742	0.0887975	0.449905	1.41307	0.318389	0.75019	NA
YDR469W_BY4742	0	NA	NA	NA	NA	NA
YDR470C_BY4742	3.03563	4.81879	1.82497	2.64048	0.00827886	0.0220769
YDR471W_BY4742	1.06234	0.304435	1.98314	0.153511	0.877995	NA
YDR472W_BY4742	0.177595	0.847638	1.73978	0.487209	0.62611	NA
YDR473C_BY4742	0.976773	2.77251	2.0375	1.36074	0.173596	NA
YDR475C_BY4742	0.75582	2.76173	2.03337	1.3582	0.1744	NA
YDR476C_BY4742	4.25929	4.01642	1.5075	2.6643	0.00771489	0.0210035
YDR477W_BY4742	0.110189	-0.558477	1.5205	-0.367299	0.713396	NA
YDR478W_BY4742	0	NA	NA	NA	NA	NA
YDR479C_BY4742	2.1948	4.18165	1.90761	2.19209	0.028373	0.0547953
YDR480W_BY4742	0.0887975	0.449905	1.41307	0.318389	0.75019	NA
YDR481C_BY4742	3.7791	5.02861	1.81201	2.77516	0.00551743	0.016046
YDR482C_BY4742	0.811909	2.80437	2.0315	1.38045	0.167449	NA
YDR483W_BY4742	3.86065	5.2615	1.76127	2.98733	0.00281423	0.00950767
YDR484W_BY4742	1.26901	3.43222	1.98533	1.72879	0.0838458	NA
YDR485C_BY4742	0.71038	2.33624	2.04437	1.14277	0.253135	NA
YDR486C_BY4742	6.23177	3.86768	1.38254	2.79752	0.00514961	0.0152453
YDR487C_BY4742	5.38269	4.29326	1.40039	3.06577	0.00217112	0.00778958
YDR488C_BY4742	0.35519	1.47989	1.96598	0.752745	0.451603	NA
YDR489W_BY4742	0	NA	NA	NA	NA	NA
YDR490C_BY4742	0.955094	3.05715	2.01655	1.51603	0.129511	NA
YDR491C_BY4742	0	NA	NA	NA	NA	NA
YDR492W_BY4742	0.35519	1.47989	1.96598	0.752745	0.451603	NA
YDR493W_BY4742	1.69056	-0.180117	1.9114	-0.0942331	0.924924	0.944798
YDR494W_BY4742	0.621583	2.15997	2.04034	1.05863	0.289767	NA
YDR495C_BY4742	0	NA	NA	NA	NA	NA
YDR496C_BY4742	0	NA	NA	NA	NA	NA
YDR497C_BY4742	11.2528	2.56929	1.20313	2.1355	0.0327204	0.0612299
YDR498C_BY4742	0.0887975	0.449905	1.41307	0.318389	0.75019	NA
YDR499W_BY4742	0	NA	NA	NA	NA	NA
YDR500C_BY4742	1.66031	4.03169	1.90596	2.1153	0.0344041	0.0634678
YDR501W_BY4742	0.266393	1.18727	1.88905	0.628498	0.529678	NA
YDR502C_BY4742	0.155916	0.748551	1.67939	0.445727	0.655794	NA
YDR503C_BY4742	0	NA	NA	NA	NA	NA
YDR504C_BY4742	0.177595	0.847638	1.73978	0.487209	0.62611	NA
YDR505C_BY4742	16.1913	3.63361	0.896988	4.0509	5.10209e-05	0.000405543
YDR506C_BY4742	0.177595	0.847638	1.73978	0.487209	0.62611	NA
YDR507C_BY4742	0.0887975	0.449905	1.41307	0.318389	0.75019	NA
YDR508C_BY4742	0.556547	2.30722	2.04471	1.12839	0.259156	NA
YDR509W_BY4742	0	NA	NA	NA	NA	NA
YDR510C-A_BY4742	0.35519	1.47989	1.96598	0.752745	0.451603	NA
YDR510W_BY4742	10.7387	6.58894	1.63009	4.04208	5.29797e-05	0.000417089
YDR511W_BY4742	0.911737	3.02524	2.01731	1.49964	0.133707	NA
YDR512C_BY4742	0	NA	NA	NA	NA	NA
YDR513W_BY4742	23.4869	5.6134	1.0965	5.1194	3.06516e-07	4.8571e-06
YDR514C_BY4742	0	NA	NA	NA	NA	NA
YDR515W_BY4742	0.155916	0.748551	1.67939	0.445727	0.655794	NA
YDR516C_BY4742	23.453	3.89131	0.763305	5.09798	3.43297e-07	5.37108e-06
YDR517W_BY4742	2.76962	4.76379	1.82479	2.6106	0.00903846	0.0237692
YDR518W_BY4742	0	NA	NA	NA	NA	NA
YDR519W_BY4742	1.43349	3.58508	1.97302	1.81705	0.0692093	0.106132
YDR520C_BY4742	0.0887975	0.449905	1.41307	0.318389	0.75019	NA
YDR521W_BY4742	0	NA	NA	NA	NA	NA
YDR522C_BY4742	0	NA	NA	NA	NA	NA
YDR523C_BY4742	0	NA	NA	NA	NA	NA
YDR524C-A_BY4742	0	NA	NA	NA	NA	NA
YDR524C-B_BY4742	30.58	5.89417	1.0183	5.78825	7.11251e-09	1.67449e-07
YDR524C_BY4742	1.72573	4.08272	1.90407	2.14421	0.0320164	0.0603219
YDR524W-C_BY4742	0	NA	NA	NA	NA	NA
YDR525W-A_BY4742	7.32376	6.05632	1.68637	3.59133	0.000328992	0.00190908
YDR525W_BY4742	0	NA	NA	NA	NA	NA
YDR526C_BY4742	0.0887975	0.449905	1.41307	0.318389	0.75019	NA
YDR527W_BY4742	0.935093	-0.0713751	1.93103	-0.0369622	0.970515	NA
YDR528W_BY4742	0	NA	NA	NA	NA	NA
YDR529C_BY4742	15.6327	1.77989	1.03038	1.72741	0.0840935	0.124703
YDR530C_BY4742	4.53368	2.98864	1.35689	2.20256	0.0276256	0.0535899
YDR531W_BY4742	0.177595	0.847638	1.73978	0.487209	0.62611	NA
YDR532C_BY4742	0.71038	2.33624	2.04437	1.14277	0.253135	NA
YDR533C_BY4742	4.81228	5.5429	1.72673	3.21007	0.00132704	0.00545832
YDR534C_BY4742	0	NA	NA	NA	NA	NA
YDR535C_BY4742	0	NA	NA	NA	NA	NA
YDR536W_BY4742	0.490554	0.660625	2.04258	0.323427	0.746372	NA
YDR537C_BY4742	0	NA	NA	NA	NA	NA
YDR538W_BY4742	0	NA	NA	NA	NA	NA
YDR539W_BY4742	0.489428	2.17243	2.04293	1.06339	0.287605	NA
YDR540C_BY4742	0	NA	NA	NA	NA	NA
YDR541C_BY4742	0	NA	NA	NA	NA	NA
YDR542W_BY4742	0	NA	NA	NA	NA	NA
YDR543C_BY4742	0	NA	NA	NA	NA	NA
YDR544C_BY4742	0	NA	NA	NA	NA	NA
YDR545C-A_BY4742	0	NA	NA	NA	NA	NA
YDR545W_BY4742	0	NA	NA	NA	NA	NA
YEL001C_BY4742	3.56155	5.14914	1.77283	2.90447	0.00367877	0.0117382
YEL002C_BY4742	6.35129	3.38742	1.43703	2.35723	0.0184117	0.0398544
YEL003W_BY4742	1.2559	3.40475	1.98906	1.71174	0.0869444	NA
YEL004W_BY4742	0.857349	3.12804	2.00143	1.5629	0.118075	NA
YEL005C_BY4742	3.80286	5.03689	1.81056	2.78196	0.00540323	0.0158068
YEL006W_BY4742	0.634314	2.46936	2.04342	1.20845	0.226876	NA
YEL007W_BY4742	2.38512	4.28318	1.89689	2.258	0.0239456	0.048559
YEL008C-A_BY4742	0	NA	NA	NA	NA	NA
YEL008W_BY4742	1.13477	3.32228	1.99373	1.66637	0.0956403	NA
YEL009C-A_BY4742	0	NA	NA	NA	NA	NA
YEL009C_BY4742	2.12708	0.666529	1.46953	0.453565	0.650142	0.731411
YEL010W_BY4742	0	NA	NA	NA	NA	NA
YEL011W_BY4742	22.3839	7.6021	1.53154	4.96369	6.91664e-07	1.00576e-05
YEL012W_BY4742	29.3599	3.34039	0.780943	4.27738	1.89103e-05	0.000174427
YEL013W_BY4742	1.89051	1.24816	1.80312	0.692223	0.488797	0.579802
YEL014C_BY4742	0	NA	NA	NA	NA	NA
YEL015W_BY4742	1.04767	3.36568	1.97908	1.70063	0.0890119	NA
YEL016C_BY4742	0.279124	1.18415	1.89097	0.626213	0.531175	NA
YEL017C-A_BY4742	9.55219	4.41231	1.24082	3.55596	0.000376596	0.00212545
YEL017W_BY4742	0.558247	1.9313	2.02843	0.952112	0.34104	NA
YEL018C-A_BY4742	0	NA	NA	NA	NA	NA
YEL018W_BY4742	1.06765	3.24632	2.00013	1.62305	0.104578	NA
YEL019C_BY4742	0	NA	NA	NA	NA	NA
YEL020C-B_BY4742	0.311833	1.32542	1.93099	0.686395	0.492464	NA
YEL020C_BY4742	0.973541	0.166777	1.99675	0.0835244	0.933435	NA
YEL020W-A_BY4742	2.9527	4.85219	1.8078	2.68403	0.00727395	0.0199791
YEL022W_BY4742	0	NA	NA	NA	NA	NA
YEL023C_BY4742	0.220378	-1.03233	1.82565	-0.565462	0.571759	NA
YEL024W_BY4742	8.19728	2.9943	1.21532	2.46379	0.0137477	0.0321759
YEL025C_BY4742	0.266393	1.18727	1.88905	0.628498	0.529678	NA
YEL026W_BY4742	0.456719	2.0331	2.03818	0.997511	0.318517	NA
YEL027W_BY4742	12.5086	5.40954	1.23053	4.39611	1.1021e-05	0.000108578
YEL028W_BY4742	0	NA	NA	NA	NA	NA
YEL029C_BY4742	0	NA	NA	NA	NA	NA
YEL030C-A_BY4742	0	NA	NA	NA	NA	NA
YEL030W_BY4742	0.99759	0.638773	1.91354	0.333818	0.738517	NA
YEL031W_BY4742	0.532785	1.96122	2.0296	0.966313	0.333887	NA
YEL032C-A_BY4742	0	NA	NA	NA	NA	NA
YEL032W_BY4742	0.135364	-0.672726	1.61798	-0.415782	0.677569	NA
YEL033W_BY4742	4.10502	-0.918901	1.29244	-0.710982	0.477095	0.567009
YEL034C-A_BY4742	2.91791	4.58688	1.86341	2.46156	0.0138334	0.0322302
YEL034W_BY4742	22.287	7.60557	1.52977	4.97169	6.63711e-07	9.70824e-06
YEL035C_BY4742	0.0887975	0.449905	1.41307	0.318389	0.75019	NA
YEL036C_BY4742	0.0887975	0.449905	1.41307	0.318389	0.75019	NA
YEL037C_BY4742	2.66601	4.52419	1.87098	2.41809	0.0156022	0.0354166
YEL038W_BY4742	3.28621	5.01708	1.78748	2.80679	0.00500375	0.0148848
YEL039C_BY4742	5.95004	1.99339	1.22038	1.63342	0.102381	0.146376
YEL040W_BY4742	0	NA	NA	NA	NA	NA
YEL041W_BY4742	1.6119	-0.130455	1.58238	-0.0824424	0.934295	0.95201
YEL042W_BY4742	0.688701	2.61704	2.0398	1.28299	0.199496	NA
YEL043W_BY4742	0.900706	2.9475	2.02338	1.45672	0.145194	NA
YEL044W_BY4742	1.15437	3.00601	2.02646	1.48338	0.137973	NA
YEL045C_BY4742	0	NA	NA	NA	NA	NA
YEL046C_BY4742	6.79469	5.89171	1.70497	3.45561	0.000549054	0.00278127
YEL047C_BY4742	1.99174	4.06753	1.92088	2.11754	0.0342144	0.0633069
YEL048C_BY4742	0	NA	NA	NA	NA	NA
YEL049W_BY4742	0	NA	NA	NA	NA	NA
YEL050C_BY4742	0.532785	1.96122	2.0296	0.966313	0.333887	NA
YEL050W-A_BY4742	0	NA	NA	NA	NA	NA
YEL051W_BY4742	2.24803	2.15531	1.70639	1.26308	0.20656	0.273056
YEL052W_BY4742	0.448323	-0.252506	2.03838	-0.123876	0.901413	NA
YEL053C_BY4742	0	NA	NA	NA	NA	NA
YEL053W-A_BY4742	0	NA	NA	NA	NA	NA
YEL054C_BY4742	0.422309	1.98804	2.03521	0.976823	0.328657	NA
YEL055C_BY4742	0.621583	2.15997	2.04034	1.05863	0.289767	NA
YEL056W_BY4742	0.490554	0.660625	2.04258	0.323427	0.746372	NA
YEL057C_BY4742	0.890058	2.97689	2.02061	1.47326	0.14068	NA
YEL058W_BY4742	2.71145	4.56708	1.86418	2.44991	0.0142891	0.033198
YEL059C-A_BY4742	0.82464	2.80237	2.03071	1.37999	0.167588	NA
YEL059W_BY4742	2.09327	4.1302	1.91334	2.15863	0.0308785	0.0585366
YEL060C_BY4742	69.1682	4.18574	0.760346	5.50504	3.6908e-08	7.65417e-07
YEL061C_BY4742	0	NA	NA	NA	NA	NA
YEL062W_BY4742	1.89994	1.84617	1.79872	1.02638	0.304712	0.385096
YEL063C_BY4742	3.15752	4.78384	1.8387	2.60175	0.00927491	0.0242363
YEL064C_BY4742	0	NA	NA	NA	NA	NA
YEL065W_BY4742	6.24237	5.92485	1.68608	3.51397	0.000441459	0.00241776
YEL066W_BY4742	1.68715	3.53912	1.98877	1.77956	0.0751488	0.113411
YEL067C_BY4742	0	NA	NA	NA	NA	NA
YEL068C_BY4742	0.266393	1.18727	1.88905	0.628498	0.529678	NA
YEL069C_BY4742	0	NA	NA	NA	NA	NA
YEL070W_BY4742	0	NA	NA	NA	NA	NA
YEL071W_BY4742	49.19	5.77436	0.852396	6.77426	1.25043e-11	5.51975e-10
YEL072W_BY4742	0.532785	1.96122	2.0296	0.966313	0.333887	NA
YEL073C_BY4742	1.28243	-0.415036	1.86409	-0.222648	0.823809	NA
YEL074W_BY4742	0.0887975	0.449905	1.41307	0.318389	0.75019	NA
YEL075C_BY4742	0	NA	NA	NA	NA	NA
YEL075W-A_BY4742	0	NA	NA	NA	NA	NA
YEL076C-A_BY4742	0	NA	NA	NA	NA	NA
YEL076C_BY4742	0	NA	NA	NA	NA	NA
YEL077C_BY4742	0	NA	NA	NA	NA	NA
YEL077W-A_BY4742	0	NA	NA	NA	NA	NA
YER001W_BY4742	0.467749	1.77021	2.01219	0.879742	0.378999	NA
YER002W_BY4742	0.35519	1.47989	1.96598	0.752745	0.451603	NA
YER003C_BY4742	1.83958	1.31574	1.78414	0.737466	0.460839	0.550335
YER004W_BY4742	21.1226	6.16206	1.18794	5.18719	2.13494e-07	3.49507e-06
YER005W_BY4742	1.57197	1.69692	1.80347	0.94092	0.346746	0.431382
YER006C-A_BY4742	0	NA	NA	NA	NA	NA
YER006W_BY4742	0.333511	1.70669	2.00986	0.849158	0.395793	NA
YER007C-A_BY4742	0.35519	1.47989	1.96598	0.752745	0.451603	NA
YER007W_BY4742	0.177595	0.847638	1.73978	0.487209	0.62611	NA
YER008C_BY4742	2.44714	4.41843	1.87997	2.35026	0.0187602	0.0402912
YER009W_BY4742	1.1671	3.30426	1.99748	1.65421	0.0980843	NA
YER010C_BY4742	2.53594	4.47115	1.87394	2.38596	0.0170347	0.0375949
YER011W_BY4742	0.911737	3.02524	2.01731	1.49964	0.133707	NA
YER012W_BY4742	3.41496	5.04186	1.79353	2.81114	0.00493664	0.014749
YER013W_BY4742	0	NA	NA	NA	NA	NA
YER014C-A_BY4742	0	NA	NA	NA	NA	NA
YER014W_BY4742	2.41026	4.27915	1.90492	2.24636	0.0246808	0.0495219
YER015W_BY4742	7.49108	5.93255	1.71826	3.45265	0.000555112	0.00280096
YER016W_BY4742	2.05081	-2.24843	1.85947	-1.20918	0.226593	0.296998
YER017C_BY4742	2.86163	3.34396	1.5837	2.11148	0.0347308	0.0638325
YER018C_BY4742	0.866297	2.92515	2.0251	1.44445	0.148613	NA
YER019C-A_BY4742	14.888	3.06802	0.963598	3.18392	0.00145294	0.00584962
YER019W_BY4742	1.29409	3.37042	1.99013	1.69357	0.0903475	NA
YER020W_BY4742	8.17407	2.30426	1.18155	1.9502	0.0511527	0.0842997
YER021W_BY4742	4.45441	2.39979	1.37584	1.74423	0.0811185	0.120944
YER022W_BY4742	0.0887975	0.449905	1.41307	0.318389	0.75019	NA
YER023C-A_BY4742	0.712463	2.62304	2.03947	1.28614	0.198395	NA
YER023W_BY4742	1.86475	3.67885	1.97691	1.86091	0.0627568	0.0981866
YER024W_BY4742	71.7021	4.96693	0.726564	6.83619	8.13265e-12	3.72295e-10
YER025W_BY4742	4.2103	5.31187	1.75876	3.02023	0.00252586	0.00874675
YER026C_BY4742	0.177595	0.847638	1.73978	0.487209	0.62611	NA
YER027C_BY4742	0.645344	2.52926	2.04208	1.23857	0.215505	NA
YER028C_BY4742	0	NA	NA	NA	NA	NA
YER029C_BY4742	0.578225	2.39649	2.04443	1.1722	0.241115	NA
YER030W_BY4742	2.08262	4.38186	1.86383	2.351	0.0187232	0.0402466
YER031C_BY4742	2.43403	4.56308	1.8517	2.46427	0.0137293	0.0321759
YER032W_BY4742	0	NA	NA	NA	NA	NA
YER033C_BY4742	1.36739	-0.175744	1.75527	-0.100124	0.920246	NA
YER034W_BY4742	0.0887975	0.449905	1.41307	0.318389	0.75019	NA
YER035W_BY4742	5.08786	2.80676	1.32082	2.12501	0.0335856	0.0624238
YER036C_BY4742	5.3162	5.66864	1.72065	3.29448	0.000986032	0.00436041
YER037W_BY4742	0.621583	2.15997	2.04034	1.05863	0.289767	NA
YER038C_BY4742	0	NA	NA	NA	NA	NA
YER038W-A_BY4742	0	NA	NA	NA	NA	NA
YER039C-A_BY4742	1.63485	4.03587	1.90933	2.11376	0.034536	0.0636163
YER039C_BY4742	0	NA	NA	NA	NA	NA
YER040W_BY4742	1.21462	3.29949	1.99811	1.6513	0.0986765	NA
YER041W_BY4742	0	NA	NA	NA	NA	NA
YER042W_BY4742	0.599904	2.43318	2.04413	1.19033	0.233918	NA
YER043C_BY4742	0.422309	1.98804	2.03521	0.976823	0.328657	NA
YER044C-A_BY4742	0	NA	NA	NA	NA	NA
YER044C_BY4742	0.799178	2.49594	2.04433	1.22091	0.22212	NA
YER045C_BY4742	1.17983	3.32655	1.9937	1.66853	0.0952104	NA
YER046W-A_BY4742	0.592083	0.911866	2.02217	0.450934	0.652037	NA
YER046W_BY4742	2.0099	0.964136	1.73439	0.555892	0.578285	0.666753
YER047C_BY4742	0.465379	0.753409	2.04012	0.369296	0.711907	NA
YER048C_BY4742	0.443988	1.73666	2.00763	0.865031	0.387022	NA
YER048W-A_BY4742	3.58961	2.62777	1.4417	1.82268	0.0683517	0.105628
YER049W_BY4742	0	NA	NA	NA	NA	NA
YER050C_BY4742	0.714715	0.405313	2.03414	0.199255	0.842063	NA
YER051W_BY4742	0	NA	NA	NA	NA	NA
YER052C_BY4742	0.777499	2.77934	2.03308	1.36706	0.171605	NA
YER053C-A_BY4742	5.53274	4.33669	1.41262	3.06996	0.00214085	0.0077371
YER053C_BY4742	4.27285	2.14445	1.44998	1.47895	0.139154	0.192172
YER054C_BY4742	1.22357	3.436	1.9834	1.73238	0.0832066	NA
YER055C_BY4742	0	NA	NA	NA	NA	NA
YER056C-A_BY4742	1.02221	3.18061	2.00629	1.58532	0.112893	NA
YER056C_BY4742	1.69518	1.96982	1.69477	1.16229	0.245118	0.317407
YER057C_BY4742	1.5354	3.74789	1.95316	1.91888	0.0549996	0.0892119
YER058W_BY4742	1.88505	4.11086	1.90143	2.16198	0.0306197	0.0581797
YER059W_BY4742	0.266393	1.18727	1.88905	0.628498	0.529678	NA
YER060W-A_BY4742	0	NA	NA	NA	NA	NA
YER060W_BY4742	0.266393	1.18727	1.88905	0.628498	0.529678	NA
YER061C_BY4742	0.621583	2.15997	2.04034	1.05863	0.289767	NA
YER062C_BY4742	2.82181	1.51516	1.63828	0.924846	0.355046	0.439937
YER063W_BY4742	1.65795	0.606904	1.92012	0.316076	0.751945	0.813483
YER064C_BY4742	0.35519	1.47989	1.96598	0.752745	0.451603	NA
YER065C_BY4742	12.7006	5.44224	1.22291	4.45025	8.57698e-06	8.87125e-05
YER066C-A_BY4742	0	NA	NA	NA	NA	NA
YER066W_BY4742	0	NA	NA	NA	NA	NA
YER067C-A_BY4742	0.177595	0.847638	1.73978	0.487209	0.62611	NA
YER067W_BY4742	40.0776	6.1347	0.940158	6.52518	6.79182e-11	2.50588e-09
YER068C-A_BY4742	0	NA	NA	NA	NA	NA
YER068W_BY4742	0.465379	0.753409	2.04012	0.369296	0.711907	NA
YER069W_BY4742	0.177595	0.847638	1.73978	0.487209	0.62611	NA
YER070W_BY4742	0	NA	NA	NA	NA	NA
YER071C_BY4742	0.266393	1.18727	1.88905	0.628498	0.529678	NA
YER072W_BY4742	0.799178	2.49594	2.04433	1.22091	0.22212	NA
YER073W_BY4742	0.799178	2.49594	2.04433	1.22091	0.22212	NA
YER074W-A_BY4742	4.09149	2.75604	1.43102	1.92593	0.0541129	0.0882369
YER074W_BY4742	1.09744	-0.198421	1.98703	-0.0998583	0.920457	NA
YER075C_BY4742	0.623665	2.12536	2.03916	1.04227	0.297286	NA
YER076C_BY4742	0.135364	-0.672726	1.61798	-0.415782	0.677569	NA
YER076W-A_BY4742	0	NA	NA	NA	NA	NA
YER077C_BY4742	0	NA	NA	NA	NA	NA
YER078C_BY4742	1.23846	1.28938	1.86812	0.6902	0.490068	NA
YER078W-A_BY4742	0.155916	0.748551	1.67939	0.445727	0.655794	NA
YER079C-A_BY4742	0	NA	NA	NA	NA	NA
YER079W_BY4742	7.42945	1.79705	1.12633	1.5955	0.110601	0.156589
YER080W_BY4742	3.79523	5.21305	1.76783	2.94884	0.00318972	0.0105274
YER081W_BY4742	0	NA	NA	NA	NA	NA
YER082C_BY4742	0.177595	0.847638	1.73978	0.487209	0.62611	NA
YER083C_BY4742	9.34852	6.43895	1.63593	3.93595	8.28694e-05	0.000606074
YER084W-A_BY4742	0.618351	-0.654984	2.04236	-0.320699	0.748439	NA
YER084W_BY4742	2.16971	-1.48313	1.65296	-0.897254	0.369583	0.454532
YER085C_BY4742	0	NA	NA	NA	NA	NA
YER086W_BY4742	0.0887975	0.449905	1.41307	0.318389	0.75019	NA
YER087C-A_BY4742	1.53179	0.85575	1.81054	0.472649	0.636463	0.720063
YER087C-B_BY4742	0.406092	-1.64601	1.9926	-0.826063	0.408769	NA
YER087W_BY4742	0.220378	-1.03233	1.82565	-0.565462	0.571759	NA
YER088C-A_BY4742	0	NA	NA	NA	NA	NA
YER088C_BY4742	40.9164	3.78355	1.58852	2.38181	0.017228	0.037923
YER088W-B_BY4742	0.0887975	0.449905	1.41307	0.318389	0.75019	NA
YER089C_BY4742	0.887975	2.64051	2.04171	1.29328	0.195913	NA
YER090C-A_BY4742	0	NA	NA	NA	NA	NA
YER090W_BY4742	0.35519	1.47989	1.96598	0.752745	0.451603	NA
YER091C-A_BY4742	0	NA	NA	NA	NA	NA
YER091C_BY4742	6.82102	4.45577	1.52139	2.92876	0.00340316	0.0110692
YER092W_BY4742	0.71038	2.33624	2.04437	1.14277	0.253135	NA
YER093C-A_BY4742	2.74794	4.74948	1.82637	2.6005	0.0093089	0.0242995
YER093C_BY4742	0.266393	1.18727	1.88905	0.628498	0.529678	NA
YER094C_BY4742	16.5148	3.90912	0.96799	4.03839	5.38192e-05	0.000422353
YER095W_BY4742	0.532785	1.96122	2.0296	0.966313	0.333887	NA
YER096W_BY4742	0	NA	NA	NA	NA	NA
YER097W_BY4742	0	NA	NA	NA	NA	NA
YER098W_BY4742	2.84557	2.11865	1.59756	1.32617	0.184782	0.247444
YER099C_BY4742	0.266393	1.18727	1.88905	0.628498	0.529678	NA
YER100W_BY4742	0.177595	0.847638	1.73978	0.487209	0.62611	NA
YER101C_BY4742	6.07959	5.87804	1.69042	3.47726	0.000506564	0.00261972
YER102W_BY4742	0	NA	NA	NA	NA	NA
YER103W_BY4742	2.09806	1.22874	1.56641	0.784427	0.43279	0.522136
YER104W_BY4742	2.42338	4.41617	1.8802	2.34878	0.0188349	0.0403815
YER105C_BY4742	0.0887975	0.449905	1.41307	0.318389	0.75019	NA
YER106W_BY4742	0	NA	NA	NA	NA	NA
YER107C_BY4742	0.279124	1.18415	1.89097	0.626213	0.531175	NA
YER107W-A_BY4742	0	NA	NA	NA	NA	NA
YER109C_BY4742	0	NA	NA	NA	NA	NA
YER110C_BY4742	0	NA	NA	NA	NA	NA
YER111C_BY4742	0	NA	NA	NA	NA	NA
YER112W_BY4742	0.0887975	0.449905	1.41307	0.318389	0.75019	NA
YER113C_BY4742	0.0887975	0.449905	1.41307	0.318389	0.75019	NA
YER114C_BY4742	0	NA	NA	NA	NA	NA
YER115C_BY4742	0	NA	NA	NA	NA	NA
YER116C_BY4742	3.17711	4.76858	1.84358	2.58658	0.00969337	0.0250697
YER117W_BY4742	1.42076	3.29788	2.00756	1.64273	0.100439	0.143933
YER118C_BY4742	0	NA	NA	NA	NA	NA
YER119C-A_BY4742	0	NA	NA	NA	NA	NA
YER119C_BY4742	1.70413	1.81997	1.79521	1.01379	0.310682	0.391042
YER120W_BY4742	2.75945	1.4976	1.67549	0.893828	0.371414	0.456103
YER121W_BY4742	3.21014	4.93704	1.80008	2.74268	0.00609395	0.0173152
YER122C_BY4742	3.30789	5.03247	1.78546	2.81859	0.00482357	0.0145059
YER123W_BY4742	0.0887975	0.449905	1.41307	0.318389	0.75019	NA
YER124C_BY4742	3.24215	4.72681	1.85456	2.54875	0.0108109	0.0272421
YER125W_BY4742	0	NA	NA	NA	NA	NA
YER126C_BY4742	1.06557	2.89401	2.03227	1.42403	0.154438	NA
YER127W_BY4742	0	NA	NA	NA	NA	NA
YER128W_BY4742	0.686309	-2.658	2.03943	-1.30331	0.19247	NA
YER129W_BY4742	0	NA	NA	NA	NA	NA
YER130C_BY4742	6.94721	6.05095	1.67251	3.61788	0.000297022	0.001765
YER131W_BY4742	1.11649	2.83677	2.03439	1.39441	0.163194	NA
YER132C_BY4742	0.35519	1.47989	1.96598	0.752745	0.451603	NA
YER133W-A_BY4742	0	NA	NA	NA	NA	NA
YER133W_BY4742	64.3394	4.77244	0.70623	6.75763	1.40267e-11	5.87694e-10
YER134C_BY4742	1.38289	3.48758	1.97903	1.76227	0.0780231	0.116893
YER135C_BY4742	0	NA	NA	NA	NA	NA
YER136W_BY4742	5.44221	4.25467	1.55286	2.73989	0.00614601	0.0174431
YER137C_BY4742	0.0887975	0.449905	1.41307	0.318389	0.75019	NA
YER137W-A_BY4742	0.155916	0.748551	1.67939	0.445727	0.655794	NA
YER138W-A_BY4742	1.17002	1.32408	1.72333	0.768322	0.442296	NA
YER139C_BY4742	0.177595	0.847638	1.73978	0.487209	0.62611	NA
YER140W_BY4742	0.532785	1.96122	2.0296	0.966313	0.333887	NA
YER141W_BY4742	10.8588	2.29628	1.00432	2.28641	0.0222303	0.0460246
YER142C_BY4742	1.1671	3.30426	1.99748	1.65421	0.0980843	NA
YER143W_BY4742	3.20128	3.03311	1.52617	1.9874	0.046878	0.0789928
YER144C_BY4742	6.21081	5.62167	1.75514	3.20298	0.00136013	0.00555741
YER145C-A_BY4742	0	NA	NA	NA	NA	NA
YER145C_BY4742	0.887975	2.64051	2.04171	1.29328	0.195913	NA
YER146W_BY4742	1.88992	2.82217	1.71146	1.64898	0.0991515	0.143503
YER147C-A_BY4742	0	NA	NA	NA	NA	NA
YER147C_BY4742	0	NA	NA	NA	NA	NA
YER148W-A_BY4742	0	NA	NA	NA	NA	NA
YER148W_BY4742	2.63605	-0.0559389	1.55662	-0.035936	0.971333	0.978059
YER149C_BY4742	0.35519	1.47989	1.96598	0.752745	0.451603	NA
YER150W_BY4742	104.371	4.29685	0.582119	7.38138	1.56654e-13	9.92946e-12
YER151C_BY4742	2.69695	4.67118	1.83357	2.54758	0.0108473	0.0273061
YER152C_BY4742	0	NA	NA	NA	NA	NA
YER152W-A_BY4742	0	NA	NA	NA	NA	NA
YER153C_BY4742	0.266393	1.18727	1.88905	0.628498	0.529678	NA
YER154W_BY4742	0.511106	2.22686	2.04389	1.08952	0.275925	NA
YER155C_BY4742	0.532498	1.01051	2.03062	0.497638	0.618739	NA
YER156C_BY4742	0	NA	NA	NA	NA	NA
YER157W_BY4742	0	NA	NA	NA	NA	NA
YER158C_BY4742	0.71038	2.33624	2.04437	1.14277	0.253135	NA
YER158W-A_BY4742	2.90602	2.16293	1.64562	1.31436	0.188725	0.251905
YER159C_BY4742	8.72371	4.29254	1.22884	3.49318	0.000477309	0.00253322
YER161C_BY4742	0.955094	3.05715	2.01655	1.51603	0.129511	NA
YER162C_BY4742	3.46727	4.9073	1.82601	2.68744	0.00720019	0.0198206
YER163C_BY4742	0	NA	NA	NA	NA	NA
YER164W_BY4742	0.768551	2.96517	2.01457	1.47186	0.141058	NA
YER165C-A_BY4742	0	NA	NA	NA	NA	NA
YER165W_BY4742	3.81772	3.06242	1.61173	1.90008	0.0574232	0.092536
YER166W_BY4742	0	NA	NA	NA	NA	NA
YER167W_BY4742	0.0887975	0.449905	1.41307	0.318389	0.75019	NA
YER168C_BY4742	0.440756	-1.75254	2.00716	-0.873144	0.382585	NA
YER169W_BY4742	0.532785	1.96122	2.0296	0.966313	0.333887	NA
YER170W_BY4742	1.20529	3.22774	2.00322	1.61128	0.107119	NA
YER171W_BY4742	1.61525	3.89989	1.93002	2.02064	0.0433165	0.0745672
YER172C-A_BY4742	0	NA	NA	NA	NA	NA
YER172C_BY4742	0	NA	NA	NA	NA	NA
YER173W_BY4742	0.311833	1.32542	1.93099	0.686395	0.492464	NA
YER174C_BY4742	0.976773	2.77251	2.0375	1.36074	0.173596	NA
YER175C_BY4742	3.08315	4.95162	1.79595	2.75709	0.00583176	0.0167629
YER175W-A_BY4742	0	NA	NA	NA	NA	NA
YER176W_BY4742	0	NA	NA	NA	NA	NA
YER177W_BY4742	24.3234	6.4534	1.21194	5.32485	1.01034e-07	1.83645e-06
YER178W_BY4742	10.7128	4.58536	1.2105	3.78798	0.000151876	0.000987992
YER179W_BY4742	0.35519	1.47989	1.96598	0.752745	0.451603	NA
YER180C-A_BY4742	0.40063	1.90569	2.02988	0.938816	0.347825	NA
YER180C_BY4742	0	NA	NA	NA	NA	NA
YER181C_BY4742	0	NA	NA	NA	NA	NA
YER182W_BY4742	2.25643	4.46511	1.86228	2.39766	0.0165002	0.0370131
YER183C_BY4742	0.177595	0.847638	1.73978	0.487209	0.62611	NA
YER184C_BY4742	1.05954	-3.1687	2.00903	-1.57723	0.114742	NA
YER185W_BY4742	0	NA	NA	NA	NA	NA
YER186C_BY4742	1.55708	3.78326	1.94911	1.94102	0.0522553	0.0856598
YER187W_BY4742	0	NA	NA	NA	NA	NA
YER188C-A_BY4742	0	NA	NA	NA	NA	NA
YER188W_BY4742	0.155916	0.748551	1.67939	0.445727	0.655794	NA
YER189W_BY4742	0	NA	NA	NA	NA	NA
YER190C-A_BY4742	0	NA	NA	NA	NA	NA
YER190C-B_BY4742	0	NA	NA	NA	NA	NA
YER190W_BY4742	0	NA	NA	NA	NA	NA
YFL001W_BY4742	0	NA	NA	NA	NA	NA
YFL002C_BY4742	0.0887975	0.449905	1.41307	0.318389	0.75019	NA
YFL003C_BY4742	0	NA	NA	NA	NA	NA
YFL004W_BY4742	2.9324	4.64959	1.85764	2.50295	0.0123162	0.0301442
YFL005W_BY4742	7.51935	3.03127	1.12851	2.68608	0.00722959	0.0198794
YFL007W_BY4742	0.621583	2.15997	2.04034	1.05863	0.289767	NA
YFL008W_BY4742	0.558247	1.9313	2.02843	0.952112	0.34104	NA
YFL009W_BY4742	0.40063	1.90569	2.02988	0.938816	0.347825	NA
YFL010C_BY4742	2.06989	4.38594	1.86488	2.35186	0.0186799	0.0401886
YFL010W-A_BY4742	1.28916	1.00489	1.75548	0.572434	0.567028	NA
[truncated: 5,648 more rows]

## Sheet: Fig1c
Name	baseMean	log2FoldChange	lfcSE	stat	pvalue	padj
LTR_retrotransposon | ID=YARCTy1-1_BY4742;Name=YARCTy1-1;Alias=Ty1;dbxref=SGD:S000006792;Note=Ty1%20element%2C%20LTR%20retrotransposon%20of%20the%20Copia%20%28Pseudoviridae%29%20group%3B%20contains%20genes%20TYA%20Gag%20and%20TYB%20Pol%2C%20encoding%20proteins%20involved%20in%20structure%20and%20function%20of%20virus-like%20particles%2C%20flanked%20by%20two%20direct%20repeats%3B%20mutated%20in%20…	9.44171	-0.7551	0.580752	-1.30021	0.193529	NA
LTR_retrotransposon | ID=YBLWTy1-1_BY4742;Name=YBLWTy1-1;Alias=Ty1;dbxref=SGD:S000006808;Note=Ty1%20element%2C%20LTR%20retrotransposon%20of%20the%20Copia%20%28Pseudoviridae%29%20group%3B%20contains%20co-transcribed%20genes%20TYA%20Gag%20and%20TYB%20Pol%2C%20encoding%20proteins%20involved%20in%20structure%20and%20function%20of%20virus-like%20particles%2C%20flanked%20by%20two%20direct%20repeats	1.95462	-0.660646	0.81892	-0.806729	0.419822	NA
LTR_retrotransposon | ID=YBLWTy2-1_BY4742;Name=YBLWTy2-1;Alias=Ty2;dbxref=SGD:S000006809;Note=Ty2%20element%2C%20LTR%20retrotransposon%20of%20the%20Copia%20%28Pseudoviridae%29%20group%3B%20contains%20co-transcribed%20genes%20TYA%20Gag%20and%20TYB%20Pol%2C%20encoding%20proteins%20involved%20in%20structure%20and%20function%20of%20virus-like%20particles%2C%20flanked%20by%20two%20direct%20repeats	2.09868	-0.214285	0.811342	-0.264111	0.791694	NA
LTR_retrotransposon | ID=YBRWTy1-2_BY4742;Name=YBRWTy1-2;Alias=Ty1;dbxref=SGD:S000006821;Note=Ty1%20element%2C%20LTR%20retrotransposon%20of%20the%20Copia%20%28Pseudoviridae%29%20group%3B%20contains%20co-transcribed%20genes%20TYA%20Gag%20and%20TYB%20Pol%2C%20encoding%20proteins%20involved%20in%20structure%20and%20function%20of%20virus-like%20particles%2C%20flanked%20by%20two%20direct%20repeats	2.33969	-0.118718	0.802699	-0.147898	0.882423	NA
LTR_retrotransposon | ID=YCLWTy5-1_BY4742;Name=YCLWTy5-1;Alias=Ty5;dbxref=SGD:S000006831;Note=Ty5%20element%2C%20LTR%20retrotransposon%20of%20the%20Copia%20%28Pseudoviridae%29%20group%3B%20this%20is%20the%20only%20near-full%20length%20Ty5%20retrotransposon%20in%20S288C%20and%20it%20is%20non-functional	0.882728	-1.68313	0.81589	-2.06294	0.0391184	NA
LTR_retrotransposon | ID=YDRCTy1-1_BY4742;Name=YDRCTy1-1;Alias=Ty1;dbxref=SGD:S000006859;Note=Ty1%20element%2C%20LTR%20retrotransposon%20of%20the%20Copia%20%28Pseudoviridae%29%20group%3B%20contains%20co-transcribed%20genes%20TYA%20Gag%20and%20TYB%20Pol%2C%20encoding%20proteins%20involved%20in%20structure%20and%20function%20of%20virus-like%20particles%2C%20flanked%20by%20two%20direct%20repeats	0.521606	0.226548	0.778606	0.290966	0.771077	NA
LTR_retrotransposon | ID=YDRCTy1-2_BY4742;Name=YDRCTy1-2;Alias=Ty1;dbxref=SGD:S000006860;Note=Ty1%20element%2C%20LTR%20retrotransposon%20of%20the%20Copia%20%28Pseudoviridae%29%20group%3B%20contains%20co-transcribed%20genes%20TYA%20Gag%20and%20TYB%20Pol%2C%20encoding%20proteins%20involved%20in%20structure%20and%20function%20of%20virus-like%20particles%2C%20flanked%20by%20two%20direct%20repeats	7.9236	-0.00257178	0.620208	-0.00414664	0.996691	NA
LTR_retrotransposon | ID=YDRCTy1-3_BY4742;Name=YDRCTy1-3;Alias=Ty1;dbxref=SGD:S000006861;Note=Ty1%20element%2C%20LTR%20retrotransposon%20of%20the%20Copia%20%28Pseudoviridae%29%20group%3B%20contains%20genes%20TYA%20Gag%20and%20TYB%20Pol%2C%20encoding%20proteins%20involved%20in%20structure%20and%20function%20of%20virus-like%20particles%2C%20flanked%20by%20two%20direct%20repeats%3B%20mutated%20in%20…	3.61405	0.180287	0.759236	0.237459	0.812301	NA
LTR_retrotransposon | ID=YDRCTy2-1_BY4742;Name=YDRCTy2-1;Alias=Ty2;dbxref=SGD:S000006862;Note=Ty2%20element%2C%20LTR%20retrotransposon%20of%20the%20Copia%20%28Pseudoviridae%29%20group%3B%20contains%20co-transcribed%20genes%20TYA%20Gag%20and%20TYB%20Pol%2C%20encoding%20proteins%20involved%20in%20structure%20and%20function%20of%20virus-like%20particles%2C%20flanked%20by%20two%20direct%20repeats	0.901863	-0.0899613	0.819228	-0.109812	0.912558	NA
LTR_retrotransposon | ID=YDRWTy1-4_BY4742;Name=YDRWTy1-4;Alias=Ty1;dbxref=SGD:S000006882;Note=Ty1%20element%2C%20LTR%20retrotransposon%20of%20the%20Copia%20%28Pseudoviridae%29%20group%3B%20contains%20co-transcribed%20genes%20TYA%20Gag%20and%20TYB%20Pol%2C%20encoding%20proteins%20involved%20in%20structure%20and%20function%20of%20virus-like%20particles%2C%20flanked%20by%20two%20direct%20repeats	2.32446	-0.550535	0.811363	-0.678531	0.497435	NA
LTR_retrotransposon | ID=YDRWTy1-5_BY4742;Name=YDRWTy1-5;Alias=Ty1;dbxref=SGD:S000006883;Note=Ty1%20element%2C%20LTR%20retrotransposon%20of%20the%20Copia%20%28Pseudoviridae%29%20group%3B%20contains%20co-transcribed%20genes%20TYA%20Gag%20and%20TYB%20Pol%2C%20encoding%20proteins%20involved%20in%20structure%20and%20function%20of%20virus-like%20particles%2C%20flanked%20by%20two%20direct%20repeats	7.75959	-0.442384	0.632916	-0.698961	0.484576	NA
LTR_retrotransposon | ID=YDRWTy2-2_BY4742;Name=YDRWTy2-2;Alias=Ty2;dbxref=SGD:S000006884;Note=Ty2%20element%2C%20LTR%20retrotransposon%20of%20the%20Copia%20%28Pseudoviridae%29%20group%3B%20contains%20co-transcribed%20genes%20TYA%20Gag%20and%20TYB%20Pol%2C%20encoding%20proteins%20involved%20in%20structure%20and%20function%20of%20virus-like%20particles%2C%20flanked%20by%20two%20direct%20repeats	3.6233	-0.564167	0.745929	-0.756328	0.449452	NA
LTR_retrotransposon | ID=YDRWTy2-3_BY4742;Name=YDRWTy2-3;Alias=Ty2;dbxref=SGD:S000006885;Note=Ty2%20element%2C%20LTR%20retrotransposon%20of%20the%20Copia%20%28Pseudoviridae%29%20group%3B%20contains%20co-transcribed%20genes%20TYA%20Gag%20and%20TYB%20Pol%2C%20encoding%20proteins%20involved%20in%20structure%20and%20function%20of%20virus-like%20particles%2C%20flanked%20by%20two%20direct%20repeats	1.72338	-0.0768306	0.820127	-0.0936813	0.925362	NA
LTR_retrotransposon | ID=YERCTy1-1_BY4742;Name=YERCTy1-1;Alias=Ty1;dbxref=SGD:S000006910;Note=Ty1%20element%2C%20LTR%20retrotransposon%20of%20the%20Copia%20%28Pseudoviridae%29%20group%3B%20contains%20co-transcribed%20genes%20TYA%20Gag%20and%20TYB%20Pol%2C%20encoding%20proteins%20involved%20in%20structure%20and%20function%20of%20virus-like%20particles%2C%20flanked%20by%20two%20direct%20repeats	1.83037	-0.205734	0.816298	-0.252033	0.801016	NA
LTR_retrotransposon | ID=YERCTy1-2_BY4742;Name=YERCTy1-2;Alias=Ty1;dbxref=SGD:S000006911;Note=Ty1%20element%2C%20LTR%20retrotransposon%20of%20the%20Copia%20%28Pseudoviridae%29%20group%3B%20contains%20co-transcribed%20genes%20TYA%20Gag%20and%20TYB%20Pol%2C%20encoding%20proteins%20involved%20in%20structure%20and%20function%20of%20virus-like%20particles%2C%20flanked%20by%20two%20direct%20repeats	1.29971	-0.0340907	0.831191	-0.0410143	0.967285	NA
LTR_retrotransposon | ID=YFLWTy2-1_BY4742;Name=YFLWTy2-1;Alias=Ty2;dbxref=SGD:S000006930;Note=Ty2%20element%2C%20LTR%20retrotransposon%20of%20the%20Copia%20%28Pseudoviridae%29%20group%3B%20contains%20co-transcribed%20genes%20TYA%20Gag%20and%20TYB%20Pol%2C%20encoding%20proteins%20involved%20in%20structure%20and%20function%20of%20virus-like%20particles%2C%20flanked%20by%20two%20direct%20repeats	3.40655	-0.446233	0.763146	-0.584728	0.55873	NA
LTR_retrotransposon | ID=YGRCTy1-2_BY4742;Name=YGRCTy1-2;Alias=Ty1;dbxref=SGD:S000006962;Note=Ty1%20element%2C%20LTR%20retrotransposon%20of%20the%20Copia%20%28Pseudoviridae%29%20group%3B%20contains%20co-transcribed%20genes%20TYA%20Gag%20and%20TYB%20Pol%2C%20encoding%20proteins%20involved%20in%20structure%20and%20function%20of%20virus-like%20particles%2C%20flanked%20by%20two%20direct%20repeats	2.34706	-1.2672	0.793442	-1.5971	0.110244	NA
LTR_retrotransposon | ID=YGRCTy1-3_BY4742;Name=YGRCTy1-3;Alias=Ty1;dbxref=SGD:S000006963;Note=Ty1%20element%2C%20LTR%20retrotransposon%20of%20the%20Copia%20%28Pseudoviridae%29%20group%3B%20contains%20co-transcribed%20genes%20TYA%20Gag%20and%20TYB%20Pol%2C%20encoding%20proteins%20involved%20in%20structure%20and%20function%20of%20virus-like%20particles%2C%20flanked%20by%20two%20direct%20repeats	0.759572	-0.306018	0.819423	-0.373456	0.708809	NA
LTR_retrotransposon | ID=YGRCTy2-1_BY4742;Name=YGRCTy2-1;Alias=Ty2;dbxref=SGD:S000006964;Note=Ty2%20element%2C%20LTR%20retrotransposon%20of%20the%20Copia%20%28Pseudoviridae%29%20group%3B%20contains%20genes%20TYA%20Gag%20and%20TYB%20Pol%2C%20encoding%20proteins%20involved%20in%20structure%20and%20function%20of%20virus-like%20particles%2C%20flanked%20by%20two%20direct%20repeats%3B%20mutated%20in%20…	34.0535	-0.851053	0.446682	-1.90528	0.0567441	0.254963
LTR_retrotransposon | ID=YGRWTy1-1_BY4742;Name=YGRWTy1-1;Alias=Ty1;dbxref=SGD:S000006982;Note=Ty1%20element%2C%20LTR%20retrotransposon%20of%20the%20Copia%20%28Pseudoviridae%29%20group%3B%20contains%20co-transcribed%20genes%20TYA%20Gag%20and%20TYB%20Pol%2C%20encoding%20proteins%20involved%20in%20structure%20and%20function%20of%20virus-like%20particles%2C%20flanked%20by%20two%20direct%20repeats	2.6407	-1.10822	0.788135	-1.40613	0.159685	NA
LTR_retrotransposon | ID=YGRWTy2-2_BY4742;Name=YGRWTy2-2;Alias=Ty2;dbxref=SGD:S000006983;Note=Ty2%20element%2C%20LTR%20retrotransposon%20of%20the%20Copia%20%28Pseudoviridae%29%20group%3B%20contains%20co-transcribed%20genes%20TYA%20Gag%20and%20TYB%20Pol%2C%20encoding%20proteins%20involved%20in%20structure%20and%20function%20of%20virus-like%20particles%2C%20flanked%20by%20two%20direct%20repeats	1.99542	-0.288372	0.798114	-0.361317	0.717863	NA
LTR_retrotransposon | ID=YGRWTy3-1_BY4742;Name=YGRWTy3-1;Alias=Ty3;dbxref=SGD:S000006984;Note=Ty3%20element%2C%20LTR%20retrotransposon%20of%20the%20Gypsy%20%28Metaviridae%29%20group%3B%20contains%20co-transcribed%20genes%20TYA%20Gag%20and%20TYB%20Pol%2C%20encoding%20proteins%20involved%20in%20structure%20and%20function%20of%20virus-like%20particles%2C%20flanked%20by%20two%20direct%20repeats	0.258032	-0.556897	0.599176	-0.929437	0.352663	NA
LTR_retrotransposon | ID=YHLWTy4-1_BY4742;Name=YHLWTy4-1;Alias=Ty4;dbxref=SGD:S000006991;Note=Ty4%20element%2C%20LTR%20retrotransposon%20of%20the%20Copia%20%28Pseudoviridae%29%20group%3B%20contains%20co-transcribed%20genes%20TYA%20Gag%20and%20TYB%20Pol%2C%20encoding%20proteins%20involved%20in%20structure%20and%20function%20of%20virus-like%20particles%2C%20flanked%20by%20two%20direct%20repeats	0.234411	-0.52528	0.586333	-0.895874	0.37032	NA
LTR_retrotransposon | ID=YHRCTy1-1_BY4742;Name=YHRCTy1-1;Alias=Ty1;dbxref=SGD:S000007006;Note=Ty1%20element%2C%20LTR%20retrotransposon%20of%20the%20Copia%20%28Pseudoviridae%29%20group%3B%20contains%20co-transcribed%20genes%20TYA%20Gag%20and%20TYB%20Pol%2C%20encoding%20proteins%20involved%20in%20structure%20and%20function%20of%20virus-like%20particles%2C%20flanked%20by%20two%20direct%20repeats	1.66857	-0.141248	0.814734	-0.173367	0.862363	NA
LTR_retrotransposon | ID=YILWTy3-1_BY4742;Name=YILWTy3-1;Alias=Ty3;dbxref=SGD:S000007020;Note=Ty3%20element%2C%20LTR%20retrotransposon%20of%20the%20Gypsy%20%28Metaviridae%29%20group%3B%20contains%20co-transcribed%20genes%20TYA%20Gag%20and%20TYB%20Pol%2C%20encoding%20proteins%20involved%20in%20structure%20and%20function%20of%20virus-like%20particles%2C%20flanked%20by%20two%20direct%20repeats	0	NA	NA	NA	NA	NA
LTR_retrotransposon | ID=YJLWTy4-1_BY4742;Name=YJLWTy4-1;Alias=Ty4;dbxref=SGD:S000007039;Note=Ty4%20element%2C%20LTR%20retrotransposon%20of%20the%20Copia%20%28Pseudoviridae%29%20group%3B%20contains%20co-transcribed%20genes%20TYA%20Gag%20and%20TYB%20Pol%2C%20encoding%20proteins%20involved%20in%20structure%20and%20function%20of%20virus-like%20particles%2C%20flanked%20by%20two%20direct%20repeats	0.0593351	0.137303	0.368066	0.373038	0.70912	NA
LTR_retrotransposon | ID=YJRWTy1-1_BY4742;Name=YJRWTy1-1;Alias=Ty1;dbxref=SGD:S000007048;Note=Ty1%20element%2C%20LTR%20retrotransposon%20of%20the%20Copia%20%28Pseudoviridae%29%20group%3B%20contains%20co-transcribed%20genes%20TYA%20Gag%20and%20TYB%20Pol%2C%20encoding%20proteins%20involved%20in%20structure%20and%20function%20of%20virus-like%20particles%2C%20flanked%20by%20two%20direct%20repeats	4.90426	-0.210234	0.692502	-0.303586	0.761443	NA
LTR_retrotransposon | ID=YJRWTy1-2_BY4742;Name=YJRWTy1-2;Alias=Ty1;dbxref=SGD:S000007049;Note=Ty1%20element%2C%20LTR%20retrotransposon%20of%20the%20Copia%20%28Pseudoviridae%29%20group%3B%20contains%20co-transcribed%20genes%20TYA%20Gag%20and%20TYB%20Pol%2C%20encoding%20proteins%20involved%20in%20structure%20and%20function%20of%20virus-like%20particles%2C%20flanked%20by%20two%20direct%20repeats	3.19869	-0.642871	0.745696	-0.862108	0.388628	NA
LTR_retrotransposon | ID=YLRCTy1-1_BY4742;Name=YLRCTy1-1;Alias=Ty1;dbxref=SGD:S000007081;Note=Ty1%20element%2C%20LTR%20retrotransposon%20of%20the%20Copia%20%28Pseudoviridae%29%20group%3B%20contains%20co-transcribed%20genes%20TYA%20Gag%20and%20TYB%20Pol%2C%20encoding%20proteins%20involved%20in%20structure%20and%20function%20of%20virus-like%20particles%2C%20flanked%20by%20two%20direct%20repeats	1.64855	0.700555	0.825095	0.84906	0.395848	NA
LTR_retrotransposon | ID=YLRCTy2-2_BY4742;Name=YLRCTy2-2;Alias=Ty2;dbxref=SGD:S000007082;Note=Ty2%20element%2C%20LTR%20retrotransposon%20of%20the%20Copia%20%28Pseudoviridae%29%20group%3B%20contains%20genes%20TYA%20Gag%20and%20TYB%20Pol%2C%20encoding%20proteins%20involved%20in%20structure%20and%20function%20of%20virus-like%20particles%2C%20flanked%20by%20two%20direct%20repeats%3B%20mutated%20in%20…	16.0637	-1.05637	0.514428	-2.05348	0.0400264	NA
LTR_retrotransposon | ID=YLRWTy1-2_BY4742;Name=YLRWTy1-2;Alias=Ty1;dbxref=SGD:S000007098;Note=Ty1%20element%2C%20LTR%20retrotransposon%20of%20the%20Copia%20%28Pseudoviridae%29%20group%3B%20contains%20co-transcribed%20genes%20TYA%20Gag%20and%20TYB%20Pol%2C%20encoding%20proteins%20involved%20in%20structure%20and%20function%20of%20virus-like%20particles%2C%20flanked%20by%20two%20direct%20repeats	7.06423	-1.0279	0.646258	-1.59054	0.111714	NA
LTR_retrotransposon | ID=YLRWTy1-3_BY4742;Name=YLRWTy1-3;Alias=Ty1;dbxref=SGD:S000007099;Note=Ty1%20element%2C%20LTR%20retrotransposon%20of%20the%20Copia%20%28Pseudoviridae%29%20group%3B%20contains%20co-transcribed%20genes%20TYA%20Gag%20and%20TYB%20Pol%2C%20encoding%20proteins%20involved%20in%20structure%20and%20function%20of%20virus-like%20particles%2C%20flanked%20by%20two%20direct%20repeats	231.187	-0.784528	0.45006	-1.74316	0.0813049	0.300523
LTR_retrotransposon | ID=YLRWTy2-1_BY4742;Name=YLRWTy2-1;Alias=Ty2;dbxref=SGD:S000007100;Note=Ty2%20element%2C%20LTR%20retrotransposon%20of%20the%20Copia%20%28Pseudoviridae%29%20group%3B%20contains%20co-transcribed%20genes%20TYA%20Gag%20and%20TYB%20Pol%2C%20encoding%20proteins%20involved%20in%20structure%20and%20function%20of%20virus-like%20particles%2C%20flanked%20by%20two%20direct%20repeats	2.68632	0.167822	0.789368	0.212603	0.831637	NA
LTR_retrotransposon | ID=YMLWTy1-1_BY4742;Name=YMLWTy1-1;Alias=Ty1;dbxref=SGD:S000007107;Note=Ty1%20element%2C%20LTR%20retrotransposon%20of%20the%20Copia%20%28Pseudoviridae%29%20group%3B%20contains%20co-transcribed%20genes%20TYA%20Gag%20and%20TYB%20Pol%2C%20encoding%20proteins%20involved%20in%20structure%20and%20function%20of%20virus-like%20particles%2C%20flanked%20by%20two%20direct%20repeats	3.85512	-0.944969	0.762223	-1.23975	0.215066	NA
LTR_retrotransposon | ID=YMLWTy1-2_BY4742;Name=YMLWTy1-2;Alias=Ty1;dbxref=SGD:S000007108;Note=Ty1%20element%2C%20LTR%20retrotransposon%20of%20the%20Copia%20%28Pseudoviridae%29%20group%3B%20contains%20co-transcribed%20genes%20TYA%20Gag%20and%20TYB%20Pol%2C%20encoding%20proteins%20involved%20in%20structure%20and%20function%20of%20virus-like%20particles%2C%20flanked%20by%20two%20direct%20repeats	4.60119	0.0532555	0.693778	0.0767616	0.938813	NA
LTR_retrotransposon | ID=YMRCTy1-3_BY4742;Name=YMRCTy1-3;Alias=Ty1;dbxref=SGD:S000007119;Note=Ty1%20element%2C%20LTR%20retrotransposon%20of%20the%20Copia%20%28Pseudoviridae%29%20group%3B%20contains%20co-transcribed%20genes%20TYA%20Gag%20and%20TYB%20Pol%2C%20encoding%20proteins%20involved%20in%20structure%20and%20function%20of%20virus-like%20particles%2C%20flanked%20by%20two%20direct%20repeats	0.828003	0.538457	0.816441	0.659517	0.509564	NA
LTR_retrotransposon | ID=YMRCTy1-4_BY4742;Name=YMRCTy1-4;Alias=Ty1;dbxref=SGD:S000007120;Note=Ty1%20element%2C%20LTR%20retrotransposon%20of%20the%20Copia%20%28Pseudoviridae%29%20group%3B%20contains%20co-transcribed%20genes%20TYA%20Gag%20and%20TYB%20Pol%2C%20encoding%20proteins%20involved%20in%20structure%20and%20function%20of%20virus-like%20particles%2C%20flanked%20by%20two%20direct%20repeats	1.79504	-0.834416	0.817276	-1.02097	0.307268	NA
LTR_retrotransposon | ID=YNLCTy1-1_BY4742;Name=YNLCTy1-1;Alias=Ty1;dbxref=SGD:S000007134;Note=Ty1%20element%2C%20LTR%20retrotransposon%20of%20the%20Copia%20%28Pseudoviridae%29%20group%3B%20contains%20co-transcribed%20genes%20TYA%20Gag%20and%20TYB%20Pol%2C%20encoding%20proteins%20involved%20in%20structure%20and%20function%20of%20virus-like%20particles%2C%20flanked%20by%20two%20direct%20repeats	1.25592	-0.0296004	0.831993	-0.0355777	0.971619	NA
LTR_retrotransposon | ID=YNLCTy2-1_BY4742;Name=YNLCTy2-1;Alias=Ty2;dbxref=SGD:S000007135;Note=Ty2%20element%2C%20LTR%20retrotransposon%20of%20the%20Copia%20%28Pseudoviridae%29%20group%3B%20contains%20genes%20TYA%20Gag%20and%20TYB%20Pol%2C%20encoding%20proteins%20involved%20in%20structure%20and%20function%20of%20virus-like%20particles%2C%20flanked%20by%20two%20direct%20repeats%3B%20mutated%20in%20…	26.5395	-1.02627	0.474436	-2.16313	0.0305313	0.194421
LTR_retrotransposon | ID=YNLWTy1-2_BY4742;Name=YNLWTy1-2;Alias=Ty1;dbxref=SGD:S000007142;Note=Ty1%20element%2C%20LTR%20retrotransposon%20of%20the%20Copia%20%28Pseudoviridae%29%20group%3B%20contains%20co-transcribed%20genes%20TYA%20Gag%20and%20TYB%20Pol%2C%20encoding%20proteins%20involved%20in%20structure%20and%20function%20of%20virus-like%20particles%2C%20flanked%20by%20two%20direct%20repeats	2.64493	0.313901	0.809286	0.387874	0.698109	NA
LTR_retrotransposon | ID=YOLWTy1-1_BY4742;Name=YOLWTy1-1;Alias=Ty1;dbxref=SGD:S000007161;Note=Ty1%20element%2C%20LTR%20retrotransposon%20of%20the%20Copia%20%28Pseudoviridae%29%20group%3B%20contains%20co-transcribed%20genes%20TYA%20Gag%20and%20TYB%20Pol%2C%20encoding%20proteins%20involved%20in%20structure%20and%20function%20of%20virus-like%20particles%2C%20flanked%20by%20two%20direct%20repeats	5.30602	-0.0706161	0.691409	-0.102134	0.918651	NA
LTR_retrotransposon | ID=YORCTy2-1_BY4742;Name=YORCTy2-1;Alias=Ty2;dbxref=SGD:S000007168;Note=Ty2%20element%2C%20LTR%20retrotransposon%20of%20the%20Copia%20%28Pseudoviridae%29%20group%3B%20contains%20co-transcribed%20genes%20TYA%20Gag%20and%20TYB%20Pol%2C%20encoding%20proteins%20involved%20in%20structure%20and%20function%20of%20virus-like%20particles%2C%20flanked%20by%20two%20direct%20repeats	1.02763	-0.915243	0.831041	-1.10132	0.270757	NA
LTR_retrotransposon | ID=YORWTy1-2_BY4742;Name=YORWTy1-2;Alias=Ty1;dbxref=SGD:S000007182;Note=Ty1%20element%2C%20LTR%20retrotransposon%20of%20the%20Copia%20%28Pseudoviridae%29%20group%3B%20contains%20co-transcribed%20genes%20TYA%20Gag%20and%20TYB%20Pol%2C%20encoding%20proteins%20involved%20in%20structure%20and%20function%20of%20virus-like%20particles%2C%20flanked%20by%20two%20direct%20repeats	3.27547	-0.898789	0.760954	-1.18114	0.237549	NA
LTR_retrotransposon | ID=YORWTy2-2_BY4742;Name=YORWTy2-2;Alias=Ty2;dbxref=SGD:S000007183;Note=Ty2%20element%2C%20LTR%20retrotransposon%20of%20the%20Copia%20%28Pseudoviridae%29%20group%3B%20contains%20co-transcribed%20genes%20TYA%20Gag%20and%20TYB%20Pol%2C%20encoding%20proteins%20involved%20in%20structure%20and%20function%20of%20virus-like%20particles%2C%20flanked%20by%20two%20direct%20repeats	1.79313	-0.691677	0.826333	-0.837044	0.402568	NA
LTR_retrotransposon | ID=YPLCTy4-1_BY4742;Name=YPLCTy4-1;Alias=Ty4;dbxref=SGD:S000007188;Note=Ty4%20element%2C%20LTR%20retrotransposon%20of%20the%20Copia%20%28Pseudoviridae%29%20group%3B%20contains%20co-transcribed%20genes%20TYA%20Gag%20and%20TYB%20Pol%2C%20encoding%20proteins%20involved%20in%20structure%20and%20function%20of%20virus-like%20particles%2C%20flanked%20by%20two%20direct%20repeats	1.64534	-0.722666	0.818086	-0.883361	0.377041	NA
LTR_retrotransposon | ID=YPLWTy1-1_BY4742;Name=YPLWTy1-1;Alias=Ty1;dbxref=SGD:S000007199;Note=Ty1%20element%2C%20LTR%20retrotransposon%20of%20the%20Copia%20%28Pseudoviridae%29%20group%3B%20contains%20co-transcribed%20genes%20TYA%20Gag%20and%20TYB%20Pol%2C%20encoding%20proteins%20involved%20in%20structure%20and%20function%20of%20virus-like%20particles%2C%20flanked%20by%20two%20direct%20repeats	5.16178	-0.244273	0.695163	-0.351389	0.725296	NA
LTR_retrotransposon | ID=YPRCTy1-2_BY4742;Name=YPRCTy1-2;Alias=Ty1;dbxref=SGD:S000007208;Note=Ty1%20element%2C%20LTR%20retrotransposon%20of%20the%20Copia%20%28Pseudoviridae%29%20group%3B%20contains%20co-transcribed%20genes%20TYA%20Gag%20and%20TYB%20Pol%2C%20encoding%20proteins%20involved%20in%20structure%20and%20function%20of%20virus-like%20particles%2C%20flanked%20by%20two%20direct%20repeats	2.21815	-0.745097	0.788797	-0.944598	0.344864	NA
LTR_retrotransposon | ID=YPRCTy1-4_BY4742;Name=YPRCTy1-4;Alias=Ty1;dbxref=SGD:S000007209;Note=Ty1%20element%2C%20LTR%20retrotransposon%20of%20the%20Copia%20%28Pseudoviridae%29%20group%3B%20contains%20co-transcribed%20genes%20TYA%20Gag%20and%20TYB%20Pol%2C%20encoding%20proteins%20involved%20in%20structure%20and%20function%20of%20virus-like%20particles%2C%20flanked%20by%20two%20direct%20repeats	1.66251	-0.241532	0.816344	-0.295871	0.767329	NA
LTR_retrotransposon | ID=YPRWTy1-3_BY4742;Name=YPRWTy1-3;Alias=Ty1;dbxref=SGD:S000007220;Note=Ty1%20element%2C%20LTR%20retrotransposon%20of%20the%20Copia%20%28Pseudoviridae%29%20group%3B%20contains%20co-transcribed%20genes%20TYA%20Gag%20and%20TYB%20Pol%2C%20encoding%20proteins%20involved%20in%20structure%20and%20function%20of%20virus-like%20particles%2C%20flanked%20by%20two%20direct%20repeats	3.25318	-0.853366	0.770753	-1.10718	0.268214	NA
Q0010_BY4742	0	NA	NA	NA	NA	NA
Q0017_BY4742	0	NA	NA	NA	NA	NA
Q0032_BY4742	0.162465	0.302512	0.521481	0.580102	0.561846	NA
Q0045_BY4742	0	NA	NA	NA	NA	NA
Q0050_BY4742	0	NA	NA	NA	NA	NA
Q0055_BY4742	0	NA	NA	NA	NA	NA
Q0060_BY4742	0	NA	NA	NA	NA	NA
Q0065_BY4742	0	NA	NA	NA	NA	NA
Q0070_BY4742	0	NA	NA	NA	NA	NA
Q0075_BY4742	1.55294	0.177998	0.826813	0.215282	0.829547	NA
Q0080_BY4742	8.02174	-0.868996	0.622165	-1.39673	0.162496	NA
Q0085_BY4742	25.502	-0.425272	0.452357	-0.940125	0.347154	0.590887
Q0092_BY4742	0	NA	NA	NA	NA	NA
Q0105_BY4742	0	NA	NA	NA	NA	NA
Q0110_BY4742	0	NA	NA	NA	NA	NA
Q0115_BY4742	0	NA	NA	NA	NA	NA
Q0120_BY4742	0	NA	NA	NA	NA	NA
Q0130_BY4742	87.8137	-0.595574	0.368216	-1.61746	0.10578	0.345087
Q0140_BY4742	0.0593351	0.137303	0.368066	0.373038	0.70912	NA
Q0142_BY4742	0.234411	-0.52528	0.586333	-0.895874	0.37032	NA
Q0143_BY4742	0	NA	NA	NA	NA	NA
Q0144_BY4742	0	NA	NA	NA	NA	NA
Q0160_BY4742	0	NA	NA	NA	NA	NA
Q0182_BY4742	3.08225	-0.342645	0.754908	-0.45389	0.649908	NA
Q0250_BY4742	283.978	0.947684	0.503377	1.88265	0.0597474	0.26019
Q0255_BY4742	170.306	-0.359957	0.446864	-0.805519	0.42052	0.632185
Q0275_BY4742	41.0252	-0.765443	0.420856	-1.81878	0.0689455	0.277013
Q0297_BY4742	0	NA	NA	NA	NA	NA
YAL001C_BY4742	2.57947	-0.447181	0.80037	-0.558718	0.576354	NA
YAL002W_BY4742	2.30279	0.0587823	0.778749	0.0754829	0.93983	NA
YAL003W_BY4742	4.66001	0.302365	0.705994	0.428283	0.668445	NA
YAL004W_BY4742	0	NA	NA	NA	NA	NA
YAL005C_BY4742	59.5742	-0.129971	0.461139	-0.281847	0.778061	0.868084
YAL007C_BY4742	0.32493	0.52613	0.639169	0.823147	0.410425	NA
YAL008W_BY4742	7.10952	0.612854	0.624691	0.981051	0.326567	NA
YAL009W_BY4742	0.560875	0.192718	0.784141	0.245769	0.805861	NA
YAL010C_BY4742	0.976324	1.40805	0.818101	1.72112	0.0852293	NA
YAL011W_BY4742	0.415586	0.774727	0.725443	1.06794	0.285549	NA
YAL012W_BY4742	0.565401	0.242424	0.795811	0.304624	0.760652	NA
YAL013W_BY4742	3.932	0.463854	0.711751	0.651709	0.514589	NA
YAL014C_BY4742	2.71761	1.09019	0.799035	1.36438	0.172447	NA
YAL015C_BY4742	0.479833	-0.0499854	0.758078	-0.065937	0.947428	NA
YAL016C-A_BY4742	0	NA	NA	NA	NA	NA
YAL016C-B_BY4742	0	NA	NA	NA	NA	NA
YAL016W_BY4742	19.8756	0.649253	0.509139	1.2752	0.202239	0.492821
YAL017W_BY4742	2.08534	-0.850334	0.818704	-1.03863	0.298975	NA
YAL018C_BY4742	0.148458	0.284513	0.508237	0.559803	0.575614	NA
YAL019W-A_BY4742	0	NA	NA	NA	NA	NA
YAL019W_BY4742	0.254478	-0.273804	0.642106	-0.426416	0.669805	NA
YAL020C_BY4742	3.04784	1.46911	0.80863	1.81679	0.069249	NA
YAL021C_BY4742	1.54009	0.740081	0.827496	0.894362	0.371128	NA
YAL022C_BY4742	0.809426	-0.167429	0.820988	-0.203936	0.838403	NA
YAL023C_BY4742	2.18239	0.706245	0.803416	0.879054	0.379372	NA
YAL024C_BY4742	0.258032	-0.556897	0.599176	-0.929437	0.352663	NA
YAL025C_BY4742	0.528157	-0.676263	0.746563	-0.905835	0.365023	NA
YAL026C-A_BY4742	0.390285	-0.80436	0.683539	-1.17676	0.239292	NA
YAL026C_BY4742	0.802701	-0.61143	0.815149	-0.750084	0.453204	NA
YAL027W_BY4742	0.968761	0.669723	0.830416	0.806491	0.41996	NA
YAL028W_BY4742	1.74673	0.361694	0.824462	0.438704	0.660876	NA
YAL029C_BY4742	0.258032	-0.556897	0.599176	-0.929437	0.352663	NA
YAL030W_BY4742	2.09964	0.540651	0.831656	0.65009	0.515634	NA
YAL031C_BY4742	2.22478	0.314599	0.790803	0.397822	0.690761	NA
YAL031W-A_BY4742	0.937645	-1.37728	0.787211	-1.74957	0.080193	NA
YAL032C_BY4742	0.370258	0.751872	0.724946	1.03714	0.29967	NA
YAL033W_BY4742	0.11867	0.25758	0.484727	0.531391	0.595148	NA
YAL034C-B_BY4742	0	NA	NA	NA	NA	NA
YAL034C_BY4742	23.2633	0.628569	0.469994	1.3374	0.181093	0.47196
YAL034W-A_BY4742	0	NA	NA	NA	NA	NA
YAL035W_BY4742	2.95004	0.380157	0.770178	0.493596	0.621591	NA
YAL036C_BY4742	1.0936	0.835818	0.8334	1.0029	0.315908	NA
YAL037C-A_BY4742	0.0593351	0.137303	0.368066	0.373038	0.70912	NA
YAL037C-B_BY4742	0	NA	NA	NA	NA	NA
YAL037W_BY4742	0.234411	-0.52528	0.586333	-0.895874	0.37032	NA
YAL038W_BY4742	78.7727	0.000587935	0.414245	0.00141929	0.998868	0.998868
YAL039C_BY4742	4.1986	-0.0146938	0.733758	-0.0200253	0.984023	NA
YAL040C_BY4742	0	NA	NA	NA	NA	NA
YAL041W_BY4742	1.0281	0.742164	0.83196	0.892068	0.372357	NA
YAL042C-A_BY4742	0	NA	NA	NA	NA	NA
YAL042W_BY4742	1.07338	-0.338974	0.834099	-0.406395	0.684452	NA
YAL043C_BY4742	1.73879	0.388154	0.814107	0.476785	0.633515	NA
YAL044C_BY4742	0.429594	0.860293	0.750141	1.14684	0.251447	NA
YAL044W-A_BY4742	5.92558	0.394996	0.696085	0.567454	0.570406	NA
YAL045C_BY4742	0.565401	0.242424	0.795811	0.304624	0.760652	NA
YAL046C_BY4742	0.281135	0.584632	0.667877	0.875358	0.381379	NA
YAL047C_BY4742	0.695189	1.11041	0.789873	1.4058	0.159782	NA
YAL047W-A_BY4742	0	NA	NA	NA	NA	NA
YAL048C_BY4742	0.432483	0.1005	0.726333	0.138366	0.889951	NA
YAL049C_BY4742	4.02001	-0.0101229	0.708073	-0.0142965	0.988593	NA
YAL051W_BY4742	1.36413	0.000641337	0.83348	0.000769469	0.999386	NA
YAL053W_BY4742	2.00025	-0.312097	0.826266	-0.37772	0.705638	NA
YAL054C_BY4742	23.8756	0.888057	0.535441	1.65855	0.0972061	0.336483
YAL055W_BY4742	0.640276	0.404994	0.797299	0.507957	0.611483	NA
YAL056C-A_BY4742	0	NA	NA	NA	NA	NA
YAL056W_BY4742	3.85043	0.235703	0.742561	0.317419	0.750926	NA
YAL058W_BY4742	0.846536	0.63584	0.826051	0.769735	0.441457	NA
YAL059C-A_BY4742	0	NA	NA	NA	NA	NA
YAL059W_BY4742	0.85611	-0.705542	0.82483	-0.855379	0.392341	NA
YAL060W_BY4742	15.7423	0.35914	0.531873	0.675236	0.499526	NA
YAL061W_BY4742	31.4244	0.40909	0.468938	0.872374	0.383004	0.618111
YAL062W_BY4742	67.3021	1.13647	0.443672	2.5615	0.0104222	0.106591
YAL063C-A_BY4742	0.726855	-1.34861	0.784962	-1.71806	0.0857856	NA
YAL063C_BY4742	0	NA	NA	NA	NA	NA
YAL064C-A_BY4742	0	NA	NA	NA	NA	NA
YAL064W-B_BY4742	0.296675	0.542449	0.64261	0.844133	0.398595	NA
YAL064W_BY4742	0	NA	NA	NA	NA	NA
YAL065C_BY4742	0.195143	-0.466482	0.560432	-0.832362	0.405205	NA
YAL066W_BY4742	0	NA	NA	NA	NA	NA
YAL067C_BY4742	0	NA	NA	NA	NA	NA
YAL067W-A_BY4742	0	NA	NA	NA	NA	NA
YAL068C_BY4742	0	NA	NA	NA	NA	NA
YAL068W-A_BY4742	0	NA	NA	NA	NA	NA
YAL069W_BY4742	0.0593351	0.137303	0.368066	0.373038	0.70912	NA
YAR002C-A_BY4742	0.856017	0.556124	0.817516	0.680262	0.496339	NA
YAR002W_BY4742	0.11867	0.25758	0.484727	0.531391	0.595148	NA
YAR003W_BY4742	0.310923	0.58264	0.667753	0.872538	0.382915	NA
YAR007C_BY4742	0.429594	0.860293	0.750141	1.14684	0.251447	NA
YAR008W_BY4742	0	NA	NA	NA	NA	NA
YAR014C_BY4742	3.01462	-0.943835	0.762371	-1.23803	0.215707	NA
YAR015W_BY4742	2.08898	0.580888	0.807825	0.719077	0.472094	NA
YAR018C_BY4742	0	NA	NA	NA	NA	NA
YAR019C_BY4742	0.178005	0.363318	0.556421	0.652954	0.513786	NA
YAR019W-A_BY4742	0	NA	NA	NA	NA	NA
YAR020C_BY4742	0	NA	NA	NA	NA	NA
YAR023C_BY4742	0.370258	0.751872	0.724946	1.03714	0.29967	NA
YAR027W_BY4742	3.44792	1.02379	0.76414	1.33979	0.180314	NA
YAR028W_BY4742	0.96698	0.708529	0.821834	0.862131	0.388615	NA
YAR029W_BY4742	0	NA	NA	NA	NA	NA
YAR030C_BY4742	0.456212	-0.0310306	0.75372	-0.0411699	0.96716	NA
YAR031W_BY4742	0	NA	NA	NA	NA	NA
YAR033W_BY4742	0	NA	NA	NA	NA	NA
YAR035C-A_BY4742	0	NA	NA	NA	NA	NA
YAR035W_BY4742	1.29518	-0.0502996	0.828275	-0.0607281	0.951576	NA
YAR042W_BY4742	0.823433	-0.171354	0.827822	-0.206994	0.836015	NA
YAR047C_BY4742	0	NA	NA	NA	NA	NA
YAR050W_BY4742	0.234411	-0.52528	0.586333	-0.895874	0.37032	NA
YAR053W_BY4742	0	NA	NA	NA	NA	NA
YAR060C_BY4742	0	NA	NA	NA	NA	NA
YAR064W_BY4742	0.258032	-0.556897	0.599176	-0.929437	0.352663	NA
YAR066W_BY4742	0	NA	NA	NA	NA	NA
YAR068W_BY4742	0.234411	-0.52528	0.586333	-0.895874	0.37032	NA
YAR069C_BY4742	0	NA	NA	NA	NA	NA
YAR070C_BY4742	0.195143	-0.466482	0.560432	-0.832362	0.405205	NA
YAR071W_BY4742	0.376702	-0.179084	0.702387	-0.254965	0.79875	NA
YAR073W_BY4742	0	NA	NA	NA	NA	NA
YAR075W_BY4742	0	NA	NA	NA	NA	NA
YBL001C_BY4742	15.6424	1.48513	0.575705	2.57967	0.00988943	NA
YBL002W_BY4742	1.25895	0.491257	0.832309	0.590234	0.555034	NA
YBL003C_BY4742	4.99232	0.761796	0.703271	1.08322	0.278712	NA
YBL004W_BY4742	0.32493	0.52613	0.639169	0.823147	0.410425	NA
YBL005W_BY4742	1.51253	-0.794388	0.832817	-0.953856	0.340156	NA
YBL006C_BY4742	2.22593	0.810539	0.801436	1.01136	0.311845	NA
YBL006W-A_BY4742	0.207793	0.455822	0.614451	0.741836	0.458187	NA
YBL007C_BY4742	5.75871	0.123772	0.671496	0.184323	0.85376	NA
YBL008W-A_BY4742	0	NA	NA	NA	NA	NA
YBL008W_BY4742	0.0593351	0.137303	0.368066	0.373038	0.70912	NA
YBL009W_BY4742	0.148458	0.284513	0.508237	0.559803	0.575614	NA
YBL010C_BY4742	0.195143	-0.466482	0.560432	-0.832362	0.405205	NA
YBL011W_BY4742	3.9947	-0.460879	0.706302	-0.652524	0.514063	NA
YBL012C_BY4742	0	NA	NA	NA	NA	NA
YBL013W_BY4742	0.848695	-0.196413	0.822476	-0.238806	0.811256	NA
YBL014C_BY4742	0.746961	0.407898	0.818943	0.498078	0.618429	NA
YBL015W_BY4742	106.394	0.972429	0.47283	2.05662	0.0397231	0.224748
YBL016W_BY4742	2.70144	-0.0274304	0.778256	-0.0352459	0.971884	NA
YBL017C_BY4742	4.91716	-0.268952	0.681303	-0.394762	0.693019	NA
YBL018C_BY4742	0.735951	-0.27228	0.806016	-0.33781	0.735506	NA
YBL019W_BY4742	0.267128	0.569082	0.661856	0.859827	0.389884	NA
YBL020W_BY4742	1.23878	0.461304	0.833393	0.553526	0.579903	NA
YBL021C_BY4742	0.162465	0.302512	0.521481	0.580102	0.561846	NA
YBL022C_BY4742	2.37167	-0.341242	0.806597	-0.423064	0.672249	NA
YBL023C_BY4742	0.162465	0.302512	0.521481	0.580102	0.561846	NA
YBL024W_BY4742	0	NA	NA	NA	NA	NA
YBL025W_BY4742	0.11867	0.25758	0.484727	0.531391	0.595148	NA
YBL026W_BY4742	0.385798	0.755769	0.719213	1.05083	0.293337	NA
YBL027W_BY4742	0.515547	0.0959701	0.77297	0.124158	0.901191	NA
YBL028C_BY4742	0.195143	-0.466482	0.560432	-0.832362	0.405205	NA
YBL029C-A_BY4742	6.02583	0.572268	0.663326	0.862725	0.388289	NA
YBL029W_BY4742	0.148458	0.284513	0.508237	0.559803	0.575614	NA
YBL030C_BY4742	22.4051	0.461636	0.510375	0.904503	0.365729	0.602115
YBL031W_BY4742	0	NA	NA	NA	NA	NA
YBL032W_BY4742	0.737347	0.400736	0.807124	0.496499	0.619543	NA
YBL033C_BY4742	2.41508	-0.412893	0.822583	-0.501948	0.615704	NA
YBL034C_BY4742	0	NA	NA	NA	NA	NA
YBL035C_BY4742	0.11867	0.25758	0.484727	0.531391	0.595148	NA
YBL036C_BY4742	0.729784	-0.273118	0.804625	-0.339435	0.734282	NA
YBL037W_BY4742	1.61279	-0.341355	0.824141	-0.414195	0.678731	NA
YBL038W_BY4742	0.938549	0.189661	0.830957	0.228244	0.819457	NA
YBL039C-A_BY4742	0	NA	NA	NA	NA	NA
YBL039C_BY4742	0.258032	-0.556897	0.599176	-0.929437	0.352663	NA
YBL039W-B_BY4742	3.76876	0.00613494	0.732768	0.00837228	0.99332	NA
YBL040C_BY4742	2.74709	1.29611	0.812497	1.59522	0.110662	NA
YBL041W_BY4742	10.3526	0.597911	0.574174	1.04134	0.297717	NA
YBL042C_BY4742	1.3448	0.108244	0.834088	0.129776	0.896744	NA
YBL043W_BY4742	0.977817	0.171855	0.833826	0.206104	0.836709	NA
YBL044W_BY4742	0	NA	NA	NA	NA	NA
YBL045C_BY4742	20.5036	-0.518494	0.479907	-1.08041	0.279962	0.57439
YBL046W_BY4742	0.385798	0.755769	0.719213	1.05083	0.293337	NA
YBL047C_BY4742	7.09412	-0.698323	0.64647	-1.08021	0.280049	NA
YBL048W_BY4742	8.72969	-0.528204	0.586348	-0.900836	0.367675	NA
YBL049W_BY4742	16.1289	-0.258254	0.511021	-0.505369	0.6133	NA
YBL050W_BY4742	2.61339	-0.672027	0.795453	-0.844836	0.398203	NA
YBL051C_BY4742	7.43588	0.553643	0.647207	0.855434	0.392311	NA
YBL052C_BY4742	0.382869	-0.174296	0.697191	-0.249997	0.802589	NA
YBL053W_BY4742	0	NA	NA	NA	NA	NA
YBL054W_BY4742	0.148458	0.284513	0.508237	0.559803	0.575614	NA
YBL055C_BY4742	0.0593351	0.137303	0.368066	0.373038	0.70912	NA
YBL056W_BY4742	12.0939	0.172929	0.580598	0.297846	0.765821	NA
YBL057C_BY4742	0.0593351	0.137303	0.368066	0.373038	0.70912	NA
YBL058W_BY4742	3.31611	-0.302332	0.759251	-0.398198	0.690484	NA
YBL059C-A_BY4742	1.99807	0.603748	0.808534	0.746719	0.455233	NA
YBL059W_BY4742	0	NA	NA	NA	NA	NA
YBL060W_BY4742	0.7078	0.298458	0.793211	0.376266	0.706719	NA
YBL061C_BY4742	0.34047	0.682102	0.699392	0.975278	0.329422	NA
YBL062W_BY4742	0	NA	NA	NA	NA	NA
YBL063W_BY4742	0.178005	0.363318	0.556421	0.652954	0.513786	NA
YBL064C_BY4742	61.0128	0.731898	0.496436	1.4743	0.1404	0.398193
YBL065W_BY4742	0.743366	-0.778935	0.80963	-0.962087	0.336006	NA
YBL066C_BY4742	3.43495	-0.0345568	0.735629	-0.0469758	0.962533	NA
YBL067C_BY4742	2.0204	-0.677235	0.809351	-0.836763	0.402726	NA
YBL068W-A_BY4742	0.258032	-0.556897	0.599176	-0.929437	0.352663	NA
YBL068W_BY4742	0.353081	-0.15863	0.694511	-0.228405	0.819331	NA
YBL069W_BY4742	0.195143	-0.466482	0.560432	-0.832362	0.405205	NA
YBL070C_BY4742	0	NA	NA	NA	NA	NA
YBL071C-B_BY4742	0.234411	-0.52528	0.586333	-0.895874	0.37032	NA
YBL071C_BY4742	0	NA	NA	NA	NA	NA
YBL071W-A_BY4742	0.720303	-0.276828	0.817522	-0.338619	0.734897	NA
YBL072C_BY4742	4.19785	1.02862	0.738376	1.39308	0.163596	NA
YBL073W_BY4742	0	NA	NA	NA	NA	NA
YBL074C_BY4742	1.13272	-0.232476	0.833886	-0.278786	0.780409	NA
YBL075C_BY4742	29.1283	0.509736	0.454105	1.12251	0.261647	0.565556
YBL076C_BY4742	0.999905	0.0682173	0.827558	0.0824321	0.934303	NA
YBL077W_BY4742	0	NA	NA	NA	NA	NA
YBL078C_BY4742	20.9719	0.359505	0.535211	0.671706	0.501771	0.698478
YBL079W_BY4742	1.78613	0.280652	0.822587	0.341182	0.732967	NA
YBL080C_BY4742	0.0593351	0.137303	0.368066	0.373038	0.70912	NA
YBL081W_BY4742	0.162465	0.302512	0.521481	0.580102	0.561846	NA
YBL082C_BY4742	1.51207	0.728724	0.827608	0.880519	0.378578	NA
YBL083C_BY4742	0.63118	-0.369035	0.794541	-0.464463	0.642316	NA
YBL084C_BY4742	1.67021	-0.134387	0.831244	-0.161669	0.871566	NA
YBL085W_BY4742	0.971891	0.0430326	0.832402	0.0516969	0.95877	NA
YBL086C_BY4742	1.1499	0.322705	0.833647	0.387101	0.698681	NA
YBL087C_BY4742	1.90477	-0.423535	0.814607	-0.519926	0.603115	NA
YBL088C_BY4742	0.806256	-0.872562	0.823113	-1.06008	0.28911	NA
YBL089W_BY4742	0.11867	0.25758	0.484727	0.531391	0.595148	NA
YBL090W_BY4742	1.12492	0.803779	0.828742	0.969878	0.332107	NA
YBL091C-A_BY4742	1.02319	1.51555	0.82431	1.83856	0.0659798	NA
YBL091C_BY4742	2.71804	1.41748	0.801041	1.76955	0.0768027	NA
YBL092W_BY4742	2.70049	-0.483534	0.774069	-0.624664	0.532191	NA
YBL093C_BY4742	2.43864	0.53157	0.777904	0.683336	0.494394	NA
YBL094C_BY4742	0.258032	-0.556897	0.599176	-0.929437	0.352663	NA
YBL095W_BY4742	1.68715	0.374179	0.820658	0.455951	0.648426	NA
YBL096C_BY4742	0	NA	NA	NA	NA	NA
YBL097W_BY4742	0	NA	NA	NA	NA	NA
YBL098W_BY4742	0	NA	NA	NA	NA	NA
YBL099W_BY4742	40.6261	-0.984228	0.484421	-2.03176	0.0421777	0.230809
YBL100C_BY4742	0	NA	NA	NA	NA	NA
YBL100W-C_BY4742	0.396876	-0.15955	0.701561	-0.227422	0.820096	NA
YBL101C_BY4742	0.488929	0.953129	0.767506	1.24185	0.214291	NA
YBL102W_BY4742	3.76856	0.56569	0.725941	0.77925	0.435833	NA
YBL103C_BY4742	0.326463	0.667772	0.694839	0.961046	0.336529	NA
YBL104C_BY4742	0	NA	NA	NA	NA	NA
YBL105C_BY4742	2.96675	-0.422876	0.750152	-0.56372	0.572945	NA
YBL106C_BY4742	0	NA	NA	NA	NA	NA
YBL107C_BY4742	0.888734	1.39841	0.817529	1.71054	0.0871665	NA
YBL107W-A_BY4742	0	NA	NA	NA	NA	NA
YBL108C-A_BY4742	0	NA	NA	NA	NA	NA
YBL108W_BY4742	0	NA	NA	NA	NA	NA
YBL109W_BY4742	0.195143	-0.466482	0.560432	-0.832362	0.405205	NA
YBL111C_BY4742	0.234411	-0.52528	0.586333	-0.895874	0.37032	NA
YBL112C_BY4742	0.532724	0.950602	0.766892	1.23955	0.215141	NA
YBL113C_BY4742	1.03562	0.172344	0.830996	0.207394	0.835702	NA
YBL113W-A_BY4742	0	NA	NA	NA	NA	NA
YBR001C_BY4742	3.56728	-0.40937	0.73167	-0.559501	0.57582	NA
YBR002C_BY4742	1.01433	0.572242	0.814713	0.702384	0.48244	NA
YBR003W_BY4742	0.51251	-0.732042	0.768488	-0.952576	0.340805	NA
YBR004C_BY4742	0	NA	NA	NA	NA	NA
YBR005W_BY4742	6.98049	0.38071	0.651887	0.584013	0.559212	NA
YBR006W_BY4742	1.82944	0.490723	0.810874	0.605178	0.545061	NA
YBR007C_BY4742	0.148458	0.284513	0.508237	0.559803	0.575614	NA
YBR008C_BY4742	1.45636	-0.458987	0.834093	-0.550283	0.582125	NA
YBR009C_BY4742	5.62256	0.661465	0.678198	0.975328	0.329398	NA
YBR010W_BY4742	8.31579	-0.905063	0.628637	-1.43972	0.149946	NA
YBR011C_BY4742	6.71081	0.921634	0.710792	1.29663	0.194759	NA
YBR012C_BY4742	0.0593351	0.137303	0.368066	0.373038	0.70912	NA
YBR013C_BY4742	0.11867	0.25758	0.484727	0.531391	0.595148	NA
YBR014C_BY4742	1.34062	-0.0715112	0.833921	-0.0857529	0.931663	NA
YBR015C_BY4742	4.13223	0.305184	0.702739	0.434278	0.664087	NA
YBR016W_BY4742	2.47556	-0.341418	0.78648	-0.434109	0.664209	NA
YBR017C_BY4742	0.749958	-0.259839	0.806866	-0.322035	0.747427	NA
YBR018C_BY4742	0.148458	0.284513	0.508237	0.559803	0.575614	NA
YBR019C_BY4742	0.11867	0.25758	0.484727	0.531391	0.595148	NA
YBR020W_BY4742	0.416943	0.00574592	0.745437	0.00770812	0.99385	NA
YBR021W_BY4742	0.0593351	0.137303	0.368066	0.373038	0.70912	NA
YBR022W_BY4742	0.607559	-0.35228	0.792146	-0.444716	0.656525	NA
YBR023C_BY4742	0.370258	0.751872	0.724946	1.03714	0.29967	NA
YBR024W_BY4742	1.55639	0.154397	0.825698	0.18699	0.851669	NA
YBR025C_BY4742	2.64306	1.02479	0.787632	1.30111	0.193222	NA
YBR026C_BY4742	5.01586	0.31627	0.717856	0.440576	0.65952	NA
YBR027C_BY4742	0.479833	-0.0499854	0.758078	-0.065937	0.947428	NA
YBR028C_BY4742	0.592019	-0.533957	0.781616	-0.683145	0.494515	NA
YBR029C_BY4742	0.502936	0.88546	0.750297	1.18014	0.237943	NA
YBR030W_BY4742	0.773579	-0.294197	0.819992	-0.35878	0.719759	NA
YBR031W_BY4742	7.30817	1.0933	0.714144	1.53093	0.125787	NA
YBR032W_BY4742	0	NA	NA	NA	NA	NA
YBR033W_BY4742	0.396876	-0.15955	0.701561	-0.227422	0.820096	NA
YBR034C_BY4742	0.621847	0.949742	0.761489	1.24722	0.212318	NA
YBR035C_BY4742	3.88814	1.91896	0.778477	2.46502	0.0137005	NA
YBR036C_BY4742	10.0419	0.606249	0.582064	1.04155	0.29762	NA
YBR037C_BY4742	1.46078	-0.406543	0.823068	-0.493936	0.621352	NA
YBR038W_BY4742	0.370258	0.751872	0.724946	1.03714	0.29967	NA
YBR039W_BY4742	30.5851	0.200194	0.500483	0.400002	0.689155	0.803025
YBR040W_BY4742	0	NA	NA	NA	NA	NA
YBR041W_BY4742	0.281135	0.584632	0.667877	0.875358	0.381379	NA
YBR042C_BY4742	0.2218	0.472557	0.622679	0.758909	0.447907	NA
YBR043C_BY4742	1.84815	0.888916	0.829588	1.07152	0.283938	NA
YBR044C_BY4742	0.207793	0.455822	0.614451	0.741836	0.458187	NA
YBR045C_BY4742	0	NA	NA	NA	NA	NA
YBR046C_BY4742	15.5089	0.366631	0.58997	0.621441	0.53431	NA
YBR047W_BY4742	2.40109	2.34815	0.829167	2.83194	0.00462661	NA
YBR048W_BY4742	5.50426	1.15868	0.704424	1.64487	0.0999973	NA
YBR049C_BY4742	1.57031	-2.32904	0.83411	-2.79225	0.00523437	NA
YBR050C_BY4742	6.78022	0.031929	0.623096	0.0512426	0.959132	NA
YBR051W_BY4742	0	NA	NA	NA	NA	NA
YBR052C_BY4742	1.45013	0.526701	0.832816	0.632434	0.527103	NA
YBR053C_BY4742	1.85048	-1.52923	0.82639	-1.8505	0.0642416	NA
YBR054W_BY4742	18.1254	-0.783942	0.505761	-1.55002	0.121136	0.373363
YBR055C_BY4742	0.731421	0.280509	0.795315	0.352701	0.724312	NA
YBR056C-B_BY4742	0	NA	NA	NA	NA	NA
YBR056W-A_BY4742	4.48301	-0.329215	0.700054	-0.470272	0.638161	NA
YBR056W_BY4742	8.22348	-0.457542	0.604794	-0.756525	0.449334	NA
YBR057C_BY4742	1.73896	0.770749	0.830949	0.927553	0.35364	NA
YBR058C-A_BY4742	7.9467	0.162016	0.613379	0.264136	0.791675	NA
YBR058C_BY4742	0.178005	0.363318	0.556421	0.652954	0.513786	NA
YBR059C_BY4742	4.73969	0.785034	0.691088	1.13594	0.255982	NA
YBR060C_BY4742	0.0593351	0.137303	0.368066	0.373038	0.70912	NA
YBR061C_BY4742	0.317367	-0.34221	0.67069	-0.510236	0.609886	NA
YBR062C_BY4742	0.756017	-0.135164	0.821779	-0.164478	0.869355	NA
YBR063C_BY4742	0.373148	-0.00011232	0.706293	-0.000159027	0.999873	NA
YBR064W_BY4742	0	NA	NA	NA	NA	NA
YBR065C_BY4742	2.70929	0.883546	0.803912	1.09906	0.271742	NA
YBR066C_BY4742	0.148458	0.284513	0.508237	0.559803	0.575614	NA
YBR067C_BY4742	1.78056	0.519882	0.81557	0.637446	0.523834	NA
YBR068C_BY4742	11.017	-0.757627	0.574738	-1.31821	0.187432	NA
YBR069C_BY4742	1.08446	-1.20196	0.831254	-1.44596	0.148189	NA
YBR070C_BY4742	0.937818	-0.0770047	0.812056	-0.0948269	0.924452	NA
YBR071W_BY4742	2.20587	0.744491	0.803009	0.927126	0.353861	NA
YBR072C-A_BY4742	0	NA	NA	NA	NA	NA
YBR072W_BY4742	304.759	-0.426951	0.400027	-1.06731	0.285834	0.577442
YBR073W_BY4742	0.614284	0.166509	0.785456	0.211991	0.832114	NA
YBR074W_BY4742	0.700237	-0.456571	0.811111	-0.562896	0.573506	NA
YBR076C-A_BY4742	2.16179	0.391759	0.801438	0.488821	0.624969	NA
YBR076W_BY4742	0	NA	NA	NA	NA	NA
YBR077C_BY4742	2.95018	1.01051	0.798226	1.26594	0.205534	NA
YBR078W_BY4742	4.68779	-0.663322	0.694649	-0.954901	0.339628	NA
YBR079C_BY4742	0.373148	-0.00011232	0.706293	-0.000159027	0.999873	NA
YBR080C_BY4742	1.04523	0.153137	0.833966	0.183625	0.854307	NA
YBR081C_BY4742	0.162465	0.302512	0.521481	0.580102	0.561846	NA
YBR082C_BY4742	4.83324	0.638143	0.686865	0.929067	0.352855	NA
YBR083W_BY4742	0.678012	0.309744	0.798742	0.38779	0.698171	NA
YBR084C-A_BY4742	0.462271	0.118597	0.764074	0.155216	0.876651	NA
YBR084W_BY4742	0.34047	0.682102	0.699392	0.975278	0.329422	NA
YBR085C-A_BY4742	13.3644	0.716994	0.581139	1.23377	0.217287	NA
YBR085W_BY4742	0	NA	NA	NA	NA	NA
YBR086C_BY4742	6.24374	0.230303	0.6463	0.356341	0.721585	NA
YBR087W_BY4742	0.353081	-0.15863	0.694511	-0.228405	0.819331	NA
YBR088C_BY4742	0	NA	NA	NA	NA	NA
YBR089C-A_BY4742	5.74911	0.333608	0.683208	0.488295	0.625341	NA
YBR089W_BY4742	0	NA	NA	NA	NA	NA
YBR090C_BY4742	0.11867	0.25758	0.484727	0.531391	0.595148	NA
YBR091C_BY4742	0.32493	0.52613	0.639169	0.823147	0.410425	NA
YBR092C_BY4742	0.162465	0.302512	0.521481	0.580102	0.561846	NA
YBR093C_BY4742	0.501539	0.0837638	0.770942	0.108651	0.913479	NA
YBR094W_BY4742	0.474922	0.862705	0.745461	1.15728	0.24716	NA
YBR095C_BY4742	2.87945	0.121246	0.768163	0.157839	0.874584	NA
YBR096W_BY4742	0.293746	-0.318538	0.661052	-0.481865	0.629901	NA
YBR097W_BY4742	1.74948	0.409577	0.820831	0.498979	0.617794	NA
YBR098W_BY4742	0	NA	NA	NA	NA	NA
YBR099C_BY4742	0	NA	NA	NA	NA	NA
YBR101C_BY4742	7.6664	0.14473	0.634194	0.228211	0.819482	NA
YBR102C_BY4742	0.798456	0.457874	0.810316	0.565056	0.572036	NA
YBR103C-A_BY4742	0	NA	NA	NA	NA	NA
YBR103W_BY4742	0.660968	-0.426303	0.808546	-0.527247	0.598022	NA
YBR104W_BY4742	0.635854	0.946192	0.760058	1.2449	0.21317	NA
YBR105C_BY4742	3.05518	-0.51313	0.75948	-0.675633	0.499273	NA
YBR106W_BY4742	1.66482	0.886417	0.828008	1.07054	0.284376	NA
YBR107C_BY4742	0.162465	0.302512	0.521481	0.580102	0.561846	NA
YBR108W_BY4742	2.97276	1.16857	0.780946	1.49635	0.134563	NA
YBR109C_BY4742	16.8993	2.32515	0.566364	4.10539	4.03628e-05	0.00272449
YBR109W-A_BY4742	0.207793	0.455822	0.614451	0.741836	0.458187	NA
YBR110W_BY4742	1.31592	0.347671	0.833809	0.416968	0.676702	NA
YBR111C_BY4742	3.89643	0.903823	0.73272	1.23352	0.217383	NA
YBR111W-A_BY4742	0.654524	0.322692	0.788144	0.409433	0.682222	NA
YBR112C_BY4742	0.759572	-0.306018	0.819423	-0.373456	0.708809	NA
YBR113W_BY4742	0	NA	NA	NA	NA	NA
YBR114W_BY4742	0.592019	-0.533957	0.781616	-0.683145	0.494515	NA
YBR116C_BY4742	10.1913	-0.973379	0.589047	-1.65246	0.09844	NA
YBR117C_BY4742	15.4234	0.662894	0.526197	1.25978	0.207748	NA
YBR118W_BY4742	55.1778	1.07019	0.485503	2.20429	0.0275038	0.187526
YBR119W_BY4742	2.48865	1.11468	0.826084	1.34935	0.177225	NA
YBR120C_BY4742	1.22324	0.407603	0.832912	0.489371	0.624579	NA
YBR121C-A_BY4742	0.911027	-0.67579	0.815178	-0.829009	0.407099	NA
YBR121C_BY4742	3.242	0.306208	0.737209	0.415361	0.677878	NA
YBR122C_BY4742	0.7078	0.298458	0.793211	0.376266	0.706719	NA
YBR123C_BY4742	0.34047	0.682102	0.699392	0.975278	0.329422	NA
YBR124W_BY4742	0.396876	-0.15955	0.701561	-0.227422	0.820096	NA
YBR125C_BY4742	0.382869	-0.174296	0.697191	-0.249997	0.802589	NA
YBR126C_BY4742	37.4875	-0.344022	0.473235	-0.726957	0.467252	0.665391
YBR126W-A_BY4742	0	NA	NA	NA	NA	NA
YBR126W-B_BY4742	12.1142	-0.189927	0.549713	-0.345503	0.729716	NA
YBR127C_BY4742	24.3831	0.027334	0.500973	0.0545619	0.956488	0.980743
YBR128C_BY4742	1.25606	0.97044	0.834113	1.16344	0.244652	NA
YBR129C_BY4742	1.01409	0.734851	0.831842	0.883402	0.377019	NA
YBR130C_BY4742	0.0593351	0.137303	0.368066	0.373038	0.70912	NA
YBR131C-A_BY4742	0	NA	NA	NA	NA	NA
YBR131W_BY4742	0.11867	0.25758	0.484727	0.531391	0.595148	NA
YBR132C_BY4742	9.23249	0.370693	0.595764	0.622215	0.533801	NA
YBR133C_BY4742	1.45946	1.08742	0.833825	1.30413	0.19219	NA
YBR134W_BY4742	0	NA	NA	NA	NA	NA
YBR135W_BY4742	0.651394	1.13577	0.79439	1.42974	0.152792	NA
YBR136W_BY4742	0.832489	-0.69118	0.824114	-0.838695	0.401641	NA
YBR137W_BY4742	3.04839	0.499626	0.757641	0.65945	0.509607	NA
YBR138C_BY4742	0	NA	NA	NA	NA	NA
YBR139W_BY4742	3.83367	0.174415	0.722393	0.24144	0.809214	NA
YBR140C_BY4742	1.86905	-0.512444	0.820227	-0.624759	0.532129	NA
YBR141C_BY4742	0	NA	NA	NA	NA	NA
YBR141W-A_BY4742	0.293746	-0.318538	0.661052	-0.481865	0.629901	NA
YBR142W_BY4742	0.2218	0.472557	0.622679	0.758909	0.447907	NA
YBR143C_BY4742	3.25242	-0.193581	0.736711	-0.262764	0.792733	NA
YBR144C_BY4742	0.234411	-0.52528	0.586333	-0.895874	0.37032	NA
YBR145W_BY4742	2.27575	0.145732	0.805356	0.180953	0.856405	NA
YBR146W_BY4742	1.09966	0.912938	0.833266	1.09562	0.273247	NA
YBR147W_BY4742	2.84597	0.476447	0.771056	0.617916	0.536631	NA
YBR148W_BY4742	0.317367	-0.34221	0.67069	-0.510236	0.609886	NA
YBR149W_BY4742	6.62429	0.252496	0.647747	0.389807	0.696679	NA
YBR150C_BY4742	1.17968	0.309147	0.83399	0.370685	0.710872	NA
YBR151W_BY4742	5.14488	-0.0987221	0.697306	-0.141576	0.887415	NA
YBR152W_BY4742	0	NA	NA	NA	NA	NA
YBR153W_BY4742	0	NA	NA	NA	NA	NA
YBR154C_BY4742	0.896775	-0.0337943	0.827451	-0.0408414	0.967422	NA
YBR155W_BY4742	0	NA	NA	NA	NA	NA
YBR156C_BY4742	0	NA	NA	NA	NA	NA
YBR157C_BY4742	1.15746	0.931579	0.833655	1.11746	0.263796	NA
YBR158W_BY4742	0.982304	-1.02807	0.821742	-1.25108	0.210904	NA
YBR159W_BY4742	2.00769	0.589878	0.807127	0.730836	0.464879	NA
YBR160W_BY4742	0.370258	0.751872	0.724946	1.03714	0.29967	NA
YBR161W_BY4742	0	NA	NA	NA	NA	NA
YBR162C_BY4742	1.85453	0.00824249	0.807397	0.0102087	0.991855	NA
YBR162W-A_BY4742	4.46772	0.443608	0.722165	0.614275	0.539033	NA
YBR163W_BY4742	0.624736	0.355345	0.807838	0.439872	0.66003	NA
YBR164C_BY4742	1.28146	0.895318	0.833222	1.07453	0.282587	NA
YBR165W_BY4742	0.899812	0.565428	0.818161	0.691097	0.489505	NA
YBR166C_BY4742	1.49033	-0.281925	0.820486	-0.343607	0.731142	NA
YBR167C_BY4742	0.648317	-1.28775	0.777274	-1.65675	0.0975703	NA
YBR168W_BY4742	1.10097	-0.746586	0.833279	-0.895961	0.370274	NA
YBR169C_BY4742	23.4043	-0.388609	0.511919	-0.759122	0.447779	0.650965
YBR170C_BY4742	0.753128	0.407814	0.815365	0.50016	0.616962	NA
YBR171W_BY4742	1.31101	0.984868	0.834112	1.18074	0.237707	NA
YBR172C_BY4742	0.11867	0.25758	0.484727	0.531391	0.595148	NA
YBR173C_BY4742	2.90746	0.13455	0.752096	0.1789	0.858016	NA
YBR174C_BY4742	0	NA	NA	NA	NA	NA
YBR175W_BY4742	0.162465	0.302512	0.521481	0.580102	0.561846	NA
YBR176W_BY4742	0.0593351	0.137303	0.368066	0.373038	0.70912	NA
YBR177C_BY4742	1.8732	-0.343298	0.801336	-0.428407	0.668355	NA
YBR178W_BY4742	0	NA	NA	NA	NA	NA
YBR179C_BY4742	1.6105	0.254214	0.831445	0.30575	0.759795	NA
YBR180W_BY4742	0	NA	NA	NA	NA	NA
YBR181C_BY4742	1.62012	0.257772	0.818281	0.315017	0.752749	NA
YBR182C-A_BY4742	0.234411	-0.52528	0.586333	-0.895874	0.37032	NA
YBR182C_BY4742	0	NA	NA	NA	NA	NA
YBR183W_BY4742	3.02007	0.451497	0.768172	0.587755	0.556697	NA
YBR184W_BY4742	0.0593351	0.137303	0.368066	0.373038	0.70912	NA
YBR185C_BY4742	0.548224	-0.507238	0.781603	-0.648971	0.516357	NA
YBR186W_BY4742	0.429554	-0.977263	0.72416	-1.34951	0.177172	NA
YBR187W_BY4742	0.575399	-0.715074	0.754336	-0.947951	0.343155	NA
YBR188C_BY4742	0.310923	0.58264	0.667753	0.872538	0.382915	NA
YBR189W_BY4742	0.851624	0.522027	0.817676	0.638427	0.523196	NA
YBR190W_BY4742	0	NA	NA	NA	NA	NA
YBR191W-A_BY4742	1.44977	-0.876961	0.83348	-1.05217	0.292722	NA
YBR191W_BY4742	1.12983	0.21142	0.833993	0.253504	0.799879	NA
YBR192W_BY4742	0	NA	NA	NA	NA	NA
YBR193C_BY4742	0.746961	0.407898	0.818943	0.498078	0.618429	NA
YBR194W_BY4742	0.0593351	0.137303	0.368066	0.373038	0.70912	NA
YBR195C_BY4742	0.0593351	0.137303	0.368066	0.373038	0.70912	NA
YBR196C-A_BY4742	0.234411	-0.52528	0.586333	-0.895874	0.37032	NA
YBR196C-B_BY4742	0	NA	NA	NA	NA	NA
YBR196C_BY4742	21.6561	0.123945	0.504075	0.245885	0.805771	0.885257
YBR197C_BY4742	0.829399	1.34125	0.813673	1.64839	0.0992728	NA
YBR198C_BY4742	1.95585	1.36628	0.833442	1.63932	0.101147	NA
YBR199W_BY4742	3.43022	0.512123	0.745485	0.686966	0.492104	NA
YBR200W-A_BY4742	0	NA	NA	NA	NA	NA
YBR200W_BY4742	1.55765	0.605652	0.832961	0.727108	0.46716	NA
YBR201C-A_BY4742	10.2972	0.706871	0.621961	1.13652	0.255739	NA
YBR201W_BY4742	0.565401	0.242424	0.795811	0.304624	0.760652	NA
YBR202W_BY4742	0.2218	0.472557	0.622679	0.758909	0.447907	NA
YBR203W_BY4742	1.47339	-0.951977	0.829379	-1.14782	0.251043	NA
YBR204C_BY4742	3.89719	-0.187107	0.717961	-0.260609	0.794394	NA
YBR205W_BY4742	1.75461	1.33991	0.828356	1.61755	0.105759	NA
YBR206W_BY4742	1.2909	-0.178531	0.834106	-0.214038	0.830517	NA
YBR207W_BY4742	0.836084	0.492183	0.823755	0.597487	0.550182	NA
YBR208C_BY4742	0.887579	0.517053	0.810195	0.638183	0.523354	NA
YBR209W_BY4742	0	NA	NA	NA	NA	NA
YBR210W_BY4742	0.384266	0.698759	0.70505	0.991076	0.321648	NA
YBR211C_BY4742	1.89943	-0.237496	0.811019	-0.292837	0.769647	NA
YBR212W_BY4742	1.85919	-0.339466	0.812538	-0.417785	0.676104	NA
YBR213W_BY4742	0.518717	0.940638	0.765126	1.22939	0.218926	NA
YBR214W_BY4742	20.2667	1.61338	0.607371	2.65633	0.00789963	0.0876838
YBR215W_BY4742	0	NA	NA	NA	NA	NA
YBR216C_BY4742	0.568956	0.0642243	0.772051	0.0831866	0.933703	NA
YBR217W_BY4742	0.9451	-0.550571	0.829917	-0.663405	0.507071	NA
YBR218C_BY4742	10.3456	0.201343	0.568367	0.354248	0.723153	NA
YBR219C_BY4742	0.195143	-0.466482	0.560432	-0.832362	0.405205	NA
YBR220C_BY4742	0.876324	0.620463	0.823921	0.753061	0.451413	NA
YBR221C_BY4742	7.32128	-0.00898496	0.614541	-0.0146206	0.988335	NA
YBR221W-A_BY4742	0	NA	NA	NA	NA	NA
YBR222C_BY4742	2.64605	0.986186	0.802683	1.22861	0.219217	NA
YBR223C_BY4742	1.63729	0.737084	0.825575	0.892814	0.371957	NA
YBR223W-A_BY4742	0	NA	NA	NA	NA	NA
YBR224W_BY4742	0	NA	NA	NA	NA	NA
YBR225W_BY4742	1.95779	-0.278748	0.81355	-0.342632	0.731876	NA
YBR226C_BY4742	0.195143	-0.466482	0.560432	-0.832362	0.405205	NA
YBR227C_BY4742	0.456212	-0.0310306	0.75372	-0.0411699	0.96716	NA
YBR228W_BY4742	0.0593351	0.137303	0.368066	0.373038	0.70912	NA
YBR229C_BY4742	0.832288	0.622017	0.813322	0.764786	0.444399	NA
YBR230C_BY4742	11.7593	0.203113	0.556386	0.365058	0.715068	NA
YBR230W-A_BY4742	16.9493	1.04049	0.527396	1.97288	0.0485092	0.248806
YBR231C_BY4742	0.948029	0.161473	0.829807	0.194591	0.845714	NA
YBR232C_BY4742	0	NA	NA	NA	NA	NA
YBR233W-A_BY4742	0.376702	-0.179084	0.702387	-0.254965	0.79875	NA
YBR233W_BY4742	0	NA	NA	NA	NA	NA
YBR234C_BY4742	4.81979	1.51634	0.733736	2.06661	0.038771	NA
YBR235W_BY4742	1.31376	0.478357	0.834097	0.573503	0.566304	NA
YBR236C_BY4742	0.990428	-0.430109	0.83181	-0.517076	0.605103	NA
YBR237W_BY4742	0.693793	0.287702	0.792146	0.363193	0.716461	NA
YBR238C_BY4742	0.11867	0.25758	0.484727	0.531391	0.595148	NA
YBR239C_BY4742	0.592019	-0.533957	0.781616	-0.683145	0.494515	NA
YBR240C_BY4742	1.01252	-0.567685	0.828413	-0.685268	0.493175	NA
YBR241C_BY4742	7.03189	0.690136	0.634448	1.08778	0.276694	NA
YBR242W_BY4742	0.696682	-0.261245	0.816286	-0.320041	0.748937	NA
YBR243C_BY4742	0.565401	0.242424	0.795811	0.304624	0.760652	NA
YBR244W_BY4742	0.195143	-0.466482	0.560432	-0.832362	0.405205	NA
YBR245C_BY4742	0	NA	NA	NA	NA	NA
YBR246W_BY4742	0.207793	0.455822	0.614451	0.741836	0.458187	NA
YBR247C_BY4742	0.0593351	0.137303	0.368066	0.373038	0.70912	NA
YBR248C_BY4742	0.310923	0.58264	0.667753	0.872538	0.382915	NA
YBR249C_BY4742	0.590663	0.18432	0.782646	0.235509	0.813814	NA
YBR250W_BY4742	0	NA	NA	NA	NA	NA
YBR251W_BY4742	0.654283	0.415194	0.798451	0.52	0.603064	NA
YBR252W_BY4742	0.267128	0.569082	0.661856	0.859827	0.389884	NA
YBR253W_BY4742	0.845525	-0.848548	0.815129	-1.041	0.297877	NA
YBR254C_BY4742	0.258032	-0.556897	0.599176	-0.929437	0.352663	NA
YBR255C-A_BY4742	1.35303	1.00237	0.834104	1.20173	0.229467	NA
YBR255W_BY4742	1.13272	-0.232476	0.833886	-0.278786	0.780409	NA
YBR256C_BY4742	1.48225	-0.179404	0.832435	-0.215517	0.829364	NA
YBR257W_BY4742	0.396876	-0.15955	0.701561	-0.227422	0.820096	NA
YBR258C_BY4742	0.353081	-0.15863	0.694511	-0.228405	0.819331	NA
YBR259W_BY4742	0.551778	-0.766316	0.774063	-0.989992	0.322178	NA
YBR260C_BY4742	1.23122	1.58434	0.826532	1.91685	0.0552571	NA
YBR261C_BY4742	0.415586	0.774727	0.725443	1.06794	0.285549	NA
YBR262C_BY4742	1.40741	0.627443	0.828501	0.757323	0.448856	NA
YBR263W_BY4742	2.09187	0.257551	0.799084	0.322308	0.74722	NA
YBR264C_BY4742	0.701633	0.292564	0.800823	0.365329	0.714866	NA
YBR265W_BY4742	1.10761	0.830316	0.832905	0.996891	0.318817	NA
YBR266C_BY4742	0	NA	NA	NA	NA	NA
YBR267W_BY4742	0	NA	NA	NA	NA	NA
YBR268W_BY4742	0.785805	-0.151967	0.820025	-0.18532	0.852978	NA
YBR269C_BY4742	13.0846	0.70715	0.607258	1.1645	0.244223	NA
YBR270C_BY4742	1.30139	1.02764	0.833956	1.23224	0.217858	NA
YBR271W_BY4742	0	NA	NA	NA	NA	NA
YBR272C_BY4742	1.14345	0.924992	0.833614	1.10962	0.267164	NA
YBR273C_BY4742	3.13271	0.255261	0.745418	0.34244	0.73202	NA
YBR274W_BY4742	0.585428	-1.0651	0.742212	-1.43504	0.151275	NA
YBR275C_BY4742	0.11867	0.25758	0.484727	0.531391	0.595148	NA
YBR276C_BY4742	2.52351	1.2432	0.806985	1.54055	0.123425	NA
YBR277C_BY4742	0	NA	NA	NA	NA	NA
YBR278W_BY4742	0.554948	0.0497882	0.74462	0.066864	0.94669	NA
YBR279W_BY4742	1.09701	-0.341993	0.833291	-0.410412	0.681503	NA
YBR280C_BY4742	14.7447	1.27854	0.568511	2.24893	0.0245172	NA
YBR281C_BY4742	0.2218	0.472557	0.622679	0.758909	0.447907	NA
YBR282W_BY4742	0.442204	-0.0442215	0.751031	-0.0588811	0.953047	NA
YBR283C_BY4742	1.92829	0.44459	0.818158	0.543404	0.586852	NA
YBR284W_BY4742	0.578052	1.0415	0.781926	1.33197	0.182871	NA
YBR285W_BY4742	1.90794	-0.351136	0.82748	-0.424344	0.671315	NA
YBR286W_BY4742	14.2384	0.395563	0.543115	0.728324	0.466416	NA
YBR287W_BY4742	2.67525	0.547082	0.787381	0.694812	0.487173	NA
YBR288C_BY4742	0.2218	0.472557	0.622679	0.758909	0.447907	NA
YBR289W_BY4742	0.353081	-0.15863	0.694511	-0.228405	0.819331	NA
YBR290W_BY4742	6.73877	1.46816	0.709619	2.06895	0.038551	NA
YBR291C_BY4742	0	NA	NA	NA	NA	NA
YBR292C_BY4742	0.207793	0.455822	0.614451	0.741836	0.458187	NA
YBR293W_BY4742	0.0593351	0.137303	0.368066	0.373038	0.70912	NA
YBR294W_BY4742	0	NA	NA	NA	NA	NA
YBR295W_BY4742	0.965207	0.787175	0.830891	0.947387	0.343441	NA
YBR296C-A_BY4742	32.5528	-0.688616	0.556241	-1.23798	0.215723	0.516358
YBR296C_BY4742	8.55468	0.0303576	0.594338	0.051078	0.959263	NA
YBR297W_BY4742	4.78008	-0.585026	0.704345	-0.830595	0.406203	NA
YBR298C-A_BY4742	0	NA	NA	NA	NA	NA
YBR298C_BY4742	2.54225	-0.561154	0.775516	-0.723588	0.469319	NA
YBR299W_BY4742	1.52166	1.12974	0.833717	1.35507	0.175395	NA
YBR300C_BY4742	0	NA	NA	NA	NA	NA
YBR301W_BY4742	0.148458	0.284513	0.508237	0.559803	0.575614	NA
YBR302C_BY4742	2.16563	0.64431	0.810212	0.795237	0.426476	NA
YCL001W-A_BY4742	0.0593351	0.137303	0.368066	0.373038	0.70912	NA
YCL001W-B_BY4742	0	NA	NA	NA	NA	NA
YCL001W_BY4742	3.54338	0.7884	0.747671	1.05447	0.291666	NA
YCL002C_BY4742	0.281135	0.584632	0.667877	0.875358	0.381379	NA
YCL004W_BY4742	0.809811	-1.08603	0.808409	-1.34342	0.179136	NA
YCL005W-A_BY4742	1.83435	0.00105579	0.808122	0.00130647	0.998958	NA
YCL005W_BY4742	1.06722	1.30419	0.805344	1.61942	0.105357	NA
YCL007C_BY4742	0	NA	NA	NA	NA	NA
YCL008C_BY4742	3.36765	1.75816	0.784716	2.24051	0.025058	NA
YCL009C_BY4742	3.19254	1.32258	0.783191	1.68871	0.0912743	NA
YCL010C_BY4742	0.82643	-0.837329	0.810867	-1.03263	0.301775	NA
YCL011C_BY4742	1.83142	-0.544085	0.80783	-0.673514	0.50062	NA
YCL012C_BY4742	4.40166	0.790569	0.716927	1.10272	0.270149	NA
YCL014W_BY4742	0	NA	NA	NA	NA	NA
YCL016C_BY4742	0	NA	NA	NA	NA	NA
YCL017C_BY4742	4.04383	-0.538111	0.716085	-0.751463	0.452374	NA
YCL021W-A_BY4742	1.56876	1.13896	0.833975	1.3657	0.172034	NA
YCL022C_BY4742	1.10453	-1.00731	0.834077	-1.20769	0.227166	NA
YCL023C_BY4742	0.234411	-0.52528	0.586333	-0.895874	0.37032	NA
YCL024W_BY4742	0.258032	-0.556897	0.599176	-0.929437	0.352663	NA
YCL025C_BY4742	12.86	-0.698654	0.527867	-1.32354	0.185655	NA
YCL026C-A_BY4742	0	NA	NA	NA	NA	NA
YCL026C-B_BY4742	0.0593351	0.137303	0.368066	0.373038	0.70912	NA
YCL027W_BY4742	0	NA	NA	NA	NA	NA
YCL028W_BY4742	4.43338	-0.795934	0.752188	-1.05816	0.289984	NA
YCL029C_BY4742	1.05788	0.747286	0.832536	0.897602	0.369398	NA
YCL030C_BY4742	1.5984	0.228435	0.834106	0.273868	0.784186	NA
YCL031C_BY4742	2.11754	0.935345	0.824675	1.1342	0.256711	NA
YCL032W_BY4742	3.56118	0.324547	0.756776	0.428855	0.668029	NA
YCL033C_BY4742	8.98881	1.35957	0.688459	1.9748	0.0482906	NA
YCL034W_BY4742	7.47876	0.972618	0.676369	1.438	0.150434	NA
YCL035C_BY4742	15.642	0.138301	0.531236	0.260338	0.794603	NA
YCL036W_BY4742	0.234411	-0.52528	0.586333	-0.895874	0.37032	NA
YCL037C_BY4742	1.04967	1.36354	0.811722	1.67981	0.092995	NA
YCL038C_BY4742	0.954714	-0.605147	0.833202	-0.726292	0.46766	NA
YCL039W_BY4742	2.67938	0.0241733	0.788743	0.0306479	0.97555	NA
YCL040W_BY4742	30.2631	0.0484718	0.537818	0.0901269	0.928186	0.961947
YCL041C_BY4742	0	NA	NA	NA	NA	NA
YCL042W_BY4742	2.36839	-0.560036	0.808575	-0.692621	0.488547	NA
YCL043C_BY4742	6.66078	1.14903	0.679024	1.69218	0.0906115	NA
YCL044C_BY4742	0.195143	-0.466482	0.560432	-0.832362	0.405205	NA
YCL045C_BY4742	0.696682	-0.261245	0.816286	-0.320041	0.748937	NA
YCL046W_BY4742	0.234411	-0.52528	0.586333	-0.895874	0.37032	NA
YCL047C_BY4742	0.565401	0.242424	0.795811	0.304624	0.760652	NA
YCL048W-A_BY4742	2.53087	1.24524	0.812392	1.5328	0.125325	NA
YCL048W_BY4742	0.0593351	0.137303	0.368066	0.373038	0.70912	NA
YCL049C_BY4742	0.429594	0.860293	0.750141	1.14684	0.251447	NA
YCL050C_BY4742	0.412416	-0.0359863	0.718065	-0.0501156	0.96003	NA
YCL051W_BY4742	0.488889	-0.712427	0.764897	-0.931402	0.351646	NA
YCL052C_BY4742	5.07905	1.10716	0.688203	1.60878	0.107666	NA
YCL054W_BY4742	0.382869	-0.174296	0.697191	-0.249997	0.802589	NA
YCL055W_BY4742	0.565401	0.242424	0.795811	0.304624	0.760652	NA
YCL056C_BY4742	1.67753	0.803794	0.830654	0.967664	0.333212	NA
YCL057C-A_BY4742	11.0699	0.760073	0.597417	1.27227	0.203279	NA
YCL057W_BY4742	1.67305	1.95816	0.834113	2.34759	0.0188951	NA
YCL058C_BY4742	6.5022	-0.269351	0.672857	-0.40031	0.688928	NA
YCL058W-A_BY4742	0.578052	1.0415	0.781926	1.33197	0.182871	NA
YCL059C_BY4742	0.564045	0.940339	0.760379	1.23667	0.216209	NA
YCL061C_BY4742	0.148458	0.284513	0.508237	0.559803	0.575614	NA
YCL063W_BY4742	0.551778	-0.766316	0.774063	-0.989992	0.322178	NA
YCL064C_BY4742	16.5706	1.49459	0.591222	2.52797	0.0114723	0.109833
YCL065W_BY4742	0.587493	-0.493915	0.762432	-0.647816	0.517104	NA
YCL066W_BY4742	0	NA	NA	NA	NA	NA
YCL067C_BY4742	1.50009	0.584678	0.827719	0.706372	0.479957	NA
YCL068C_BY4742	0.412416	-0.0359863	0.718065	-0.0501156	0.96003	NA
YCL069W_BY4742	0	NA	NA	NA	NA	NA
YCL073C_BY4742	0.195143	-0.466482	0.560432	-0.832362	0.405205	NA
YCL076W_BY4742	0	NA	NA	NA	NA	NA
YCR001W_BY4742	0	NA	NA	NA	NA	NA
YCR002C_BY4742	1.65419	0.324394	0.830537	0.390584	0.696105	NA
YCR003W_BY4742	0.148458	0.284513	0.508237	0.559803	0.575614	NA
YCR004C_BY4742	14.0461	-0.319111	0.557135	-0.572771	0.566799	NA
YCR005C_BY4742	46.4686	-0.0155175	0.461799	-0.0336023	0.973194	0.987829
YCR006C_BY4742	0.96064	-0.389095	0.822814	-0.472883	0.636297	NA
YCR007C_BY4742	2.30582	0.765472	0.807347	0.948132	0.343062	NA
YCR008W_BY4742	0.859147	-0.034598	0.831214	-0.0416235	0.966799	NA
YCR009C_BY4742	9.14402	0.0573308	0.573055	0.100044	0.920309	NA
YCR010C_BY4742	4.76763	-0.0478512	0.713073	-0.0671056	0.946498	NA
YCR011C_BY4742	6.38719	0.146148	0.635177	0.23009	0.818022	NA
YCR012W_BY4742	123.959	0.447436	0.455184	0.982979	0.325618	0.590887
YCR013C_BY4742	0	NA	NA	NA	NA	NA
YCR014C_BY4742	0.195143	-0.466482	0.560432	-0.832362	0.405205	NA
YCR015C_BY4742	0.429554	-0.977263	0.72416	-1.34951	0.177172	NA
YCR016W_BY4742	0.0593351	0.137303	0.368066	0.373038	0.70912	NA
YCR017C_BY4742	18.7851	-1.83772	0.544642	-3.37419	0.000740337	0.0286661
YCR018C-A_BY4742	0	NA	NA	NA	NA	NA
YCR019W_BY4742	0.415346	0.695056	0.694471	1.00084	0.316903	NA
YCR020C-A_BY4742	0.809293	-0.146847	0.813197	-0.18058	0.856697	NA
YCR020C_BY4742	1.62782	0.313284	0.822318	0.380976	0.703221	NA
YCR020W-B_BY4742	0	NA	NA	NA	NA	NA
YCR021C_BY4742	203.883	-0.659125	0.426066	-1.547	0.121863	0.373898
YCR022C_BY4742	0	NA	NA	NA	NA	NA
YCR023C_BY4742	2.00376	1.06685	0.824539	1.29387	0.195709	NA
YCR024C-A_BY4742	17.1634	0.731354	0.527853	1.38553	0.165892	0.444819
YCR024C-B_BY4742	17.0443	-1.10946	0.54102	-2.05068	0.0402978	0.224802
YCR024C_BY4742	0.0593351	0.137303	0.368066	0.373038	0.70912	NA
YCR025C_BY4742	0.617281	-0.510394	0.761149	-0.670558	0.502502	NA
YCR026C_BY4742	4.06683	0.481263	0.741676	0.648886	0.516412	NA
YCR027C_BY4742	0.376702	-0.179084	0.702387	-0.254965	0.79875	NA
YCR028C-A_BY4742	2.52734	0.241824	0.803821	0.300843	0.763534	NA
YCR028C_BY4742	2.41067	1.13257	0.819332	1.38231	0.166878	NA
YCR030C_BY4742	3.78517	0.643602	0.765596	0.840655	0.400541	NA
YCR031C_BY4742	1.55543	1.72476	0.829138	2.08018	0.0375086	NA
YCR032W_BY4742	0.2218	0.472557	0.622679	0.758909	0.447907	NA
YCR033W_BY4742	1.37758	-0.328431	0.833196	-0.394182	0.693447	NA
YCR034W_BY4742	0	NA	NA	NA	NA	NA
YCR035C_BY4742	0.443601	0.799021	0.731549	1.09223	0.274731	NA
YCR036W_BY4742	0.562271	0.962765	0.764506	1.25933	0.207912	NA
YCR037C_BY4742	0.856535	-0.177957	0.81562	-0.218186	0.827284	NA
YCR038C_BY4742	0.648317	-1.28775	0.777274	-1.65675	0.0975703	NA
YCR038W-A_BY4742	0	NA	NA	NA	NA	NA
YCR039C_BY4742	1.60572	0.799444	0.828744	0.964646	0.334722	NA
YCR040W_BY4742	0.267128	0.569082	0.661856	0.859827	0.389884	NA
YCR041W_BY4742	0.343601	-0.133804	0.684161	-0.195575	0.844943	NA
YCR042C_BY4742	0	NA	NA	NA	NA	NA
YCR043C_BY4742	0.293746	-0.318538	0.661052	-0.481865	0.629901	NA
YCR044C_BY4742	0.429594	0.860293	0.750141	1.14684	0.251447	NA
YCR045C_BY4742	0.148458	0.284513	0.508237	0.559803	0.575614	NA
YCR045W-A_BY4742	0.0593351	0.137303	0.368066	0.373038	0.70912	NA
YCR046C_BY4742	3.02444	1.5356	0.790778	1.94189	0.0521507	NA
YCR047C_BY4742	2.06054	0.260839	0.809372	0.322273	0.747246	NA
YCR047W-A_BY4742	0.390285	-0.80436	0.683539	-1.17676	0.239292	NA
YCR048W_BY4742	0.607599	1.10943	0.790107	1.40416	0.160272	NA
YCR049C_BY4742	0	NA	NA	NA	NA	NA
YCR050C_BY4742	0	NA	NA	NA	NA	NA
YCR051W_BY4742	0.445134	0.835182	0.737874	1.13188	0.257687	NA
YCR052W_BY4742	1.36204	-0.429869	0.832917	-0.5161	0.605784	NA
YCR053W_BY4742	1.50433	-0.267194	0.825896	-0.32352	0.746302	NA
YCR054C_BY4742	0.148458	0.284513	0.508237	0.559803	0.575614	NA
YCR057C_BY4742	1.22335	0.301643	0.833822	0.361759	0.717532	NA
YCR059C_BY4742	3.69408	1.21805	0.75145	1.62093	0.105033	NA
YCR060W_BY4742	2.29928	0.865513	0.796185	1.08708	0.277004	NA
YCR061W_BY4742	3.7243	-0.142808	0.714878	-0.199766	0.841664	NA
YCR063W_BY4742	0	NA	NA	NA	NA	NA
YCR064C_BY4742	0	NA	NA	NA	NA	NA
YCR065W_BY4742	0.162465	0.302512	0.521481	0.580102	0.561846	NA
YCR066W_BY4742	0.560875	0.192718	0.784141	0.245769	0.805861	NA
YCR067C_BY4742	0.412416	-0.0359863	0.718065	-0.0501156	0.96003	NA
YCR068W_BY4742	3.86517	-0.36236	0.722222	-0.501729	0.615858	NA
YCR069W_BY4742	30.4941	0.572679	0.465474	1.23031	0.21858	0.51769
YCR071C_BY4742	0.996527	0.77568	0.825557	0.939584	0.347431	NA
YCR072C_BY4742	0.0593351	0.137303	0.368066	0.373038	0.70912	NA
YCR073C_BY4742	0.624736	0.355345	0.807838	0.439872	0.66003	NA
YCR073W-A_BY4742	3.78782	0.46233	0.754634	0.612655	0.540105	NA
YCR075C_BY4742	2.94811	-0.111225	0.769327	-0.144574	0.885047	NA
YCR075W-A_BY4742	0.293746	-0.318538	0.661052	-0.481865	0.629901	NA
YCR076C_BY4742	4.77324	0.274187	0.686369	0.399475	0.689544	NA
YCR077C_BY4742	4.60302	1.06695	0.739639	1.44253	0.149154	NA
YCR079W_BY4742	2.31815	-0.264479	0.799752	-0.330701	0.74087	NA
YCR081C-A_BY4742	0	NA	NA	NA	NA	NA
YCR081W_BY4742	0.373148	-0.00011232	0.706293	-0.000159027	0.999873	NA
YCR082W_BY4742	4.6797	1.21957	0.747087	1.63244	0.102587	NA
YCR083W_BY4742	4.6488	-0.458789	0.697406	-0.65785	0.510635	NA
YCR084C_BY4742	0.84514	-0.0399277	0.826198	-0.048327	0.961456	NA
YCR085W_BY4742	0	NA	NA	NA	NA	NA
YCR086W_BY4742	0.326463	0.667772	0.694839	0.961046	0.336529	NA
YCR087C-A_BY4742	0.456212	-0.0310306	0.75372	-0.0411699	0.96716	NA
YCR087W_BY4742	0	NA	NA	NA	NA	NA
YCR088W_BY4742	1.52604	-0.180573	0.824795	-0.218931	0.826704	NA
YCR089W_BY4742	0.585428	-1.0651	0.742212	-1.43504	0.151275	NA
YCR090C_BY4742	0.960881	-0.52505	0.81864	-0.641369	0.521283	NA
YCR091W_BY4742	4.1208	0.389749	0.732367	0.532177	0.594604	NA
YCR092C_BY4742	0	NA	NA	NA	NA	NA
YCR093W_BY4742	3.87688	-0.19822	0.748169	-0.264941	0.791055	NA
YCR094W_BY4742	0.7078	0.298458	0.793211	0.376266	0.706719	NA
YCR095C_BY4742	0.938509	-0.998116	0.822786	-1.21309	0.225094	NA
YCR095W-A_BY4742	0.382869	-0.174296	0.697191	-0.249997	0.802589	NA
YCR096C_BY4742	0.56829	-0.29193	0.761371	-0.383427	0.701403	NA
YCR097W-A_BY4742	0.687626	0.307135	0.812469	0.378026	0.705411	NA
YCR097W_BY4742	0	NA	NA	NA	NA	NA
YCR098C_BY4742	0.741873	0.431215	0.79923	0.539539	0.589515	NA
YCR099C_BY4742	0.234411	-0.52528	0.586333	-0.895874	0.37032	NA
YCR100C_BY4742	0.538743	-0.442206	0.748738	-0.590603	0.554787	NA
YCR101C_BY4742	0	NA	NA	NA	NA	NA
YCR102C_BY4742	0	NA	NA	NA	NA	NA
YCR102W-A_BY4742	0.382869	-0.174296	0.697191	-0.249997	0.802589	NA
YCR104W_BY4742	0	NA	NA	NA	NA	NA
YCR105W_BY4742	0.148458	0.284513	0.508237	0.559803	0.575614	NA
YCR106W_BY4742	0.2218	0.472557	0.622679	0.758909	0.447907	NA
YCR107W_BY4742	0	NA	NA	NA	NA	NA
YCR108C_BY4742	0	NA	NA	NA	NA	NA
YDL001W_BY4742	0	NA	NA	NA	NA	NA
YDL002C_BY4742	1.45033	-0.51777	0.831916	-0.622383	0.53369	NA
YDL003W_BY4742	0.293746	-0.318538	0.661052	-0.481865	0.629901	NA
YDL004W_BY4742	57.1721	0.88198	0.489006	1.80362	0.0712915	0.281543
YDL005C_BY4742	2.63298	0.402277	0.815234	0.49345	0.621695	NA
YDL006W_BY4742	0.429554	-0.977263	0.72416	-1.34951	0.177172	NA
YDL007C-A_BY4742	0	NA	NA	NA	NA	NA
YDL007W_BY4742	13.0953	0.437515	0.584676	0.748304	0.454277	NA
YDL008W_BY4742	1.978	0.92682	0.823782	1.12508	0.260555	NA
YDL009C_BY4742	0.746961	0.407898	0.818943	0.498078	0.618429	NA
YDL010W_BY4742	1.67963	0.727479	0.831479	0.874921	0.381617	NA
YDL011C_BY4742	0	NA	NA	NA	NA	NA
YDL012C_BY4742	2.67329	0.26006	0.780921	0.333017	0.739121	NA
YDL013W_BY4742	1.07987	0.146724	0.826537	0.177516	0.859103	NA
YDL014W_BY4742	0	NA	NA	NA	NA	NA
YDL015C_BY4742	2.92757	0.827207	0.760649	1.0875	0.276815	NA
YDL016C_BY4742	2.29982	-1.22804	0.799192	-1.5366	0.124392	NA
YDL017W_BY4742	0.162465	0.302512	0.521481	0.580102	0.561846	NA
YDL018C_BY4742	0.67142	-0.198808	0.800892	-0.248234	0.803954	NA
YDL019C_BY4742	0.465825	-0.0631848	0.755587	-0.0836235	0.933356	NA
YDL020C_BY4742	4.13994	0.286663	0.723795	0.396056	0.692064	NA
YDL021W_BY4742	2.93613	-0.500944	0.772209	-0.648716	0.516522	NA
YDL022C-A_BY4742	0.713859	0.440468	0.812957	0.54181	0.587949	NA
YDL022W_BY4742	8.8853	0.190907	0.59713	0.319707	0.74919	NA
YDL023C_BY4742	0	NA	NA	NA	NA	NA
YDL024C_BY4742	0.539168	0.0782029	0.776463	0.100717	0.919775	NA
YDL025C_BY4742	5.1252	-0.206233	0.665462	-0.309909	0.75663	NA
YDL025W-A_BY4742	0	NA	NA	NA	NA	NA
YDL026W_BY4742	0	NA	NA	NA	NA	NA
YDL027C_BY4742	8.87416	0.527128	0.622793	0.846394	0.397333	NA
YDL028C_BY4742	0	NA	NA	NA	NA	NA
YDL029W_BY4742	1.0845	0.126551	0.83406	0.151729	0.879401	NA
YDL030W_BY4742	0.787201	0.548222	0.82151	0.667334	0.504559	NA
YDL031W_BY4742	0.162465	0.302512	0.521481	0.580102	0.561846	NA
YDL032W_BY4742	0	NA	NA	NA	NA	NA
YDL033C_BY4742	1.55471	0.152564	0.829155	0.183999	0.854014	NA
YDL034W_BY4742	0.815352	-0.0267934	0.825365	-0.0324625	0.974103	NA
YDL035C_BY4742	1.47037	-0.447455	0.834096	-0.536455	0.591644	NA
YDL036C_BY4742	0.574882	0.204125	0.785722	0.259793	0.795024	NA
YDL037C_BY4742	1.35215	-0.193873	0.834112	-0.23243	0.816204	NA
YDL039C_BY4742	0.353081	-0.15863	0.694511	-0.228405	0.819331	NA
YDL040C_BY4742	1.90087	1.01598	0.820994	1.2375	0.215903	NA
YDL041W_BY4742	0	NA	NA	NA	NA	NA
YDL042C_BY4742	0.442204	-0.0442215	0.751031	-0.0588811	0.953047	NA
YDL043C_BY4742	0.34047	0.682102	0.699392	0.975278	0.329422	NA
YDL044C_BY4742	0	NA	NA	NA	NA	NA
YDL045C_BY4742	1.97637	0.561397	0.802071	0.699934	0.483968	NA
YDL045W-A_BY4742	1.06241	0.187081	0.828451	0.225821	0.821341	NA
YDL046W_BY4742	2.33966	0.478912	0.817453	0.585859	0.55797	NA
YDL047W_BY4742	3.37913	-0.726946	0.736985	-0.986378	0.323948	NA
YDL048C_BY4742	8.45654	1.45139	0.660839	2.19629	0.0280714	NA
YDL049C_BY4742	1.07959	0.816417	0.83275	0.980386	0.326896	NA
YDL050C_BY4742	0	NA	NA	NA	NA	NA
YDL051W_BY4742	1.16746	0.194245	0.833829	0.232955	0.815796	NA
YDL052C_BY4742	2.16838	0.716807	0.796994	0.899388	0.368446	NA
YDL053C_BY4742	1.21672	-1.27039	0.830949	-1.52884	0.126304	NA
YDL054C_BY4742	0.731421	0.280509	0.795315	0.352701	0.724312	NA
YDL055C_BY4742	2.36432	0.354247	0.801073	0.442216	0.658333	NA
YDL056W_BY4742	0.714244	-0.443524	0.811951	-0.546244	0.584898	NA
YDL057W_BY4742	1.33762	0.440327	0.831728	0.529412	0.596519	NA
YDL058W_BY4742	0.948029	0.161473	0.829807	0.194591	0.845714	NA
YDL059C_BY4742	0.551394	0.21919	0.777413	0.281948	0.777984	NA
YDL060W_BY4742	0.32493	0.52613	0.639169	0.823147	0.410425	NA
YDL061C_BY4742	3.80585	1.01937	0.786633	1.29586	0.195024	NA
YDL062W_BY4742	0.296916	0.498397	0.627228	0.794603	0.426845	NA
YDL063C_BY4742	0.0593351	0.137303	0.368066	0.373038	0.70912	NA
YDL064W_BY4742	1.71265	-0.596298	0.821418	-0.725938	0.467877	NA
YDL065C_BY4742	1.64153	0.0128154	0.833655	0.0153726	0.987735	NA
YDL066W_BY4742	12.0583	0.91844	0.696951	1.3178	0.187571	NA
YDL067C_BY4742	72.5981	0.95604	0.389806	2.4526	0.0141827	0.124329
YDL068W_BY4742	0	NA	NA	NA	NA	NA
YDL069C_BY4742	0.370258	0.751872	0.724946	1.03714	0.29967	NA
YDL070W_BY4742	2.88864	-0.164021	0.748448	-0.219148	0.826535	NA
YDL071C_BY4742	0	NA	NA	NA	NA	NA
YDL072C_BY4742	7.92021	0.66347	0.615718	1.07756	0.281232	NA
YDL073W_BY4742	0.148458	0.284513	0.508237	0.559803	0.575614	NA
YDL074C_BY4742	1.12628	0.335776	0.833756	0.402728	0.687149	NA
YDL075W_BY4742	3.787	0.8551	0.761437	1.12301	0.261434	NA
YDL076C_BY4742	1.84971	-0.321513	0.819001	-0.392567	0.694639	NA
YDL077C_BY4742	0.195143	-0.466482	0.560432	-0.832362	0.405205	NA
YDL078C_BY4742	15.1791	1.17579	0.535811	2.19441	0.0282059	NA
YDL079C_BY4742	2.31993	-0.308213	0.779758	-0.395267	0.692646	NA
YDL080C_BY4742	0.420497	-0.1811	0.708214	-0.255714	0.798171	NA
YDL081C_BY4742	9.57873	0.24003	0.59193	0.405504	0.685107	NA
YDL082W_BY4742	0.0593351	0.137303	0.368066	0.373038	0.70912	NA
YDL083C_BY4742	0.785604	1.29543	0.808772	1.60173	0.109216	NA
YDL084W_BY4742	8.30647	-0.154538	0.59969	-0.257697	0.796641	NA
YDL085C-A_BY4742	1.1746	0.339251	0.826065	0.410683	0.681305	NA
YDL085W_BY4742	8.35522	1.91284	0.666351	2.87061	0.00409675	NA
YDL086C-A_BY4742	0.2218	0.472557	0.622679	0.758909	0.447907	NA
YDL086W_BY4742	2.04793	0.670628	0.808443	0.82953	0.406805	NA
YDL087C_BY4742	0.506066	0.119008	0.762401	0.156096	0.875957	NA
YDL088C_BY4742	0.51251	-0.732042	0.768488	-0.952576	0.340805	NA
YDL089W_BY4742	1.85626	-0.884421	0.821934	-1.07602	0.281916	NA
YDL090C_BY4742	0.326463	0.667772	0.694839	0.961046	0.336529	NA
YDL091C_BY4742	2.83228	0.431683	0.783578	0.550913	0.581694	NA
YDL092W_BY4742	0.0593351	0.137303	0.368066	0.373038	0.70912	NA
YDL093W_BY4742	0.518717	0.940638	0.765126	1.22939	0.218926	NA
YDL094C_BY4742	0	NA	NA	NA	NA	NA
YDL095W_BY4742	9.24745	1.81379	0.652533	2.77961	0.00544237	NA
YDL096C_BY4742	0	NA	NA	NA	NA	NA
YDL097C_BY4742	11.0104	0.124806	0.601097	0.20763	0.835518	NA
YDL098C_BY4742	0.515547	0.0959701	0.77297	0.124158	0.901191	NA
YDL099W_BY4742	2.18315	-0.170748	0.804464	-0.212251	0.831911	NA
YDL100C_BY4742	4.09312	1.49727	0.775724	1.93016	0.0535875	NA
YDL101C_BY4742	0.0593351	0.137303	0.368066	0.373038	0.70912	NA
YDL102W_BY4742	0.456212	-0.0310306	0.75372	-0.0411699	0.96716	NA
YDL103C_BY4742	0.476278	0.130853	0.766399	0.170737	0.86443	NA
YDL104C_BY4742	0.178005	0.363318	0.556421	0.652954	0.513786	NA
YDL105W_BY4742	0.207793	0.455822	0.614451	0.741836	0.458187	NA
YDL106C_BY4742	2.37976	1.58676	0.826717	1.91935	0.0549394	NA
YDL107W_BY4742	0	NA	NA	NA	NA	NA
YDL108W_BY4742	0.506066	0.119008	0.762401	0.156096	0.875957	NA
YDL109C_BY4742	0.254478	-0.273804	0.642106	-0.426416	0.669805	NA
YDL110C_BY4742	20.8998	0.753088	0.553019	1.36178	0.173269	0.458652
YDL111C_BY4742	0.267128	0.569082	0.661856	0.859827	0.389884	NA
YDL112W_BY4742	0.664522	-0.546483	0.767188	-0.71232	0.476266	NA
YDL113C_BY4742	3.06346	1.55469	0.795965	1.95321	0.0507948	NA
YDL114W-A_BY4742	0	NA	NA	NA	NA	NA
YDL114W_BY4742	0.162465	0.302512	0.521481	0.580102	0.561846	NA
YDL115C_BY4742	3.53613	-0.146712	0.732414	-0.200313	0.841236	NA
YDL116W_BY4742	0.624736	0.355345	0.807838	0.439872	0.66003	NA
YDL117W_BY4742	0	NA	NA	NA	NA	NA
YDL118W_BY4742	0	NA	NA	NA	NA	NA
YDL119C_BY4742	0.850091	0.501092	0.824119	0.608034	0.543165	NA
YDL120W_BY4742	2.7551	-0.13756	0.794278	-0.173189	0.862503	NA
YDL121C_BY4742	0.637347	-0.409782	0.806886	-0.507857	0.611554	NA
YDL122W_BY4742	0.11867	0.25758	0.484727	0.531391	0.595148	NA
YDL123W_BY4742	6.90303	-0.486222	0.623864	-0.779372	0.43576	NA
YDL124W_BY4742	17.9288	0.330273	0.567968	0.581499	0.560904	0.734352
YDL125C_BY4742	21.5536	0.0373608	0.474484	0.0787399	0.93724	0.967334
YDL126C_BY4742	15.6774	0.116802	0.553408	0.21106	0.83284	NA
YDL127W_BY4742	0.396876	-0.15955	0.701561	-0.227422	0.820096	NA
YDL128W_BY4742	1.20255	1.0235	0.833904	1.22736	0.219687	NA
YDL129W_BY4742	1.09043	0.204593	0.82882	0.246849	0.805025	NA
YDL130W-A_BY4742	6.09436	0.409152	0.688072	0.594636	0.552087	NA
YDL130W_BY4742	2.60884	1.40512	0.798339	1.76005	0.0783991	NA
YDL131W_BY4742	1.73095	0.382755	0.817309	0.468311	0.639562	NA
YDL132W_BY4742	0.539168	0.0782029	0.776463	0.100717	0.919775	NA
YDL133C-A_BY4742	185.168	0.410374	0.39459	1.04	0.298339	0.584138
YDL133W_BY4742	0.465825	-0.0631848	0.755587	-0.0836235	0.933356	NA
YDL134C_BY4742	8.14203	-0.730598	0.609799	-1.1981	0.23088	NA
YDL135C_BY4742	1.97131	0.247379	0.823902	0.300253	0.763984	NA
YDL136W_BY4742	0.927963	0.0376704	0.821031	0.0458818	0.963404	NA
YDL137W_BY4742	12.1487	-0.839988	0.554281	-1.51545	0.129658	NA
YDL138W_BY4742	0.756017	-0.135164	0.821779	-0.164478	0.869355	NA
YDL139C_BY4742	0.148458	0.284513	0.508237	0.559803	0.575614	NA
YDL140C_BY4742	2.93282	-0.535471	0.775122	-0.690822	0.489677	NA
YDL141W_BY4742	0.906349	-1.58174	0.807898	-1.95785	0.0502479	NA
YDL142C_BY4742	3.46423	0.627158	0.757198	0.828263	0.407522	NA
YDL143W_BY4742	7.04194	2.48665	0.759749	3.27299	0.00106418	NA
YDL144C_BY4742	1.67301	0.808557	0.82365	0.981676	0.326259	NA
YDL145C_BY4742	0.948655	-0.743211	0.827244	-0.898417	0.368963	NA
YDL146W_BY4742	0.0593351	0.137303	0.368066	0.373038	0.70912	NA
YDL147W_BY4742	8.36787	1.15651	0.647049	1.78737	0.0738782	NA
YDL148C_BY4742	0.453175	-1.00077	0.729094	-1.37262	0.16987	NA
YDL149W_BY4742	3.2503	1.1234	0.794071	1.41473	0.157147	NA
YDL150W_BY4742	0.506066	0.119008	0.762401	0.156096	0.875957	NA
YDL151C_BY4742	0	NA	NA	NA	NA	NA
YDL152W_BY4742	0	NA	NA	NA	NA	NA
YDL153C_BY4742	0.310923	0.58264	0.667753	0.872538	0.382915	NA
YDL154W_BY4742	0	NA	NA	NA	NA	NA
YDL155W_BY4742	0.0593351	0.137303	0.368066	0.373038	0.70912	NA
YDL156W_BY4742	0.0593351	0.137303	0.368066	0.373038	0.70912	NA
YDL157C_BY4742	0.877616	0.672056	0.816	0.823597	0.410168	NA
YDL158C_BY4742	1.11722	0.821549	0.833573	0.985575	0.324342	NA
YDL159C-B_BY4742	0	NA	NA	NA	NA	NA
YDL159W-A_BY4742	0	NA	NA	NA	NA	NA
YDL159W_BY4742	1.76955	0.479469	0.826269	0.580282	0.561725	NA
YDL160C-A_BY4742	2.28102	1.63401	0.822694	1.98617	0.047014	NA
YDL160C_BY4742	5.15607	-0.353159	0.690229	-0.511655	0.608892	NA
YDL161W_BY4742	1.77907	1.41834	0.829225	1.71044	0.0871846	NA
YDL162C_BY4742	0	NA	NA	NA	NA	NA
YDL163W_BY4742	0	NA	NA	NA	NA	NA
YDL164C_BY4742	0.178005	0.363318	0.556421	0.652954	0.513786	NA
YDL165W_BY4742	4.76728	1.66076	0.779926	2.12938	0.0332228	NA
YDL166C_BY4742	0.453175	-1.00077	0.729094	-1.37262	0.16987	NA
YDL167C_BY4742	0	NA	NA	NA	NA	NA
YDL168W_BY4742	1.12492	0.803779	0.828742	0.969878	0.332107	NA
YDL169C_BY4742	4.12819	0.178966	0.714412	0.250508	0.802195	NA
YDL170W_BY4742	1.3309	0.0405426	0.830958	0.0487901	0.961087	NA
YDL171C_BY4742	4.95263	-1.01588	0.709181	-1.43247	0.152009	NA
YDL172C_BY4742	0.891864	0.707146	0.828735	0.853284	0.393502	NA
YDL173W_BY4742	2.3223	0.191858	0.818719	0.234339	0.814722	NA
YDL174C_BY4742	9.2314	1.49569	0.613826	2.43667	0.0148232	NA
YDL175C_BY4742	0.376702	-0.179084	0.702387	-0.254965	0.79875	NA
YDL176W_BY4742	1.39239	-0.0779426	0.832257	-0.0936521	0.925386	NA
YDL177C_BY4742	0	NA	NA	NA	NA	NA
YDL178W_BY4742	1.44308	0.175033	0.834073	0.209853	0.833782	NA
YDL179W_BY4742	0	NA	NA	NA	NA	NA
YDL180W_BY4742	0.618677	0.207288	0.785544	0.263878	0.791874	NA
YDL181W_BY4742	10.5389	0.399539	0.690545	0.578584	0.56287	NA
YDL182W_BY4742	3.93858	0.205796	0.715301	0.287705	0.773573	NA
YDL183C_BY4742	0.492443	-1.03958	0.736908	-1.41073	0.158324	NA
YDL184C_BY4742	142.887	0.000874109	0.388839	0.002248	0.998206	0.998868
YDL185C-A_BY4742	0.162465	0.302512	0.521481	0.580102	0.561846	NA
YDL185W_BY4742	13.6136	0.0654313	0.566145	0.115573	0.907991	NA
YDL186W_BY4742	0.0593351	0.137303	0.368066	0.373038	0.70912	NA
YDL187C_BY4742	0	NA	NA	NA	NA	NA
YDL188C_BY4742	1.71661	-0.934131	0.823242	-1.1347	0.256502	NA
YDL189W_BY4742	0.234411	-0.52528	0.586333	-0.895874	0.37032	NA
YDL190C_BY4742	2.17464	-0.0551088	0.794958	-0.0693228	0.944733	NA
YDL191W_BY4742	1.5744	0.754039	0.830353	0.908096	0.363828	NA
YDL192W_BY4742	4.29031	1.04522	0.720087	1.45151	0.146637	NA
YDL193W_BY4742	1.02454	0.853318	0.832181	1.0254	0.305175	NA
YDL194W_BY4742	3.10515	-0.773157	0.760979	-1.016	0.309628	NA
YDL195W_BY4742	3.94715	-0.185678	0.712653	-0.260545	0.794444	NA
YDL196W_BY4742	0.0593351	0.137303	0.368066	0.373038	0.70912	NA
YDL197C_BY4742	0.746961	0.407898	0.818943	0.498078	0.618429	NA
YDL198C_BY4742	0.868761	-0.0548105	0.826867	-0.0662869	0.947149	NA
YDL199C_BY4742	3.41472	0.723755	0.771801	0.937748	0.348374	NA
YDL200C_BY4742	0.565401	0.242424	0.795811	0.304624	0.760652	NA
YDL201W_BY4742	0.0593351	0.137303	0.368066	0.373038	0.70912	NA
YDL202W_BY4742	0.700237	-0.456571	0.811111	-0.562896	0.573506	NA
YDL203C_BY4742	0.551778	-0.766316	0.774063	-0.989992	0.322178	NA
YDL204W_BY4742	41.4759	0.311013	0.434408	0.715946	0.474025	0.67079
YDL205C_BY4742	3.55077	0.810587	0.742072	1.09233	0.274688	NA
YDL206W_BY4742	0.809293	-0.146847	0.813197	-0.18058	0.856697	NA
YDL207W_BY4742	0.638743	0.343719	0.794887	0.432413	0.665442	NA
YDL208W_BY4742	0.343601	-0.133804	0.684161	-0.195575	0.844943	NA
YDL209C_BY4742	0.0593351	0.137303	0.368066	0.373038	0.70912	NA
YDL210W_BY4742	0.326463	0.667772	0.694839	0.961046	0.336529	NA
YDL211C_BY4742	0	NA	NA	NA	NA	NA
YDL212W_BY4742	2.99913	0.837636	0.779932	1.07399	0.282829	NA
YDL213C_BY4742	0.313813	-0.119895	0.67961	-0.176418	0.859966	NA
YDL214C_BY4742	2.59253	-0.490195	0.790871	-0.619816	0.535379	NA
YDL215C_BY4742	7.81155	-0.442286	0.649323	-0.681149	0.495777	NA
YDL216C_BY4742	1.83763	0.348386	0.818335	0.425726	0.670308	NA
YDL217C_BY4742	0.712262	1.13892	0.789586	1.44243	0.149182	NA
YDL218W_BY4742	2.30115	0.0709092	0.792379	0.089489	0.928693	NA
YDL219W_BY4742	0.11867	0.25758	0.484727	0.531391	0.595148	NA
YDL220C_BY4742	0.11867	0.25758	0.484727	0.531391	0.595148	NA
YDL221W_BY4742	0	NA	NA	NA	NA	NA
YDL222C_BY4742	44.8172	0.181645	0.47221	0.38467	0.700482	0.806869
YDL223C_BY4742	20.7103	-0.528208	0.554327	-0.952882	0.34065	0.590887
YDL224C_BY4742	1.38277	-0.0633317	0.830591	-0.076249	0.939221	NA
YDL225W_BY4742	0.501539	0.0837638	0.770942	0.108651	0.913479	NA
YDL226C_BY4742	0	NA	NA	NA	NA	NA
YDL227C_BY4742	0.0593351	0.137303	0.368066	0.373038	0.70912	NA
YDL228C_BY4742	0	NA	NA	NA	NA	NA
YDL229W_BY4742	6.86098	0.60028	0.679116	0.883913	0.376743	NA
YDL230W_BY4742	0.624736	0.355345	0.807838	0.439872	0.66003	NA
YDL231C_BY4742	0.816748	0.58927	0.815392	0.722684	0.469874	NA
YDL232W_BY4742	0.402936	-0.00740741	0.742354	-0.00997827	0.992039	NA
YDL233W_BY4742	0.326463	0.667772	0.694839	0.961046	0.336529	NA
YDL234C_BY4742	4.81637	0.150542	0.681209	0.220993	0.825098	NA
YDL235C_BY4742	2.4591	1.14436	0.818862	1.3975	0.162262	NA
YDL236W_BY4742	0.532724	0.950602	0.766892	1.23955	0.215141	NA
YDL237W_BY4742	2.48732	1.2446	0.808098	1.54016	0.123521	NA
YDL238C_BY4742	0.962277	0.0670523	0.832255	0.080567	0.935786	NA
YDL239C_BY4742	0.933007	-0.731795	0.826878	-0.885009	0.376152	NA
YDL240C-A_BY4742	0	NA	NA	NA	NA	NA
YDL240W_BY4742	0.234411	-0.52528	0.586333	-0.895874	0.37032	NA
YDL241W_BY4742	0	NA	NA	NA	NA	NA
YDL242W_BY4742	0	NA	NA	NA	NA	NA
YDL243C_BY4742	0.207793	0.455822	0.614451	0.741836	0.458187	NA
YDL244W_BY4742	0	NA	NA	NA	NA	NA
YDL245C_BY4742	0	NA	NA	NA	NA	NA
YDL246C_BY4742	0.516064	-0.936002	0.715869	-1.30751	0.191041	NA
YDL247W-A_BY4742	0	NA	NA	NA	NA	NA
YDL247W_BY4742	0	NA	NA	NA	NA	NA
YDL248W_BY4742	2.42155	-0.510557	0.795817	-0.64155	0.521165	NA
YDR001C_BY4742	5.77292	-0.0515642	0.680321	-0.0757938	0.939583	NA
YDR002W_BY4742	1.48392	1.232	0.83229	1.48025	0.138807	NA
YDR003W-A_BY4742	1.05788	0.747286	0.832536	0.897602	0.369398	NA
YDR003W_BY4742	6.00682	0.082061	0.692018	0.118582	0.905606	NA
YDR004W_BY4742	0	NA	NA	NA	NA	NA
YDR005C_BY4742	2.6766	0.245573	0.765579	0.320768	0.748386	NA
YDR006C_BY4742	3.70035	1.36899	0.799076	1.71322	0.086672	NA
YDR007W_BY4742	3.88307	-0.150765	0.757085	-0.199139	0.842154	NA
YDR008C_BY4742	0	NA	NA	NA	NA	NA
YDR009W_BY4742	0.753405	-0.276614	0.786567	-0.351672	0.725084	NA
YDR010C_BY4742	0.293746	-0.318538	0.661052	-0.481865	0.629901	NA
YDR011W_BY4742	5.32966	-1.98237	0.69304	-2.86039	0.00423118	NA
YDR012W_BY4742	1.56218	0.637423	0.833392	0.764853	0.444359	NA
YDR013W_BY4742	0.373148	-0.00011232	0.706293	-0.000159027	0.999873	NA
YDR014W-A_BY4742	0.281135	0.584632	0.667877	0.875358	0.381379	NA
YDR014W_BY4742	0.0593351	0.137303	0.368066	0.373038	0.70912	NA
YDR015C_BY4742	0	NA	NA	NA	NA	NA
YDR016C_BY4742	1.23156	-0.266704	0.833186	-0.320102	0.748891	NA
YDR017C_BY4742	1.22613	-0.0285625	0.834063	-0.034245	0.972682	NA
YDR018C_BY4742	1.25923	1.65022	0.829746	1.98882	0.0467207	NA
YDR019C_BY4742	0.501539	0.0837638	0.770942	0.108651	0.913479	NA
YDR020C_BY4742	0.0593351	0.137303	0.368066	0.373038	0.70912	NA
YDR021W_BY4742	0.0593351	0.137303	0.368066	0.373038	0.70912	NA
YDR022C_BY4742	2.90091	0.507422	0.758368	0.669098	0.503433	NA
YDR023W_BY4742	7.12342	1.33599	0.686989	1.9447	0.0518111	NA
YDR024W_BY4742	0.958269	-0.770336	0.827423	-0.931006	0.351851	NA
YDR025W_BY4742	1.00587	1.36394	0.812082	1.67956	0.0930425	NA
YDR026C_BY4742	1.29683	-0.0765823	0.83261	-0.0919786	0.926715	NA
YDR027C_BY4742	1.28421	0.434181	0.833892	0.520668	0.602598	NA
YDR028C_BY4742	1.18557	-0.655354	0.834112	-0.785691	0.432048	NA
YDR029W_BY4742	0.343601	-0.133804	0.684161	-0.195575	0.844943	NA
YDR030C_BY4742	1.91344	-0.234431	0.807594	-0.290283	0.7716	NA
YDR031W_BY4742	6.09192	0.0312688	0.669805	0.0466835	0.962766	NA
YDR032C_BY4742	5.62779	0.0704734	0.67616	0.104226	0.91699	NA
YDR033W_BY4742	4.2542	-1.01596	0.742285	-1.3687	0.171095	NA
YDR034C-A_BY4742	0.162465	0.302512	0.521481	0.580102	0.561846	NA
YDR034C_BY4742	1.10144	0.748211	0.828021	0.903613	0.366201	NA
YDR034W-B_BY4742	3.34709	0.585197	0.757995	0.772033	0.440095	NA
YDR035W_BY4742	2.28393	-1.02926	0.798307	-1.28931	0.197291	NA
YDR036C_BY4742	0.770024	-0.124243	0.822269	-0.151098	0.879899	NA
YDR037W_BY4742	0.343601	-0.133804	0.684161	-0.195575	0.844943	NA
YDR038C_BY4742	0.849667	0.00646263	0.810376	0.00797485	0.993637	NA
YDR039C_BY4742	1.79076	-1.03186	0.816342	-1.26401	0.206226	NA
YDR040C_BY4742	15.5698	-0.139124	0.529535	-0.262728	0.79276	NA
YDR041W_BY4742	2.32501	-0.321092	0.794671	-0.404056	0.686171	NA
YDR042C_BY4742	0	NA	NA	NA	NA	NA
YDR043C_BY4742	0.40649	-0.195993	0.704167	-0.278333	0.780757	NA
YDR044W_BY4742	0.866563	-0.449779	0.81741	-0.550249	0.582149	NA
YDR045C_BY4742	0.700237	-0.456571	0.811111	-0.562896	0.573506	NA
YDR046C_BY4742	4.31222	-0.123356	0.68796	-0.179307	0.857696	NA
YDR047W_BY4742	3.52748	-0.538781	0.732059	-0.73598	0.461743	NA
YDR048C_BY4742	0.148458	0.284513	0.508237	0.559803	0.575614	NA
YDR049W_BY4742	0.0593351	0.137303	0.368066	0.373038	0.70912	NA
YDR050C_BY4742	50.2906	0.135493	0.486194	0.27868	0.78049	0.869358
YDR051C_BY4742	2.56097	0.480419	0.791416	0.607038	0.543826	NA
YDR052C_BY4742	0.723858	-0.438017	0.799164	-0.548094	0.583628	NA
YDR053W_BY4742	0	NA	NA	NA	NA	NA
YDR054C_BY4742	2.04211	-0.603883	0.795282	-0.759331	0.447654	NA
YDR055W_BY4742	2.85864	-0.727086	0.774037	-0.939343	0.347555	NA
YDR056C_BY4742	3.11208	0.241212	0.75449	0.319702	0.749194	NA
YDR057W_BY4742	0.207793	0.455822	0.614451	0.741836	0.458187	NA
YDR058C_BY4742	0.416943	0.00574592	0.745437	0.00770812	0.99385	NA
YDR059C_BY4742	3.24975	0.855521	0.775615	1.10302	0.270017	NA
YDR060W_BY4742	0	NA	NA	NA	NA	NA
YDR061W_BY4742	0.207793	0.455822	0.614451	0.741836	0.458187	NA
YDR062W_BY4742	1.70659	-0.70918	0.823417	-0.861264	0.389093	NA
YDR063W_BY4742	1.13119	-0.345127	0.834053	-0.413795	0.679024	NA
YDR064W_BY4742	0.687626	0.307135	0.812469	0.378026	0.705411	NA
YDR065W_BY4742	0.442204	-0.0442215	0.751031	-0.0588811	0.953047	NA
YDR066C_BY4742	0.293746	-0.318538	0.661052	-0.481865	0.629901	NA
YDR067C_BY4742	1.06429	-1.14612	0.832356	-1.37696	0.168525	NA
YDR068W_BY4742	1.68258	-0.136722	0.812041	-0.168368	0.866294	NA
YDR069C_BY4742	3.13981	-0.234613	0.745694	-0.314624	0.753047	NA
YDR070C_BY4742	30.5589	0.214853	0.461866	0.465184	0.6418	0.779169
YDR071C_BY4742	1.19365	-0.869014	0.834103	-1.04185	0.297479	NA
YDR072C_BY4742	1.8539	0.568156	0.817128	0.695309	0.486862	NA
YDR073W_BY4742	3.55773	-0.0502779	0.726157	-0.0692384	0.9448	NA
YDR074W_BY4742	10.8061	-0.16725	0.562061	-0.297566	0.766035	NA
YDR075W_BY4742	0.7233	-1.02728	0.803052	-1.27922	0.200818	NA
YDR076W_BY4742	0	NA	NA	NA	NA	NA
YDR077W_BY4742	226.082	0.826129	0.462867	1.78481	0.0742922	0.286556
YDR078C_BY4742	0.957751	0.0433429	0.830429	0.0521934	0.958375	NA
YDR079C-A_BY4742	1.95797	0.366423	0.83318	0.439788	0.66009	NA
YDR079W_BY4742	1.80265	0.458085	0.819204	0.559183	0.576037	NA
YDR080W_BY4742	0.635854	0.946192	0.760058	1.2449	0.21317	NA
YDR081C_BY4742	1.27348	-0.142416	0.834055	-0.170751	0.864419	NA
YDR082W_BY4742	1.42992	0.997163	0.833877	1.19582	0.231768	NA
YDR083W_BY4742	0.234411	-0.52528	0.586333	-0.895874	0.37032	NA
YDR084C_BY4742	0.898416	-0.0578351	0.827578	-0.0698847	0.944285	NA
YDR085C_BY4742	3.09644	0.839845	0.785732	1.06887	0.285129	NA
YDR086C_BY4742	2.78956	0.797189	0.779549	1.02263	0.306484	NA
YDR087C_BY4742	0.898376	-1.54766	0.804916	-1.92276	0.0545105	NA
YDR088C_BY4742	0.578012	-0.548982	0.779753	-0.704047	0.481404	NA
YDR089W_BY4742	0.52516	0.0660327	0.774588	0.0852488	0.932064	NA
YDR090C_BY4742	2.36665	0.131378	0.778993	0.168652	0.866071	NA
YDR091C_BY4742	0.2218	0.472557	0.622679	0.758909	0.447907	NA
YDR092W_BY4742	1.15788	1.38642	0.811908	1.70761	0.0877083	NA
YDR093W_BY4742	0	NA	NA	NA	NA	NA
YDR094W_BY4742	0.612085	-0.327369	0.788969	-0.414933	0.678191	NA
YDR095C_BY4742	0.195143	-0.466482	0.560432	-0.832362	0.405205	NA
YDR096W_BY4742	3.69693	-0.0437725	0.755903	-0.0579076	0.953822	NA
YDR097C_BY4742	0	NA	NA	NA	NA	NA
YDR098C_BY4742	0	NA	NA	NA	NA	NA
YDR099W_BY4742	7.20235	-0.298063	0.609144	-0.489314	0.624619	NA
YDR100W_BY4742	0.488929	0.953129	0.767506	1.24185	0.214291	NA
YDR101C_BY4742	0.178005	0.363318	0.556421	0.652954	0.513786	NA
YDR102C_BY4742	0.162465	0.302512	0.521481	0.580102	0.561846	NA
YDR103W_BY4742	1.28874	0.491726	0.831322	0.591499	0.554186	NA
YDR104C_BY4742	0.32493	0.52613	0.639169	0.823147	0.410425	NA
YDR105C_BY4742	1.31101	0.984868	0.834112	1.18074	0.237707	NA
YDR106W_BY4742	0.0593351	0.137303	0.368066	0.373038	0.70912	NA
YDR107C_BY4742	0.258032	-0.556897	0.599176	-0.929437	0.352663	NA
YDR108W_BY4742	0.2218	0.472557	0.622679	0.758909	0.447907	NA
YDR109C_BY4742	0.590663	0.18432	0.782646	0.235509	0.813814	NA
YDR110W_BY4742	0.710689	-0.249445	0.816968	-0.30533	0.760115	NA
YDR111C_BY4742	0.977817	0.171855	0.833826	0.206104	0.836709	NA
YDR112W_BY4742	0.258032	-0.556897	0.599176	-0.929437	0.352663	NA
YDR113C_BY4742	0.416943	0.00574592	0.745437	0.00770812	0.99385	NA
YDR114C_BY4742	0	NA	NA	NA	NA	NA
YDR115W_BY4742	2.02348	0.506929	0.814526	0.622361	0.533705	NA
YDR116C_BY4742	1.07502	0.142541	0.829734	0.171791	0.863602	NA
YDR117C_BY4742	0.416943	0.00574592	0.745437	0.00770812	0.99385	NA
YDR118W-A_BY4742	0	NA	NA	NA	NA	NA
YDR118W_BY4742	0.148458	0.284513	0.508237	0.559803	0.575614	NA
YDR119W-A_BY4742	101.561	0.05431	0.400917	0.135464	0.892245	0.941904
YDR119W_BY4742	1.70484	0.283385	0.823054	0.344309	0.730614	NA
YDR120C_BY4742	0.0593351	0.137303	0.368066	0.373038	0.70912	NA
YDR121W_BY4742	0.835419	0.0855595	0.817057	0.104717	0.916601	NA
YDR122W_BY4742	1.82839	-1.04727	0.812425	-1.28907	0.197374	NA
YDR123C_BY4742	0.195143	-0.466482	0.560432	-0.832362	0.405205	NA
YDR124W_BY4742	0.0593351	0.137303	0.368066	0.373038	0.70912	NA
YDR125C_BY4742	0	NA	NA	NA	NA	NA
YDR126W_BY4742	0.684031	-0.998139	0.800144	-1.24745	0.212233	NA
YDR127W_BY4742	0.471752	0.0658469	0.735668	0.0895063	0.92868	NA
YDR128W_BY4742	1.19056	0.881566	0.83379	1.0573	0.290375	NA
YDR129C_BY4742	6.78648	0.471002	0.646248	0.728825	0.466109	NA
YDR130C_BY4742	0	NA	NA	NA	NA	NA
YDR131C_BY4742	0.357608	-0.119257	0.689084	-0.173067	0.862599	NA
YDR132C_BY4742	0.34047	0.682102	0.699392	0.975278	0.329422	NA
YDR133C_BY4742	0	NA	NA	NA	NA	NA
YDR135C_BY4742	2.78799	0.142003	0.790121	0.179723	0.85737	NA
YDR136C_BY4742	0	NA	NA	NA	NA	NA
YDR137W_BY4742	1.69558	-1.27627	0.824234	-1.54844	0.121517	NA
YDR138W_BY4742	0.436037	-0.0547849	0.724322	-0.075636	0.939709	NA
YDR139C_BY4742	1.44075	0.514771	0.829824	0.620338	0.535036	NA
YDR140W_BY4742	0.698078	0.434187	0.803997	0.540035	0.589173	NA
YDR141C_BY4742	0.674975	-0.413323	0.809484	-0.5106	0.609631	NA
YDR142C_BY4742	2.04187	0.60774	0.808127	0.752035	0.45203	NA
YDR143C_BY4742	0.207793	0.455822	0.614451	0.741836	0.458187	NA
YDR144C_BY4742	0.162465	0.302512	0.521481	0.580102	0.561846	NA
YDR145W_BY4742	3.89349	-0.0888105	0.728232	-0.121954	0.902936	NA
YDR146C_BY4742	0.416943	0.00574592	0.745437	0.00770812	0.99385	NA
YDR147W_BY4742	0	NA	NA	NA	NA	NA
YDR148C_BY4742	25.054	-0.018328	0.497608	-0.0368323	0.970619	0.986698
YDR149C_BY4742	0	NA	NA	NA	NA	NA
YDR150W_BY4742	15.6196	0.750423	0.547432	1.37081	0.170435	NA
YDR151C_BY4742	0.296675	0.542449	0.64261	0.844133	0.398595	NA
YDR152W_BY4742	0.710729	1.21108	0.802566	1.50901	0.131296	NA
YDR153C_BY4742	0.548224	-0.507238	0.781603	-0.648971	0.516357	NA
YDR154C_BY4742	66.9129	-0.0288029	0.47816	-0.0602369	0.951967	0.979539
YDR155C_BY4742	31.5213	0.0870029	0.503931	0.172649	0.862928	0.9231
YDR156W_BY4742	2.83273	0.586597	0.813147	0.721392	0.470668	NA
YDR157W_BY4742	0.762569	-0.947623	0.785196	-1.20686	0.227485	NA
YDR158W_BY4742	1.94302	0.631329	0.809682	0.779725	0.435553	NA
YDR159W_BY4742	1.31592	0.347671	0.833809	0.416968	0.676702	NA
YDR160W_BY4742	0.865207	0.0861762	0.820341	0.105049	0.916337	NA
YDR161W_BY4742	0.2218	0.472557	0.622679	0.758909	0.447907	NA
YDR162C_BY4742	0.723858	-0.438017	0.799164	-0.548094	0.583628	NA
YDR163W_BY4742	0.546731	0.876713	0.747427	1.17298	0.240806	NA
YDR164C_BY4742	1.38459	0.948465	0.833468	1.13798	0.255131	NA
YDR165W_BY4742	0	NA	NA	NA	NA	NA
YDR166C_BY4742	0.44962	-0.601436	0.729973	-0.823916	0.409987	NA
YDR167W_BY4742	1.59966	0.747859	0.825024	0.906469	0.364688	NA
YDR168W_BY4742	1.74345	0.0116948	0.818994	0.0142794	0.988607	NA
YDR169C-A_BY4742	0.453175	-1.00077	0.729094	-1.37262	0.16987	NA
YDR169C_BY4742	1.03263	0.177002	0.82546	0.214429	0.830213	NA
YDR170C_BY4742	1.36208	0.561856	0.830993	0.676125	0.498961	NA
YDR171W_BY4742	18.6724	1.14637	0.582016	1.96965	0.0488782	0.248806
YDR172W_BY4742	2.41857	0.464455	0.78038	0.595166	0.551733	NA
YDR173C_BY4742	3.76049	-0.945859	0.722397	-1.30933	0.190421	NA
YDR174W_BY4742	0.856017	0.556124	0.817516	0.680262	0.496339	NA
YDR175C_BY4742	1.6514	-0.593659	0.819355	-0.724545	0.468731	NA
YDR176W_BY4742	2.30485	0.66778	0.804264	0.830299	0.40637	NA
YDR177W_BY4742	8.2425	0.0466667	0.603128	0.0773745	0.938326	NA
YDR178W_BY4742	38.8427	0.842616	0.445708	1.89051	0.0586895	0.26019
YDR179C_BY4742	0.281135	0.584632	0.667877	0.875358	0.381379	NA
YDR179W-A_BY4742	0.258032	-0.556897	0.599176	-0.929437	0.352663	NA
YDR180W_BY4742	0	NA	NA	NA	NA	NA
YDR181C_BY4742	0.785845	1.26898	0.807971	1.57057	0.116282	NA
YDR182W-A_BY4742	0.296916	0.498397	0.627228	0.794603	0.426845	NA
YDR182W_BY4742	3.02693	0.404049	0.771593	0.523656	0.600518	NA
YDR183C-A_BY4742	0	NA	NA	NA	NA	NA
YDR183W_BY4742	0.293746	-0.318538	0.661052	-0.481865	0.629901	NA
YDR184C_BY4742	0.0593351	0.137303	0.368066	0.373038	0.70912	NA
YDR185C_BY4742	0.562271	0.962765	0.764506	1.25933	0.207912	NA
YDR186C_BY4742	2.7026	0.369208	0.762498	0.484209	0.628238	NA
YDR187C_BY4742	0	NA	NA	NA	NA	NA
YDR188W_BY4742	11.7017	1.09041	0.579714	1.88095	0.0599785	NA
YDR189W_BY4742	0.326463	0.667772	0.694839	0.961046	0.336529	NA
YDR190C_BY4742	1.40745	1.82158	0.833408	2.1857	0.0288373	NA
YDR191W_BY4742	0.11867	0.25758	0.484727	0.531391	0.595148	NA
YDR192C_BY4742	0.11867	0.25758	0.484727	0.531391	0.595148	NA
YDR193W_BY4742	0.456212	-0.0310306	0.75372	-0.0411699	0.96716	NA
YDR194C_BY4742	0.643831	0.270764	0.796176	0.340081	0.733796	NA
YDR194W-A_BY4742	0	NA	NA	NA	NA	NA
YDR195W_BY4742	1.80477	-1.0517	0.80995	-1.29847	0.194126	NA
YDR196C_BY4742	3.42356	0.363764	0.736544	0.493879	0.621391	NA
YDR197W_BY4742	1.57777	-1.15353	0.831714	-1.38693	0.165464	NA
YDR198C_BY4742	0.162465	0.302512	0.521481	0.580102	0.561846	NA
YDR199W_BY4742	0	NA	NA	NA	NA	NA
YDR200C_BY4742	1.50531	-0.0995479	0.833967	-0.119367	0.904985	NA
YDR201W_BY4742	0.234411	-0.52528	0.586333	-0.895874	0.37032	NA
YDR202C_BY4742	3.63775	-0.596415	0.753596	-0.791426	0.428696	NA
YDR203W_BY4742	0.11867	0.25758	0.484727	0.531391	0.595148	NA
YDR204W_BY4742	4.86732	1.34058	0.724924	1.84927	0.064419	NA
YDR205W_BY4742	2.63065	0.668855	0.771673	0.86676	0.386073	NA
YDR206W_BY4742	0.207793	0.455822	0.614451	0.741836	0.458187	NA
YDR207C_BY4742	0.587493	-0.493915	0.762432	-0.647816	0.517104	NA
YDR208W_BY4742	2.59518	0.237266	0.781965	0.303423	0.761568	NA
YDR209C_BY4742	0	NA	NA	NA	NA	NA
YDR210W_BY4742	0.73431	-0.265016	0.818154	-0.32392	0.745999	NA
YDR211W_BY4742	1.44211	0.0231996	0.826929	0.0280551	0.977618	NA
YDR212W_BY4742	3.83546	0.619291	0.731159	0.846999	0.396995	NA
YDR213W_BY4742	0.11867	0.25758	0.484727	0.531391	0.595148	NA
YDR214W_BY4742	5.82836	0.604088	0.704519	0.857447	0.391198	NA
YDR215C_BY4742	0	NA	NA	NA	NA	NA
YDR216W_BY4742	2.21583	-0.46634	0.802258	-0.581284	0.561049	NA
YDR217C_BY4742	0.281135	0.584632	0.667877	0.875358	0.381379	NA
YDR218C_BY4742	0	NA	NA	NA	NA	NA
YDR219C_BY4742	0.453175	-1.00077	0.729094	-1.37262	0.16987	NA
YDR220C_BY4742	0	NA	NA	NA	NA	NA
YDR221W_BY4742	1.08388	0.914331	0.833035	1.09759	0.272383	NA
YDR222W_BY4742	0.258032	-0.556897	0.599176	-0.929437	0.352663	NA
YDR223W_BY4742	2.59311	0.00768108	0.780212	0.00984486	0.992145	NA
YDR224C_BY4742	10.3164	0.875438	0.611756	1.43102	0.152423	NA
YDR225W_BY4742	12.8324	0.0962522	0.567293	0.169669	0.86527	NA
YDR226W_BY4742	4.18732	0.913512	0.762088	1.1987	0.230646	NA
YDR227W_BY4742	0.412416	-0.0359863	0.718065	-0.0501156	0.96003	NA
YDR228C_BY4742	0.267128	0.569082	0.661856	0.859827	0.389884	NA
YDR229W_BY4742	0.84518	1.33954	0.813813	1.646	0.099763	NA
YDR230W_BY4742	0.548224	-0.507238	0.781603	-0.648971	0.516357	NA
YDR231C_BY4742	8.7396	0.544007	0.596544	0.91193	0.361806	NA
YDR232W_BY4742	2.80401	-1.02428	0.809745	-1.26494	0.205894	NA
YDR233C_BY4742	1.59779	0.316511	0.83335	0.379805	0.70409	NA
YDR234W_BY4742	0.254478	-0.273804	0.642106	-0.426416	0.669805	NA
YDR235W_BY4742	0.531327	0.0688356	0.740279	0.0929861	0.925915	NA
YDR236C_BY4742	0.78936	-0.295007	0.803236	-0.367273	0.713415	NA
YDR237W_BY4742	1.96274	0.0390316	0.808437	0.0482803	0.961493	NA
YDR238C_BY4742	2.46818	0.578372	0.777511	0.743877	0.456951	NA
YDR239C_BY4742	0.370258	0.751872	0.724946	1.03714	0.29967	NA
YDR240C_BY4742	0	NA	NA	NA	NA	NA
YDR241W_BY4742	0	NA	NA	NA	NA	NA
YDR242W_BY4742	0.592059	1.05081	0.78327	1.34156	0.179737	NA
YDR243C_BY4742	0.545335	0.0828849	0.768693	0.107826	0.914134	NA
YDR244W_BY4742	1.42295	0.666641	0.829919	0.80326	0.421824	NA
YDR245W_BY4742	0.727866	0.450228	0.813616	0.553366	0.580012	NA
YDR246W-A_BY4742	0.412416	-0.0359863	0.718065	-0.0501156	0.96003	NA
YDR246W_BY4742	1.9155	0.439955	0.816775	0.538649	0.590129	NA
YDR247W_BY4742	4.19308	-0.864593	0.702054	-1.23152	0.218129	NA
YDR248C_BY4742	0.787201	0.548222	0.82151	0.667334	0.504559	NA
YDR249C_BY4742	0.746961	0.407898	0.818943	0.498078	0.618429	NA
YDR250C_BY4742	0.0593351	0.137303	0.368066	0.373038	0.70912	NA
YDR251W_BY4742	1.08408	-0.298	0.831139	-0.358544	0.719937	NA
YDR252W_BY4742	0.545335	0.0828849	0.768693	0.107826	0.914134	NA
YDR253C_BY4742	0.382869	-0.174296	0.697191	-0.249997	0.802589	NA
YDR254W_BY4742	0.11867	0.25758	0.484727	0.531391	0.595148	NA
YDR255C_BY4742	17.4416	0.612748	0.648218	0.94528	0.344516	0.590887
YDR256C_BY4742	4.03749	0.154044	0.733092	0.210129	0.833567	NA
YDR257C_BY4742	0	NA	NA	NA	NA	NA
YDR258C_BY4742	8.10198	1.10832	0.65463	1.69305	0.0904457	NA
YDR259C_BY4742	0.402936	-0.00740741	0.742354	-0.00997827	0.992039	NA
YDR260C_BY4742	0.317367	-0.34221	0.67069	-0.510236	0.609886	NA
YDR261C_BY4742	0	NA	NA	NA	NA	NA
YDR262W_BY4742	10.3558	0.362541	0.562343	0.644698	0.519123	NA
YDR263C_BY4742	0.0593351	0.137303	0.368066	0.373038	0.70912	NA
YDR264C_BY4742	2.8869	0.497897	0.764494	0.651277	0.514868	NA
YDR265W_BY4742	2.86404	0.0812911	0.788604	0.103082	0.917898	NA
YDR266C_BY4742	0.353081	-0.15863	0.694511	-0.228405	0.819331	NA
YDR267C_BY4742	0.162465	0.302512	0.521481	0.580102	0.561846	NA
YDR268W_BY4742	0.436037	-0.0547849	0.724322	-0.075636	0.939709	NA
YDR269C_BY4742	0	NA	NA	NA	NA	NA
YDR270W_BY4742	2.57399	-0.228661	0.785448	-0.291121	0.770958	NA
YDR271C_BY4742	0	NA	NA	NA	NA	NA
YDR272W_BY4742	12.6375	0.270175	0.566519	0.476904	0.633431	NA
YDR273W_BY4742	1.47382	-0.523726	0.828536	-0.632109	0.527315	NA
YDR274C_BY4742	0	NA	NA	NA	NA	NA
YDR275W_BY4742	5.09375	0.737786	0.691955	1.06623	0.286318	NA
YDR276C_BY4742	35.7058	0.355169	0.485646	0.731334	0.464575	0.664382
YDR277C_BY4742	1.48483	-0.0222627	0.833047	-0.0267244	0.97868	NA
YDR278C_BY4742	1.79153	0.108851	0.81805	0.133062	0.894144	NA
YDR279W_BY4742	0.195143	-0.466482	0.560432	-0.832362	0.405205	NA
YDR280W_BY4742	0.610729	0.322305	0.792411	0.40674	0.684199	NA
YDR281C_BY4742	0	NA	NA	NA	NA	NA
YDR282C_BY4742	0.714244	-0.443524	0.811951	-0.546244	0.584898	NA
YDR283C_BY4742	0.234411	-0.52528	0.586333	-0.895874	0.37032	NA
YDR284C_BY4742	1.9156	-0.789691	0.815722	-0.968089	0.333	NA
YDR285W_BY4742	0	NA	NA	NA	NA	NA
YDR286C_BY4742	1.27964	-0.159787	0.829895	-0.192538	0.84732	NA
YDR287W_BY4742	2.94614	1.18119	0.777937	1.51836	0.128923	NA
YDR288W_BY4742	2.36982	0.484986	0.797273	0.608306	0.542985	NA
YDR289C_BY4742	1.52497	1.13884	0.83389	1.36569	0.172036	NA
YDR290W_BY4742	0	NA	NA	NA	NA	NA
YDR291W_BY4742	1.00601	0.727794	0.825087	0.88208	0.377733	NA
YDR292C_BY4742	0.234411	-0.52528	0.586333	-0.895874	0.37032	NA
YDR293C_BY4742	6.1535	-0.33973	0.642149	-0.529051	0.59677	NA
YDR294C_BY4742	4.43305	-0.332634	0.70138	-0.474257	0.635317	NA
YDR295C_BY4742	0.637347	-0.409782	0.806886	-0.507857	0.611554	NA
YDR296W_BY4742	1.87459	0.0962997	0.805231	0.119593	0.904806	NA
YDR297W_BY4742	1.80414	-0.304921	0.809704	-0.376584	0.706483	NA
YDR298C_BY4742	23.2586	-0.415638	0.479149	-0.86745	0.385695	0.618111
YDR299W_BY4742	0.0593351	0.137303	0.368066	0.373038	0.70912	NA
YDR300C_BY4742	1.17223	-0.329321	0.824379	-0.399478	0.689541	NA
YDR301W_BY4742	0.34047	0.682102	0.699392	0.975278	0.329422	NA
YDR302W_BY4742	0.474922	0.862705	0.745461	1.15728	0.24716	NA
YDR303C_BY4742	0.416943	0.00574592	0.745437	0.00770812	0.99385	NA
YDR304C_BY4742	2.54152	0.599362	0.817846	0.732855	0.463647	NA
YDR305C_BY4742	0.700237	-0.456571	0.811111	-0.562896	0.573506	NA
YDR306C_BY4742	4.30245	1.78921	0.798816	2.23983	0.0251021	NA
YDR307W_BY4742	0.610729	0.322305	0.792411	0.40674	0.684199	NA
YDR308C_BY4742	0.148458	0.284513	0.508237	0.559803	0.575614	NA
YDR309C_BY4742	2.78258	-0.622672	0.752728	-0.827221	0.408112	NA
YDR310C_BY4742	0.750091	-0.265172	0.80068	-0.331183	0.740506	NA
YDR311W_BY4742	0.343601	-0.133804	0.684161	-0.195575	0.844943	NA
YDR312W_BY4742	0	NA	NA	NA	NA	NA
YDR313C_BY4742	9.57812	0.871523	0.586379	1.48628	0.137205	NA
YDR314C_BY4742	0.357608	-0.119257	0.689084	-0.173067	0.862599	NA
YDR315C_BY4742	0.612085	-0.327369	0.788969	-0.414933	0.678191	NA
YDR316W_BY4742	0.162465	0.302512	0.521481	0.580102	0.561846	NA
YDR317W_BY4742	0	NA	NA	NA	NA	NA
YDR318W_BY4742	0	NA	NA	NA	NA	NA
YDR319C_BY4742	2.58228	0.278171	0.783343	0.355108	0.722509	NA
YDR320C-A_BY4742	11.0051	0.764734	0.611104	1.2514	0.210789	NA
YDR320C_BY4742	1.11362	-0.207595	0.833763	-0.248986	0.803372	NA
YDR320W-B_BY4742	0	NA	NA	NA	NA	NA
YDR321W_BY4742	0.889212	-0.666947	0.81901	-0.814334	0.415454	NA
YDR322C-A_BY4742	23.0239	0.721198	0.482675	1.49417	0.135131	0.388848
YDR322W_BY4742	1.12666	-0.342883	0.833442	-0.411405	0.680775	NA
YDR323C_BY4742	0.293746	-0.318538	0.661052	-0.481865	0.629901	NA
YDR324C_BY4742	0.234411	-0.52528	0.586333	-0.895874	0.37032	NA
YDR325W_BY4742	0.258032	-0.556897	0.599176	-0.929437	0.352663	NA
YDR326C_BY4742	0.396876	-0.15955	0.701561	-0.227422	0.820096	NA
YDR327W_BY4742	0	NA	NA	NA	NA	NA
YDR328C_BY4742	11.5237	0.35809	0.574266	0.62356	0.532916	NA
YDR329C_BY4742	5.08319	0.330854	0.696388	0.475101	0.634715	NA
YDR330W_BY4742	7.70228	0.0372888	0.636104	0.0586205	0.953254	NA
YDR331W_BY4742	1.63324	-0.864973	0.821374	-1.05308	0.292304	NA
YDR332W_BY4742	0.476278	0.130853	0.766399	0.170737	0.86443	NA
YDR333C_BY4742	1.0936	0.835818	0.8334	1.0029	0.315908	NA
YDR334W_BY4742	0.518717	0.940638	0.765126	1.22939	0.218926	NA
YDR335W_BY4742	2.59806	-1.57259	0.813625	-1.93282	0.0532583	NA
YDR336W_BY4742	0.267128	0.569082	0.661856	0.859827	0.389884	NA
YDR337W_BY4742	0.760543	-0.110939	0.818806	-0.135489	0.892225	NA
YDR338C_BY4742	1.82487	0.0106132	0.81168	0.0130756	0.989568	NA
YDR339C_BY4742	1.67021	-0.134387	0.831244	-0.161669	0.871566	NA
YDR340W_BY4742	0	NA	NA	NA	NA	NA
YDR341C_BY4742	0.0593351	0.137303	0.368066	0.373038	0.70912	NA
YDR342C_BY4742	29.9609	0.520118	0.551602	0.942923	0.34572	0.590887
YDR343C_BY4742	33.005	0.482314	0.506827	0.951636	0.341282	0.590887
YDR344C_BY4742	0.11867	0.25758	0.484727	0.531391	0.595148	NA
YDR345C_BY4742	0.0593351	0.137303	0.368066	0.373038	0.70912	NA
YDR346C_BY4742	2.5089	-0.452191	0.771113	-0.586413	0.557598	NA
YDR347W_BY4742	1.77478	1.35019	0.829163	1.62838	0.103444	NA
YDR348C_BY4742	0.90803	-0.0831302	0.827884	-0.100413	0.920017	NA
YDR349C_BY4742	2.86739	0.665441	0.787843	0.844636	0.398314	NA
YDR350C_BY4742	1.19966	1.66519	0.830362	2.00537	0.0449232	NA
YDR351W_BY4742	0.687586	-1.43051	0.79472	-1.80002	0.0718578	NA
YDR352W_BY4742	0.148458	0.284513	0.508237	0.559803	0.575614	NA
YDR353W_BY4742	1.6359	0.242002	0.817553	0.296008	0.767224	NA
YDR354C-A_BY4742	0.11867	0.25758	0.484727	0.531391	0.595148	NA
YDR354W_BY4742	0.0593351	0.137303	0.368066	0.373038	0.70912	NA
YDR355C_BY4742	0.258032	-0.556897	0.599176	-0.929437	0.352663	NA
YDR356W_BY4742	0.11867	0.25758	0.484727	0.531391	0.595148	NA
YDR357C_BY4742	1.42483	-0.35118	0.832984	-0.421593	0.673322	NA
YDR358W_BY4742	1.48079	1.85593	0.833661	2.22624	0.0259979	NA
YDR359C_BY4742	0.0593351	0.137303	0.368066	0.373038	0.70912	NA
YDR360W_BY4742	0	NA	NA	NA	NA	NA
YDR361C_BY4742	1.16255	0.868576	0.833721	1.04181	0.297501	NA
YDR362C_BY4742	0.611114	-0.557197	0.78902	-0.706189	0.480071	NA
YDR363W-A_BY4742	4.7411	-0.204675	0.715686	-0.285984	0.77489	NA
YDR363W_BY4742	0.402936	-0.00740741	0.742354	-0.00997827	0.992039	NA
YDR364C_BY4742	2.01521	0.21182	0.806492	0.262644	0.792825	NA
YDR365C_BY4742	0.648317	-1.28775	0.777274	-1.65675	0.0975703	NA
YDR366C_BY4742	0.162465	0.302512	0.521481	0.580102	0.561846	NA
YDR367W_BY4742	1.09056	0.237583	0.834073	0.284846	0.775762	NA
YDR368W_BY4742	2.11765	-0.240186	0.807979	-0.297268	0.766262	NA
YDR369C_BY4742	0.296675	0.542449	0.64261	0.844133	0.398595	NA
YDR370C_BY4742	0.195143	-0.466482	0.560432	-0.832362	0.405205	NA
YDR371C-A_BY4742	0	NA	NA	NA	NA	NA
YDR371W_BY4742	0.465825	-0.0631848	0.755587	-0.0836235	0.933356	NA
YDR372C_BY4742	0.436037	-0.0547849	0.724322	-0.075636	0.939709	NA
YDR373W_BY4742	2.08249	0.204208	0.809708	0.252199	0.800887	NA
YDR374C_BY4742	0	NA	NA	NA	NA	NA
YDR374W-A_BY4742	2.74405	0.891874	0.815123	1.09416	0.273886	NA
YDR375C_BY4742	1.51796	0.296956	0.831326	0.357208	0.720936	NA
YDR376W_BY4742	0.442204	-0.0442215	0.751031	-0.0588811	0.953047	NA
YDR377W_BY4742	29.5956	-0.107526	0.433614	-0.247976	0.804153	0.885257
YDR378C_BY4742	6.16431	1.45352	0.688051	2.11252	0.0346417	NA
YDR379C-A_BY4742	7.30985	0.638224	0.614756	1.03818	0.299189	NA
YDR379W_BY4742	0.356251	0.672969	0.697184	0.965267	0.334411	NA
YDR380W_BY4742	3.47954	-0.881699	0.745076	-1.18337	0.236663	NA
YDR381C-A_BY4742	0.707652	-1.01465	0.8019	-1.26531	0.20576	NA
YDR381W_BY4742	1.84302	0.171235	0.814602	0.210208	0.833506	NA
YDR382W_BY4742	20.0627	0.793234	0.501507	1.5817	0.113718	0.36311
YDR383C_BY4742	0.310923	0.58264	0.667753	0.872538	0.382915	NA
YDR384C_BY4742	1.33898	-0.0607419	0.827294	-0.0734223	0.94147	NA
YDR385W_BY4742	8.07956	0.0404177	0.602072	0.067131	0.946477	NA
YDR386W_BY4742	0.468822	-0.890805	0.705464	-1.26272	0.206689	NA
YDR387C_BY4742	2.39133	1.3296	0.808393	1.64474	0.100024	NA
YDR388W_BY4742	6.61195	0.748664	0.651516	1.14911	0.250511	NA
YDR389W_BY4742	0	NA	NA	NA	NA	NA
YDR390C_BY4742	1.54518	0.679885	0.828396	0.820724	0.411803	NA
YDR391C_BY4742	1.71694	0.369818	0.821202	0.450337	0.652467	NA
YDR392W_BY4742	1.42497	0.523276	0.830327	0.630205	0.528561	NA
YDR393W_BY4742	1.17363	0.204848	0.834109	0.245589	0.806	NA
YDR394W_BY4742	16.3432	0.527142	0.589458	0.894283	0.37117	0.606634
YDR395W_BY4742	0.610729	0.322305	0.792411	0.40674	0.684199	NA
YDR396W_BY4742	0.396876	-0.15955	0.701561	-0.227422	0.820096	NA
YDR397C_BY4742	3.05975	0.702903	0.788347	0.891615	0.372599	NA
YDR398W_BY4742	0.162465	0.302512	0.521481	0.580102	0.561846	NA
YDR399W_BY4742	0.476278	0.130853	0.766399	0.170737	0.86443	NA
YDR400W_BY4742	0.456212	-0.0310306	0.75372	-0.0411699	0.96716	NA
YDR401W_BY4742	0	NA	NA	NA	NA	NA
YDR402C_BY4742	0	NA	NA	NA	NA	NA
YDR403W_BY4742	0	NA	NA	NA	NA	NA
YDR404C_BY4742	0.865591	-0.689283	0.827032	-0.833441	0.404596	NA
YDR405W_BY4742	0.85298	-0.0313636	0.826435	-0.0379505	0.969727	NA
YDR406W-A_BY4742	1.9079	-0.937291	0.809737	-1.15753	0.247058	NA
YDR406W_BY4742	0.776083	-0.000932488	0.81298	-0.001147	0.999085	NA
YDR407C_BY4742	0	NA	NA	NA	NA	NA
YDR408C_BY4742	1.95009	-0.361597	0.800735	-0.451582	0.65157	NA
YDR409W_BY4742	0.473389	0.787092	0.728052	1.08109	0.279656	NA
YDR410C_BY4742	0.415586	0.774727	0.725443	1.06794	0.285549	NA
YDR411C_BY4742	2.7745	-0.5265	0.767224	-0.68624	0.492562	NA
YDR412W_BY4742	0.162465	0.302512	0.521481	0.580102	0.561846	NA
YDR413C_BY4742	2.41954	-1.22592	0.825322	-1.48539	0.137441	NA
YDR414C_BY4742	0	NA	NA	NA	NA	NA
YDR415C_BY4742	0	NA	NA	NA	NA	NA
YDR416W_BY4742	0.195143	-0.466482	0.560432	-0.832362	0.405205	NA
YDR417C_BY4742	0.32493	0.52613	0.639169	0.823147	0.410425	NA
YDR418W_BY4742	2.70841	0.44311	0.780347	0.567837	0.570146	NA
YDR419W_BY4742	0.195143	-0.466482	0.560432	-0.832362	0.405205	NA
YDR420W_BY4742	1.16348	-0.0831905	0.833889	-0.0997621	0.920533	NA
YDR421W_BY4742	0.638743	0.343719	0.794887	0.432413	0.665442	NA
YDR422C_BY4742	3.09243	-0.392645	0.75341	-0.521157	0.602257	NA
YDR423C_BY4742	3.35461	0.361414	0.773825	0.467048	0.640465	NA
YDR424C_BY4742	1.17011	1.61369	0.828859	1.94688	0.0515496	NA
YDR425W_BY4742	2.57953	0.249041	0.777431	0.320339	0.748712	NA
YDR426C_BY4742	0	NA	NA	NA	NA	NA
YDR427W_BY4742	1.0512	1.52722	0.824822	1.85158	0.0640865	NA
YDR428C_BY4742	1.61702	1.86717	0.833474	2.24022	0.0250766	NA
YDR429C_BY4742	1.21968	0.495875	0.834058	0.594533	0.552156	NA
YDR430C_BY4742	0.621847	0.949742	0.761489	1.24722	0.212318	NA
YDR431W_BY4742	0	NA	NA	NA	NA	NA
YDR432W_BY4742	7.68037	1.02045	0.69439	1.46956	0.141681	NA
YDR433W_BY4742	7.79222	-0.616447	0.617079	-0.998975	0.317807	NA
YDR434W_BY4742	1.77194	-1.50165	0.826808	-1.81621	0.0693387	NA
YDR435C_BY4742	4.37407	0.829738	0.753972	1.10049	0.271119	NA
YDR436W_BY4742	3.51685	-1.2191	0.730489	-1.66889	0.0951399	NA
YDR437W_BY4742	0.162465	0.302512	0.521481	0.580102	0.561846	NA
YDR438W_BY4742	1.44215	1.0733	0.833604	1.28754	0.197906	NA
YDR439W_BY4742	0.436037	-0.0547849	0.724322	-0.075636	0.939709	NA
YDR440W_BY4742	0	NA	NA	NA	NA	NA
YDR441C_BY4742	1.1513	0.301713	0.828451	0.364189	0.715717	NA
YDR442W_BY4742	0	NA	NA	NA	NA	NA
YDR443C_BY4742	1.43571	1.74741	0.831948	2.10038	0.0356956	NA
YDR444W_BY4742	0.385798	0.755769	0.719213	1.05083	0.293337	NA
YDR445C_BY4742	0	NA	NA	NA	NA	NA
YDR446W_BY4742	0	NA	NA	NA	NA	NA
YDR447C_BY4742	0.267128	0.569082	0.661856	0.859827	0.389884	NA
YDR448W_BY4742	0.162465	0.302512	0.521481	0.580102	0.561846	NA
YDR449C_BY4742	0	NA	NA	NA	NA	NA
YDR450W_BY4742	2.90283	0.164286	0.761824	0.215648	0.829262	NA
YDR451C_BY4742	0	NA	NA	NA	NA	NA
YDR452W_BY4742	5.41362	0.336304	0.673944	0.499008	0.617773	NA
YDR453C_BY4742	5.65392	0.492658	0.671921	0.733208	0.463432	NA
YDR454C_BY4742	0.508955	-0.425655	0.74845	-0.568716	0.569549	NA
YDR455C_BY4742	0.479833	-0.0499854	0.758078	-0.065937	0.947428	NA
YDR456W_BY4742	2.08019	0.435768	0.83269	0.523326	0.600747	NA
YDR457W_BY4742	1.56684	0.268816	0.822153	0.326966	0.743693	NA
YDR458C_BY4742	1.80438	-0.420296	0.812268	-0.517435	0.604853	NA
YDR459C_BY4742	0.429554	-0.977263	0.72416	-1.34951	0.177172	NA
YDR460W_BY4742	1.32497	-0.0689388	0.82739	-0.0833207	0.933597	NA
YDR461C-A_BY4742	6.96279	0.876204	0.67153	1.30479	0.191965	NA
YDR461W_BY4742	0.195143	-0.466482	0.560432	-0.832362	0.405205	NA
YDR462W_BY4742	2.81488	-0.453865	0.766123	-0.592418	0.553571	NA
YDR463W_BY4742	1.96968	1.05492	0.814871	1.29458	0.195465	NA
YDR464C-A_BY4742	0	NA	NA	NA	NA	NA
YDR464W_BY4742	0.258032	-0.556897	0.599176	-0.929437	0.352663	NA
YDR465C_BY4742	0	NA	NA	NA	NA	NA
YDR466W_BY4742	1.93721	0.500797	0.815951	0.613759	0.539375	NA
YDR467C_BY4742	0	NA	NA	NA	NA	NA
YDR468C_BY4742	0.710689	-0.249445	0.816968	-0.30533	0.760115	NA
YDR469W_BY4742	0.11867	0.25758	0.484727	0.531391	0.595148	NA
YDR470C_BY4742	1.85554	0.962944	0.824794	1.1675	0.24301	NA
YDR471W_BY4742	0.670064	0.414118	0.802069	0.516312	0.605637	NA
YDR472W_BY4742	1.10101	0.356542	0.83385	0.427585	0.668953	NA
YDR473C_BY4742	0.676616	-0.404672	0.795355	-0.508794	0.610897	NA
YDR475C_BY4742	3.52226	-0.154149	0.736029	-0.209433	0.83411	NA
YDR476C_BY4742	6.63718	1.20045	0.659465	1.82034	0.0687071	NA
YDR477W_BY4742	1.0808	-0.693843	0.828114	-0.837859	0.40211	NA
YDR478W_BY4742	0.162465	0.302512	0.521481	0.580102	0.561846	NA
YDR479C_BY4742	0.976324	1.40805	0.818101	1.72112	0.0852293	NA
YDR480W_BY4742	0.148458	0.284513	0.508237	0.559803	0.575614	NA
YDR481C_BY4742	4.2411	-0.262497	0.712717	-0.368305	0.712646	NA
YDR482C_BY4742	1.0668	0.718597	0.817204	0.879336	0.379219	NA
YDR483W_BY4742	10.0985	0.878471	0.647654	1.35639	0.174976	NA
YDR484W_BY4742	7.0093	0.335823	0.643677	0.521726	0.601861	NA
YDR485C_BY4742	1.11366	0.932419	0.833759	1.11833	0.263425	NA
YDR486C_BY4742	2.97809	1.09082	0.784517	1.39043	0.164398	NA
YDR487C_BY4742	3.63201	-0.435003	0.719973	-0.604194	0.545715	NA
YDR488C_BY4742	1.33258	1.71775	0.831614	2.06557	0.0388695	NA
YDR489W_BY4742	0.162465	0.302512	0.521481	0.580102	0.561846	NA
YDR490C_BY4742	1.96362	0.932017	0.825752	1.12869	0.259029	NA
YDR491C_BY4742	0	NA	NA	NA	NA	NA
YDR492W_BY4742	2.38547	0.478936	0.793175	0.603821	0.545963	NA
YDR493W_BY4742	0.40649	-0.195993	0.704167	-0.278333	0.780757	NA
YDR494W_BY4742	2.52155	-0.119487	0.768384	-0.155504	0.876424	NA
YDR495C_BY4742	0.267128	0.569082	0.661856	0.859827	0.389884	NA
YDR496C_BY4742	0.234411	-0.52528	0.586333	-0.895874	0.37032	NA
YDR497C_BY4742	4.69298	1.15819	0.736174	1.57325	0.115661	NA
YDR498C_BY4742	0.313813	-0.119895	0.67961	-0.176418	0.859966	NA
YDR499W_BY4742	0.0593351	0.137303	0.368066	0.373038	0.70912	NA
YDR500C_BY4742	0.919	-0.745267	0.826517	-0.901696	0.367219	NA
YDR501W_BY4742	0	NA	NA	NA	NA	NA
YDR502C_BY4742	0.539168	0.0782029	0.776463	0.100717	0.919775	NA
YDR503C_BY4742	0.293746	-0.318538	0.661052	-0.481865	0.629901	NA
YDR504C_BY4742	5.79842	-1.03022	0.672573	-1.53176	0.125581	NA
YDR505C_BY4742	21.8561	-0.500643	0.502134	-0.997031	0.318749	0.590887
YDR506C_BY4742	0.11867	0.25758	0.484727	0.531391	0.595148	NA
YDR507C_BY4742	0	NA	NA	NA	NA	NA
YDR508C_BY4742	0.85298	-0.0313636	0.826435	-0.0379505	0.969727	NA
YDR509W_BY4742	0	NA	NA	NA	NA	NA
YDR510C-A_BY4742	0	NA	NA	NA	NA	NA
YDR510W_BY4742	9.32688	1.05506	0.649867	1.62351	0.104481	NA
YDR511W_BY4742	1.05625	0.185708	0.831755	0.223273	0.823323	NA
YDR512C_BY4742	0	NA	NA	NA	NA	NA
YDR513W_BY4742	10.1082	0.804752	0.60224	1.33627	0.181463	NA
YDR514C_BY4742	0.195143	-0.466482	0.560432	-0.832362	0.405205	NA
YDR515W_BY4742	0	NA	NA	NA	NA	NA
YDR516C_BY4742	16.8546	-0.0622079	0.599209	-0.103817	0.917315	0.956017
YDR517W_BY4742	5.97709	1.13336	0.677922	1.67182	0.09456	NA
YDR518W_BY4742	0.370258	0.751872	0.724946	1.03714	0.29967	NA
YDR519W_BY4742	0.954714	-0.605147	0.833202	-0.726292	0.46766	NA
YDR520C_BY4742	0.0593351	0.137303	0.368066	0.373038	0.70912	NA
YDR521W_BY4742	0	NA	NA	NA	NA	NA
YDR522C_BY4742	0.234411	-0.52528	0.586333	-0.895874	0.37032	NA
YDR523C_BY4742	0	NA	NA	NA	NA	NA
YDR524C-A_BY4742	0	NA	NA	NA	NA	NA
YDR524C-B_BY4742	27.4584	0.463776	0.491057	0.944443	0.344943	0.590887
YDR524C_BY4742	1.43407	1.14563	0.832964	1.37537	0.169017	NA
YDR524W-C_BY4742	0	NA	NA	NA	NA	NA
YDR525W-A_BY4742	9.14812	1.35236	0.622977	2.1708	0.0299461	NA
YDR525W_BY4742	0	NA	NA	NA	NA	NA
YDR526C_BY4742	0	NA	NA	NA	NA	NA
YDR527W_BY4742	4.52247	-1.54149	0.735727	-2.09519	0.0361539	NA
YDR528W_BY4742	0	NA	NA	NA	NA	NA
YDR529C_BY4742	18.7769	-0.776477	0.53468	-1.45223	0.146439	0.411859
YDR530C_BY4742	4.62506	-0.21355	0.693732	-0.307827	0.758214	NA
YDR531W_BY4742	0.693793	0.287702	0.792146	0.363193	0.716461	NA
YDR532C_BY4742	0.459381	0.773122	0.724372	1.0673	0.285837	NA
YDR533C_BY4742	0.977817	0.171855	0.833826	0.206104	0.836709	NA
YDR534C_BY4742	0.234411	-0.52528	0.586333	-0.895874	0.37032	NA
YDR535C_BY4742	0	NA	NA	NA	NA	NA
YDR536W_BY4742	1.75495	-0.166441	0.818633	-0.203316	0.838888	NA
YDR537C_BY4742	0	NA	NA	NA	NA	NA
YDR538W_BY4742	0.501539	0.0837638	0.770942	0.108651	0.913479	NA
YDR539W_BY4742	0.793645	-0.1393	0.82318	-0.169221	0.865623	NA
YDR540C_BY4742	0.207793	0.455822	0.614451	0.741836	0.458187	NA
YDR541C_BY4742	0.0593351	0.137303	0.368066	0.373038	0.70912	NA
YDR542W_BY4742	0	NA	NA	NA	NA	NA
YDR543C_BY4742	0	NA	NA	NA	NA	NA
YDR544C_BY4742	0	NA	NA	NA	NA	NA
YDR545C-A_BY4742	0	NA	NA	NA	NA	NA
YDR545W_BY4742	0	NA	NA	NA	NA	NA
YEL001C_BY4742	0.590663	0.18432	0.782646	0.235509	0.813814	NA
YEL002C_BY4742	3.63916	-0.050913	0.722549	-0.0704631	0.943825	NA
YEL003W_BY4742	0.353081	-0.15863	0.694511	-0.228405	0.819331	NA
YEL004W_BY4742	1.31097	-0.0730257	0.832017	-0.0877695	0.93006	NA
YEL005C_BY4742	2.43892	1.23878	0.808244	1.53268	0.125355	NA
YEL006W_BY4742	1.40504	0.409314	0.833734	0.490941	0.623468	NA
YEL007W_BY4742	0.829877	-0.836672	0.814376	-1.02738	0.304242	NA
YEL008C-A_BY4742	0.474922	0.862705	0.745461	1.15728	0.24716	NA
YEL008W_BY4742	0.520073	0.129978	0.737539	0.176231	0.860112	NA
YEL009C-A_BY4742	0	NA	NA	NA	NA	NA
YEL009C_BY4742	13.842	-1.13272	0.567132	-1.99728	0.0457949	NA
YEL010W_BY4742	0	NA	NA	NA	NA	NA
YEL011W_BY4742	27.8501	0.23845	0.475112	0.501881	0.615751	0.765436
YEL012W_BY4742	15.5243	0.651281	0.557955	1.16726	0.243104	NA
YEL013W_BY4742	1.5152	0.249426	0.831793	0.299866	0.76428	NA
YEL014C_BY4742	0	NA	NA	NA	NA	NA
YEL015W_BY4742	1.94615	0.235413	0.807725	0.291452	0.770705	NA
YEL016C_BY4742	1.01116	0.0157466	0.832807	0.0189079	0.984915	NA
YEL017C-A_BY4742	9.46393	0.168578	0.588599	0.286406	0.774567	NA
YEL017W_BY4742	0.521606	0.226548	0.778606	0.290966	0.771077	NA
YEL018C-A_BY4742	0	NA	NA	NA	NA	NA
YEL018W_BY4742	0.2218	0.472557	0.622679	0.758909	0.447907	NA
YEL019C_BY4742	0.0593351	0.137303	0.368066	0.373038	0.70912	NA
YEL020C-B_BY4742	0	NA	NA	NA	NA	NA
YEL020C_BY4742	1.05332	-0.467793	0.832488	-0.561921	0.57417	NA
YEL020W-A_BY4742	4.95278	0.388975	0.672591	0.578323	0.563046	NA
YEL022W_BY4742	0	NA	NA	NA	NA	NA
YEL023C_BY4742	0.148458	0.284513	0.508237	0.559803	0.575614	NA
YEL024W_BY4742	17.6185	0.0566608	0.487602	0.116203	0.907492	0.951875
YEL025C_BY4742	2.12203	0.185554	0.830862	0.223327	0.823281	NA
YEL026W_BY4742	0.442204	-0.0442215	0.751031	-0.0588811	0.953047	NA
YEL027W_BY4742	11.002	0.719701	0.618056	1.16446	0.244238	NA
YEL028W_BY4742	0.234411	-0.52528	0.586333	-0.895874	0.37032	NA
YEL029C_BY4742	0.801208	0.519764	0.809751	0.641882	0.52095	NA
YEL030C-A_BY4742	0	NA	NA	NA	NA	NA
YEL030W_BY4742	0.462271	0.118597	0.764074	0.155216	0.876651	NA
YEL031W_BY4742	2.94205	-0.178764	0.749923	-0.238376	0.811589	NA
YEL032C-A_BY4742	0	NA	NA	NA	NA	NA
YEL032W_BY4742	0.317367	-0.34221	0.67069	-0.510236	0.609886	NA
YEL033W_BY4742	23.4968	-0.288017	0.479241	-0.600987	0.547849	0.727948
YEL034C-A_BY4742	0.772953	0.559044	0.809405	0.690685	0.489764	NA
YEL034W_BY4742	6.49372	0.143762	0.68165	0.210903	0.832963	NA
YEL035C_BY4742	0.442204	-0.0442215	0.751031	-0.0588811	0.953047	NA
YEL036C_BY4742	0.733886	-0.681157	0.781941	-0.87111	0.383694	NA
YEL037C_BY4742	1.8385	0.134906	0.824319	0.163657	0.870001	NA
YEL038W_BY4742	3.86211	1.19285	0.751503	1.58729	0.112448	NA
YEL039C_BY4742	4.70779	0.23406	0.727019	0.321945	0.747494	NA
YEL040W_BY4742	0.195143	-0.466482	0.560432	-0.832362	0.405205	NA
YEL041W_BY4742	1.45981	-0.51422	0.832355	-0.617788	0.536715	NA
YEL042W_BY4742	1.73276	1.27593	0.832701	1.53228	0.125454	NA
YEL043W_BY4742	0.606066	0.970028	0.765655	1.26693	0.205182	NA
YEL044W_BY4742	2.92669	0.104701	0.768188	0.136296	0.891587	NA
YEL045C_BY4742	0.162465	0.302512	0.521481	0.580102	0.561846	NA
YEL046C_BY4742	2.9475	0.855217	0.771902	1.10794	0.26789	NA
YEL047C_BY4742	0.819879	-0.000754328	0.825323	-0.000913979	0.999271	NA
YEL048C_BY4742	0.382869	-0.174296	0.697191	-0.249997	0.802589	NA
YEL049W_BY4742	0.2218	0.472557	0.622679	0.758909	0.447907	NA
YEL050C_BY4742	2.02221	0.0954631	0.814143	0.117256	0.906657	NA
YEL050W-A_BY4742	0	NA	NA	NA	NA	NA
YEL051W_BY4742	2.37617	0.856297	0.787926	1.08677	0.277137	NA
YEL052W_BY4742	1.4689	0.0591065	0.832558	0.0709939	0.943403	NA
YEL053C_BY4742	0.934263	0.0525875	0.826244	0.0636464	0.949252	NA
YEL053W-A_BY4742	0.727866	0.450228	0.813616	0.553366	0.580012	NA
YEL054C_BY4742	2.79514	0.638474	0.780769	0.817751	0.413499	NA
YEL055C_BY4742	0.258032	-0.556897	0.599176	-0.929437	0.352663	NA
YEL056W_BY4742	0.954714	-0.605147	0.833202	-0.726292	0.46766	NA
YEL057C_BY4742	2.49692	-0.62589	0.783358	-0.798983	0.4243	NA
YEL058W_BY4742	2.59369	0.899756	0.790142	1.13873	0.254817	NA
YEL059C-A_BY4742	1.02806	-0.451027	0.834025	-0.540784	0.588657	NA
YEL059W_BY4742	0.952556	0.187749	0.824647	0.227672	0.819901	NA
YEL060C_BY4742	26.8882	-0.439437	0.501007	-0.877107	0.380428	0.618111
YEL061C_BY4742	0.234411	-0.52528	0.586333	-0.895874	0.37032	NA
YEL062W_BY4742	0.396876	-0.15955	0.701561	-0.227422	0.820096	NA
YEL063C_BY4742	4.89573	-0.17954	0.679224	-0.264332	0.791524	NA
YEL064C_BY4742	0.746921	-1.11296	0.81547	-1.36481	0.172313	NA
YEL065W_BY4742	3.76281	0.422407	0.73826	0.572166	0.56721	NA
YEL066W_BY4742	2.32304	1.69176	0.817729	2.06885	0.0385598	NA
YEL067C_BY4742	0	NA	NA	NA	NA	NA
YEL068C_BY4742	0.326463	0.667772	0.694839	0.961046	0.336529	NA
YEL069C_BY4742	0	NA	NA	NA	NA	NA
YEL070W_BY4742	0.234411	-0.52528	0.586333	-0.895874	0.37032	NA
YEL071W_BY4742	20.4903	1.07355	0.555504	1.93257	0.0532897	0.254963
YEL072W_BY4742	0.442204	-0.0442215	0.751031	-0.0588811	0.953047	NA
YEL073C_BY4742	1.23296	0.293984	0.833475	0.35272	0.724298	NA
YEL074W_BY4742	0	NA	NA	NA	NA	NA
YEL075C_BY4742	0	NA	NA	NA	NA	NA
YEL075W-A_BY4742	0.267128	0.569082	0.661856	0.859827	0.389884	NA
YEL076C-A_BY4742	0	NA	NA	NA	NA	NA
YEL076C_BY4742	0	NA	NA	NA	NA	NA
YEL077C_BY4742	0	NA	NA	NA	NA	NA
YEL077W-A_BY4742	0	NA	NA	NA	NA	NA
YER001W_BY4742	0.465825	-0.0631848	0.755587	-0.0836235	0.933356	NA
YER002W_BY4742	0.356251	0.672969	0.697184	0.965267	0.334411	NA
YER003C_BY4742	1.10746	-0.195118	0.833553	-0.234079	0.814923	NA
YER004W_BY4742	18.6533	1.62932	0.532435	3.06014	0.00221236	0.0497782
YER005W_BY4742	1.87805	0.863518	0.827934	1.04298	0.296958	NA
YER006C-A_BY4742	0	NA	NA	NA	NA	NA
YER006W_BY4742	2.06601	0.0998521	0.813238	0.122783	0.902279	NA
YER007C-A_BY4742	0.699852	0.401181	0.79639	0.50375	0.614437	NA
YER007W_BY4742	0.148458	0.284513	0.508237	0.559803	0.575614	NA
YER008C_BY4742	0.97165	0.146913	0.83024	0.176952	0.859546	NA
YER009W_BY4742	0.806296	0.497113	0.823296	0.603808	0.545972	NA
YER010C_BY4742	2.64229	0.213236	0.785383	0.271506	0.786002	NA
YER011W_BY4742	0.488889	-0.712427	0.764897	-0.931402	0.351646	NA
YER012W_BY4742	5.21206	0.492923	0.681944	0.72282	0.469791	NA
YER013W_BY4742	0.310923	0.58264	0.667753	0.872538	0.382915	NA
YER014C-A_BY4742	0	NA	NA	NA	NA	NA
YER014W_BY4742	1.17655	0.88943	0.834021	1.06644	0.286227	NA
YER015W_BY4742	6.73682	0.265716	0.636713	0.417325	0.676441	NA
YER016W_BY4742	0.668531	0.333475	0.789335	0.422476	0.672678	NA
YER017C_BY4742	3.16545	-0.633384	0.737044	-0.859357	0.390144	NA
YER018C_BY4742	0.63118	-0.369035	0.794541	-0.464463	0.642316	NA
YER019C-A_BY4742	26.737	0.743987	0.494066	1.50585	0.132106	0.382712
YER019W_BY4742	0.162465	0.302512	0.521481	0.580102	0.561846	NA
YER020W_BY4742	17.3679	0.552005	0.520461	1.06061	0.288868	0.577442
YER021W_BY4742	12.4849	0.879442	0.593653	1.48141	0.138498	NA
YER022W_BY4742	0.891825	-0.537393	0.828913	-0.648311	0.516784	NA
YER023C-A_BY4742	0.2218	0.472557	0.622679	0.758909	0.447907	NA
YER023W_BY4742	1.38215	0.627955	0.833032	0.753818	0.450958	NA
YER024W_BY4742	25.5924	0.496971	0.510884	0.972767	0.330669	0.590887
YER025W_BY4742	7.63563	1.6399	0.696171	2.35559	0.0184931	NA
YER026C_BY4742	2.09269	-0.280031	0.824531	-0.339625	0.734139	NA
YER027C_BY4742	1.12073	-0.515057	0.833936	-0.617622	0.536825	NA
YER028C_BY4742	0	NA	NA	NA	NA	NA
YER029C_BY4742	0.743406	0.543569	0.820412	0.662556	0.507615	NA
YER030W_BY4742	3.77838	-0.00107455	0.744093	-0.0014441	0.998848	NA
YER031C_BY4742	2.27328	0.755429	0.794151	0.95124	0.341482	NA
YER032W_BY4742	0	NA	NA	NA	NA	NA
YER033C_BY4742	1.03422	-0.465884	0.833604	-0.55888	0.576244	NA
YER034W_BY4742	0.207793	0.455822	0.614451	0.741836	0.458187	NA
YER035W_BY4742	5.37015	0.0864878	0.773751	0.111777	0.911	NA
YER036C_BY4742	3.51899	0.356932	0.754568	0.473029	0.636193	NA
YER037W_BY4742	1.2485	0.374497	0.832668	0.449755	0.652887	NA
YER038C_BY4742	0	NA	NA	NA	NA	NA
YER038W-A_BY4742	0.396876	-0.15955	0.701561	-0.227422	0.820096	NA
YER039C-A_BY4742	2.77444	1.08348	0.78998	1.37153	0.170211	NA
YER039C_BY4742	1.58465	-0.318925	0.832035	-0.383307	0.701492	NA
YER040W_BY4742	0.74205	1.15826	0.792588	1.46136	0.143916	NA
YER041W_BY4742	0.356011	0.621059	0.67123	0.925254	0.354834	NA
YER042W_BY4742	0.445134	0.835182	0.737874	1.13188	0.257687	NA
YER043C_BY4742	0.594948	0.331769	0.790652	0.419614	0.674767	NA
YER044C-A_BY4742	0.148458	0.284513	0.508237	0.559803	0.575614	NA
YER044C_BY4742	2.58591	-0.54753	0.778488	-0.703325	0.481853	NA
YER045C_BY4742	0.313813	-0.119895	0.67961	-0.176418	0.859966	NA
YER046W-A_BY4742	0.568956	0.0642243	0.772051	0.0831866	0.933703	NA
YER046W_BY4742	1.32348	0.936984	0.833968	1.12353	0.261214	NA
YER047C_BY4742	1.04067	-1.13431	0.832134	-1.36313	0.172842	NA
YER048C_BY4742	4.23031	0.843795	0.709667	1.189	0.234439	NA
YER048W-A_BY4742	5.84272	0.744752	0.664771	1.12031	0.26258	NA
YER049W_BY4742	0.148458	0.284513	0.508237	0.559803	0.575614	NA
YER050C_BY4742	1.05116	0.251714	0.832807	0.302247	0.762463	NA
YER051W_BY4742	0.545335	0.0828849	0.768693	0.107826	0.914134	NA
YER052C_BY4742	0.343601	-0.133804	0.684161	-0.195575	0.844943	NA
YER053C-A_BY4742	13.0685	-0.132871	0.546153	-0.243285	0.807785	NA
YER053C_BY4742	14.1449	-0.267164	0.520816	-0.512971	0.607971	NA
YER054C_BY4742	1.36853	0.0363502	0.830685	0.0437593	0.965096	NA
YER055C_BY4742	0.254478	-0.273804	0.642106	-0.426416	0.669805	NA
YER056C-A_BY4742	1.05032	0.0814269	0.827387	0.0984145	0.921603	NA
YER056C_BY4742	3.18364	0.0785517	0.761652	0.103133	0.917857	NA
YER057C_BY4742	1.67503	0.619444	0.833233	0.743423	0.457226	NA
YER058W_BY4742	0.587493	-0.493915	0.762432	-0.647816	0.517104	NA
YER059W_BY4742	0.44962	-0.601436	0.729973	-0.823916	0.409987	NA
YER060W-A_BY4742	0	NA	NA	NA	NA	NA
YER060W_BY4742	0.793753	-0.214658	0.782722	-0.274246	0.783896	NA
YER061C_BY4742	1.19209	0.919769	0.833887	1.10299	0.270031	NA
YER062C_BY4742	1.07338	-0.338974	0.834099	-0.406395	0.684452	NA
YER063W_BY4742	1.20606	-0.129765	0.833487	-0.155689	0.876278	NA
YER064C_BY4742	0.207793	0.455822	0.614451	0.741836	0.458187	NA
YER065C_BY4742	13.5598	-1.03276	0.542673	-1.9031	0.0570276	NA
YER066C-A_BY4742	0	NA	NA	NA	NA	NA
YER066W_BY4742	0.195143	-0.466482	0.560432	-0.832362	0.405205	NA
YER067C-A_BY4742	0.162465	0.302512	0.521481	0.580102	0.561846	NA
YER067W_BY4742	56.0363	0.834403	0.437061	1.90912	0.0562462	0.254963
YER068C-A_BY4742	0	NA	NA	NA	NA	NA
YER068W_BY4742	0.0593351	0.137303	0.368066	0.373038	0.70912	NA
YER069W_BY4742	0.310923	0.58264	0.667753	0.872538	0.382915	NA
YER070W_BY4742	0.258032	-0.556897	0.599176	-0.929437	0.352663	NA
YER071C_BY4742	0.82647	0.516697	0.823219	0.627654	0.530231	NA
YER072W_BY4742	2.54028	0.875134	0.802894	1.08997	0.275724	NA
YER073W_BY4742	0.750091	-0.265172	0.80068	-0.331183	0.740506	NA
YER074W-A_BY4742	6.50135	-0.179939	0.655323	-0.274581	0.783638	NA
YER074W_BY4742	0.0593351	0.137303	0.368066	0.373038	0.70912	NA
YER075C_BY4742	0.7078	0.298458	0.793211	0.376266	0.706719	NA
YER076C_BY4742	0.293746	-0.318538	0.661052	-0.481865	0.629901	NA
YER076W-A_BY4742	0	NA	NA	NA	NA	NA
YER077C_BY4742	0.293746	-0.318538	0.661052	-0.481865	0.629901	NA
YER078C_BY4742	1.21833	1.03108	0.834068	1.23621	0.216381	NA
YER078W-A_BY4742	0	NA	NA	NA	NA	NA
YER079C-A_BY4742	0	NA	NA	NA	NA	NA
YER079W_BY4742	10.2996	-0.0324095	0.604911	-0.0535774	0.957272	NA
YER080W_BY4742	4.89713	0.269025	0.711296	0.378218	0.705269	NA
YER081W_BY4742	0	NA	NA	NA	NA	NA
YER082C_BY4742	0.234411	-0.52528	0.586333	-0.895874	0.37032	NA
YER083C_BY4742	7.86682	1.00599	0.684664	1.46932	0.141745	NA
YER084W-A_BY4742	0.67142	-0.198808	0.800892	-0.248234	0.803954	NA
YER084W_BY4742	0	NA	NA	NA	NA	NA
YER085C_BY4742	0	NA	NA	NA	NA	NA
YER086W_BY4742	0.195143	-0.466482	0.560432	-0.832362	0.405205	NA
YER087C-A_BY4742	1.22146	0.446318	0.831761	0.536594	0.591548	NA
YER087C-B_BY4742	1.39019	-0.39003	0.834098	-0.467606	0.640066	NA
YER087W_BY4742	0.234411	-0.52528	0.586333	-0.895874	0.37032	NA
YER088C-A_BY4742	0.357608	-0.119257	0.689084	-0.173067	0.862599	NA
YER088C_BY4742	8.76979	1.1045	0.639167	1.72803	0.0839836	NA
YER088W-B_BY4742	0.0593351	0.137303	0.368066	0.373038	0.70912	NA
YER089C_BY4742	0	NA	NA	NA	NA	NA
YER090C-A_BY4742	0	NA	NA	NA	NA	NA
YER090W_BY4742	0.759572	-0.306018	0.819423	-0.373456	0.708809	NA
YER091C-A_BY4742	0.258032	-0.556897	0.599176	-0.929437	0.352663	NA
YER091C_BY4742	8.7495	0.723379	0.620238	1.16629	0.243496	NA
YER092W_BY4742	1.44103	-0.0301659	0.833746	-0.0361812	0.971138	NA
YER093C-A_BY4742	0.993638	1.45555	0.821182	1.77251	0.0763098	NA
YER093C_BY4742	0.317367	-0.34221	0.67069	-0.510236	0.609886	NA
YER094C_BY4742	13.4376	-0.00592225	0.550832	-0.0107515	0.991422	NA
YER095W_BY4742	0.912941	-0.89447	0.814938	-1.09759	0.272382	NA
YER096W_BY4742	0.792289	0.447078	0.813228	0.549758	0.582486	NA
YER097W_BY4742	0.0593351	0.137303	0.368066	0.373038	0.70912	NA
YER098W_BY4742	3.69125	0.331285	0.753942	0.439404	0.660369	NA
YER099C_BY4742	0.2218	0.472557	0.622679	0.758909	0.447907	NA
YER100W_BY4742	1.49629	0.724857	0.829084	0.874287	0.381962	NA
YER101C_BY4742	3.03108	0.4783	0.753998	0.634353	0.525851	NA
YER102W_BY4742	1.66077	0.760054	0.829492	0.916289	0.359515	NA
YER103W_BY4742	6.80415	0.181856	0.683095	0.266223	0.790068	NA
YER104W_BY4742	1.2077	0.325341	0.833951	0.39012	0.696448	NA
YER105C_BY4742	0.317367	-0.34221	0.67069	-0.510236	0.609886	NA
YER106W_BY4742	0.0593351	0.137303	0.368066	0.373038	0.70912	NA
YER107C_BY4742	0.258032	-0.556897	0.599176	-0.929437	0.352663	NA
YER107W-A_BY4742	0	NA	NA	NA	NA	NA
YER109C_BY4742	0.11867	0.25758	0.484727	0.531391	0.595148	NA
YER110C_BY4742	0.501539	0.0837638	0.770942	0.108651	0.913479	NA
YER111C_BY4742	0	NA	NA	NA	NA	NA
YER112W_BY4742	0.310923	0.58264	0.667753	0.872538	0.382915	NA
YER113C_BY4742	0.442204	-0.0442215	0.751031	-0.0588811	0.953047	NA
YER114C_BY4742	1.05425	-1.75216	0.819163	-2.13897	0.0324383	NA
YER115C_BY4742	1.43099	-0.380111	0.82268	-0.462041	0.644052	NA
YER116C_BY4742	3.91866	0.619262	0.723239	0.856234	0.391868	NA
YER117W_BY4742	2.71521	0.0389354	0.762262	0.0510788	0.959263	NA
YER118C_BY4742	0	NA	NA	NA	NA	NA
YER119C-A_BY4742	0.234411	-0.52528	0.586333	-0.895874	0.37032	NA
YER119C_BY4742	2.34393	-0.798932	0.781853	-1.02184	0.306854	NA
YER120W_BY4742	0.784071	1.18323	0.795469	1.48746	0.136893	NA
YER121W_BY4742	1.98023	0.307306	0.81942	0.375028	0.707639	NA
YER122C_BY4742	5.73102	0.795277	0.698233	1.13899	0.254709	NA
YER123W_BY4742	2.37623	-0.604293	0.782832	-0.771932	0.440155	NA
YER124C_BY4742	1.57636	1.22983	0.831388	1.47925	0.139074	NA
YER125W_BY4742	3.26102	-0.608508	0.762287	-0.798267	0.424716	NA
YER126C_BY4742	1.32138	-0.986169	0.83372	-1.18285	0.236867	NA
YER127W_BY4742	0	NA	NA	NA	NA	NA
YER128W_BY4742	0.178005	0.363318	0.556421	0.652954	0.513786	NA
YER129W_BY4742	0.396876	-0.15955	0.701561	-0.227422	0.820096	NA
YER130C_BY4742	2.91746	-0.259299	0.755713	-0.343119	0.731509	NA
YER131W_BY4742	0.735951	-0.27228	0.806016	-0.33781	0.735506	NA
YER132C_BY4742	0.234411	-0.52528	0.586333	-0.895874	0.37032	NA
YER133W-A_BY4742	0	NA	NA	NA	NA	NA
YER133W_BY4742	33.7689	0.739854	0.489987	1.50995	0.131057	0.382712
YER134C_BY4742	1.05168	-0.445208	0.832449	-0.534817	0.592776	NA
YER135C_BY4742	0	NA	NA	NA	NA	NA
YER136W_BY4742	4.42382	-0.5936	0.726864	-0.816659	0.414123	NA
YER137C_BY4742	0.663965	-1.30113	0.779026	-1.6702	0.0948798	NA
YER137W-A_BY4742	0	NA	NA	NA	NA	NA
YER138W-A_BY4742	4.54196	0.186519	0.707219	0.263736	0.791984	NA
YER139C_BY4742	1.11112	-0.459399	0.831832	-0.552274	0.580761	NA
YER140W_BY4742	0.832489	-0.69118	0.824114	-0.838695	0.401641	NA
YER141W_BY4742	6.40794	-0.245668	0.664559	-0.369671	0.711627	NA
YER142C_BY4742	2.68496	0.734154	0.825937	0.888874	0.374071	NA
YER143W_BY4742	2.36526	-0.240259	0.782064	-0.307211	0.758683	NA
YER144C_BY4742	1.94348	2.04435	0.834054	2.4511	0.0142419	NA
YER145C-A_BY4742	0.32493	0.52613	0.639169	0.823147	0.410425	NA
YER145C_BY4742	0.582963	0.0748155	0.74901	0.0998859	0.920435	NA
YER146W_BY4742	2.02594	-0.095702	0.798919	-0.119789	0.90465	NA
YER147C-A_BY4742	0	NA	NA	NA	NA	NA
YER147C_BY4742	0.326463	0.667772	0.694839	0.961046	0.336529	NA
YER148W-A_BY4742	0.760543	-0.110939	0.818806	-0.135489	0.892225	NA
YER148W_BY4742	2.60072	1.01865	0.801283	1.27127	0.203633	NA
YER149C_BY4742	1.23874	-0.522752	0.83411	-0.626719	0.530844	NA
YER150W_BY4742	64.918	0.21059	0.477199	0.441305	0.658992	0.785901
YER151C_BY4742	1.61381	0.285487	0.830557	0.34373	0.731049	NA
YER152C_BY4742	1.78474	-0.178047	0.817329	-0.217841	0.827553	NA
YER152W-A_BY4742	0	NA	NA	NA	NA	NA
YER153C_BY4742	0.624736	0.355345	0.807838	0.439872	0.66003	NA
YER154W_BY4742	0.353081	-0.15863	0.694511	-0.228405	0.819331	NA
YER155C_BY4742	2.82198	-0.641351	0.761988	-0.841681	0.399967	NA
YER156C_BY4742	0.32493	0.52613	0.639169	0.823147	0.410425	NA
YER157W_BY4742	0.317367	-0.34221	0.67069	-0.510236	0.609886	NA
YER158C_BY4742	5.07415	-0.451084	0.696357	-0.647776	0.51713	NA
YER158W-A_BY4742	0	NA	NA	NA	NA	NA
YER159C_BY4742	4.0883	1.28705	0.749258	1.71777	0.0858383	NA
YER161C_BY4742	0.932529	1.41643	0.819021	1.72942	0.0837337	NA
YER162C_BY4742	1.34368	0.49309	0.834007	0.59123	0.554366	NA
YER163C_BY4742	0.94514	0.684625	0.829922	0.824927	0.409413	NA
YER164W_BY4742	0.637347	-0.409782	0.806886	-0.507857	0.611554	NA
YER165C-A_BY4742	0	NA	NA	NA	NA	NA
YER165W_BY4742	5.83784	-0.292442	0.651708	-0.448732	0.653625	NA
YER166W_BY4742	1.49238	0.476034	0.82584	0.576424	0.564329	NA
YER167W_BY4742	0.85611	-0.705542	0.82483	-0.855379	0.392341	NA
YER168C_BY4742	0.864098	0.468576	0.813523	0.575984	0.564626	NA
YER169W_BY4742	2.6759	-0.580692	0.768282	-0.755832	0.44975	NA
YER170W_BY4742	0.889212	-0.666947	0.81901	-0.814334	0.415454	NA
YER171W_BY4742	0.0593351	0.137303	0.368066	0.373038	0.70912	NA
YER172C-A_BY4742	0	NA	NA	NA	NA	NA
YER172C_BY4742	1.60265	-0.514223	0.832162	-0.617936	0.536617	NA
YER173W_BY4742	0.40649	-0.195993	0.704167	-0.278333	0.780757	NA
YER174C_BY4742	1.70331	0.225521	0.828087	0.27234	0.78536	NA
YER175C_BY4742	1.09677	1.53346	0.825421	1.8578	0.0631977	NA
YER175W-A_BY4742	0	NA	NA	NA	NA	NA
YER176W_BY4742	0.698078	0.434187	0.803997	0.540035	0.589173	NA
YER177W_BY4742	16.354	1.26602	0.559557	2.26253	0.0236644	0.177483
YER178W_BY4742	14.4172	1.82882	0.595591	3.07059	0.00213636	NA
YER179W_BY4742	0	NA	NA	NA	NA	NA
YER180C-A_BY4742	0.532724	0.950602	0.766892	1.23955	0.215141	NA
YER180C_BY4742	0	NA	NA	NA	NA	NA
YER181C_BY4742	0	NA	NA	NA	NA	NA
YER182W_BY4742	4.32116	2.00524	0.76777	2.61177	0.00900744	NA
YER183C_BY4742	0.254478	-0.273804	0.642106	-0.426416	0.669805	NA
YER184C_BY4742	0.453175	-1.00077	0.729094	-1.37262	0.16987	NA
YER185W_BY4742	0	NA	NA	NA	NA	NA
YER186C_BY4742	3.77345	-0.683909	0.749688	-0.912259	0.361633	NA
YER187W_BY4742	0	NA	NA	NA	NA	NA
YER188C-A_BY4742	0.0593351	0.137303	0.368066	0.373038	0.70912	NA
YER188W_BY4742	0.162465	0.302512	0.521481	0.580102	0.561846	NA
YER189W_BY4742	0	NA	NA	NA	NA	NA
YER190C-A_BY4742	0	NA	NA	NA	NA	NA
YER190C-B_BY4742	0	NA	NA	NA	NA	NA
YER190W_BY4742	0	NA	NA	NA	NA	NA
YFL001W_BY4742	0	NA	NA	NA	NA	NA
YFL002C_BY4742	0	NA	NA	NA	NA	NA
YFL003C_BY4742	0	NA	NA	NA	NA	NA
YFL004W_BY4742	1.23546	0.487696	0.834041	0.584739	0.558724	NA
YFL005W_BY4742	6.63747	-0.26012	0.631961	-0.411608	0.680627	NA
YFL007W_BY4742	2.40153	0.0938283	0.784994	0.119527	0.904858	NA
YFL008W_BY4742	0.532724	0.950602	0.766892	1.23955	0.215141	NA
YFL009W_BY4742	0.412416	-0.0359863	0.718065	-0.0501156	0.96003	NA
YFL010C_BY4742	3.06919	0.647743	0.773162	0.837784	0.402152	NA
YFL010W-A_BY4742	3.1604	-0.0088013	0.745778	-0.0118015	0.990584	NA
[truncated: 5,648 more rows]

## Sheet: Fig2a
									p_value
TSS_22	13.3583	13.9133	12.88	5.9	6.26	6.46667			3.49662e-05
TLS	13.195	14.1267	12.81	6.90667	7.36333	7.46333
After TLS	13.1217	13.9933	12.77	6.99333	7.57667	7.7
3UTR	5.05167	5.19	4.18	2	2	2
TSS_3	6.905	7.08	6.00333	0.873333	0.786667	1.27			0.0265183
TLS	7.755	7.45	6.61333	1.13667	0.493333	1.46667
After TLS	9.355	9.86333	8.39	3.98333	4.03	4.01667
3UTR	4.93167	5.46333	3.50333	2	2	2
TSS_24	11.9283	12.11	10.86	4.59333	4.85333	5.38667			0.000533088
TLS	12.2483	12.0933	10.95	4.97333	4.75	5.58667
After TLS	12.8883	11.6867	11.59	6.45	6.67333	7.04
3UTR	4.98833	3.75667	2.84333	2	2	2

## Sheet: Fig2b
POR1_LCMS	0.00920301	0.170262	0.308618
TDH3_LCMS	0.23212	0.361688	0.973467

## Sheet: Fig3b
	gene_name	protein_id	description	found.in.ms.runs	found.in.reps	max.qupm	average.top3	logFC	AveExpr	t	pvalue.limma	fdr.limma	B	pvalue.fdrtool	qval.fdrtool	lfdr.fdrtool	comparison	hit_annotation_method	pvalue	fdr	hit	hit_annotation	top3
1	NPY1	P53164	NADH pyrophosphatase OS=Saccharomyces cerevisiae (strain ATCC 204508 / S288c) GN=NPY1 PE=1 SV=1	1	3	4	6.75963	-2.04175	27.1511	-27.3177	2.24e-07	0.000505308	5.37619	2.22e-16	4.92e-13	4.92e-13	npy1 - WT	limma	2.24e-07	0.000505308	TRUE	hit	6.75963
2	YDR248C	Q03786	Probable gluconokinase OS=Saccharomyces cerevisiae (strain ATCC 204508 / S288c) GN=YDR248C PE=1 SV=1	1	3	2	6.79987	-0.756987	26.858	-11.7357	2.83e-05	0.0319322	2.95877	2.46e-09	2.73e-06	0.00710591	npy1 - WT	limma	2.83e-05	0.0319322	TRUE	hit	6.79987
3	RPS14B	P39516	40S ribosomal protein S14-B OS=Saccharomyces cerevisiae (strain ATCC 204508 / S288c) GN=RPS14B PE=1 SV=2	1	3	10	8.83028	-0.710614	31.1885	-9.05683	0.00011962	0.0751958	1.81586	4.18e-06	0.00280369	0.00710591	npy1 - WT	limma	0.00011962	0.0751958	FALSE	candidate	8.83028
4	SAR1	P20606	Small COPII coat GTPase SAR1 OS=Saccharomyces cerevisiae (strain ATCC 204508 / S288c) GN=SAR1 PE=1 SV=1	1	3	3	7.34412	-0.977126	28.028	-8.87948	0.000133326	0.0751958	1.72309	6.41e-06	0.00355432	0.0572493	npy1 - WT	limma	0.000133326	0.0751958	FALSE	candidate	7.34412
5	FTR1	P40088	Plasma membrane iron permease OS=Saccharomyces cerevisiae (strain ATCC 204508 / S288c) GN=FTR1 PE=1 SV=1	1	3	2	6.92571	0.526349	25.5374	8.17286	0.000209501	0.0875716	1.32752	3.28e-05	0.014475	0.0572493	npy1 - WT	limma	0.000209501	0.0875716	FALSE	candidate	6.92571
6	YPT52	P36018	GTP-binding protein YPT52 OS=Saccharomyces cerevisiae (strain ATCC 204508 / S288c) GN=YPT52 PE=1 SV=1	1	3	7	7.20576	-0.594046	29.4933	-7.74479	0.000280114	0.0875716	1.06603	8.3e-05	0.0264098	0.0572493	npy1 - WT	limma	0.000280114	0.0875716	FALSE	candidate	7.20576
7	MAM3	Q12296	Protein MAM3 OS=Saccharomyces cerevisiae (strain ATCC 204508 / S288c) GN=MAM3 PE=1 SV=1	1	3	2	6.84978	1.03515	28.8439	7.73958	0.000281129	0.0875716	1.06274	8.39e-05	0.0265664	0.153037	npy1 - WT	limma	0.000281129	0.0875716	FALSE	candidate	6.84978
8	MCA1	Q08601	Metacaspase-1 OS=Saccharomyces cerevisiae (strain ATCC 204508 / S288c) GN=MCA1 PE=1 SV=2	1	3	4	6.85538	-0.742717	27.4088	-7.45083	0.000344692	0.0875716	0.876047	0.000152894	0.0423753	0.211162	npy1 - WT	limma	0.000344692	0.0875716	FALSE	candidate	6.85538
9	RPS7A	P26786	40S ribosomal protein S7-A OS=Saccharomyces cerevisiae (strain ATCC 204508 / S288c) GN=RPS7A PE=1 SV=4	1	3	7	8.76903	-0.533332	31.2232	-7.04786	0.000463322	0.0875716	0.60084	0.000341572	0.0758778	0.211162	npy1 - WT	limma	0.000463322	0.0875716	FALSE	candidate	8.76903
10	SDS3	P40505	Transcriptional regulatory protein SDS3 OS=Saccharomyces cerevisiae (strain ATCC 204508 / S288c) GN=SDS3 PE=1 SV=1	1	3	2	6.17739	0.484912	25.3337	6.81336	0.000553902	0.0875716	0.432365	0.00053543	0.0987939	0.211162	npy1 - WT	limma	0.000553902	0.0875716	FALSE	no hit	6.17739
11	RPL38	P49167	60S ribosomal protein L38 OS=Saccharomyces cerevisiae (strain ATCC 204508 / S288c) GN=RPL38 PE=1 SV=1	1	3	3	7.43095	-0.815675	28.6695	-6.71927	0.000595879	0.0875716	0.362964	0.000638852	0.108107	0.211162	npy1 - WT	limma	0.000595879	0.0875716	FALSE	candidate	7.43095
12	PRT1	P06103	Eukaryotic translation initiation factor 3 subunit B OS=Saccharomyces cerevisiae (strain ATCC 204508 / S288c) GN=PRT1 PE=1 SV=1	1	3	24	7.91828	-0.50969	31.6953	-6.62639	0.000640952	0.0875716	0.293421	0.000758913	0.117152	0.211162	npy1 - WT	limma	0.000640952	0.0875716	FALSE	candidate	7.91828
13	YOR283W	Q12040	Broad-specificity phosphatase YOR283W OS=Saccharomyces cerevisiae (strain ATCC 204508 / S288c) GN=YOR283W PE=1 SV=1	1	3	12	7.68815	-0.664034	29.7702	-6.49938	0.000709099	0.0875716	0.196623	0.000957184	0.129053	0.211162	npy1 - WT	limma	0.000709099	0.0875716	FALSE	candidate	7.68815
14	YKR018C	P36114	Mitochondrial outer membrane protein YKR018C OS=Saccharomyces cerevisiae (strain ATCC 204508 / S288c) GN=YKR018C PE=1 SV=1	1	3	14	7.52781	-0.448239	29.8746	-6.42491	0.000752931	0.0875716	0.138933	0.00109475	0.135683	0.211162	npy1 - WT	limma	0.000752931	0.0875716	FALSE	no hit	7.52781
15	GPX2	P38143	Glutathione peroxidase 2 OS=Saccharomyces cerevisiae (strain ATCC 204508 / S288c) GN=GPX2 PE=1 SV=1	1	3	4	7.6193	-0.467517	29.0964	-6.40641	0.000764296	0.0875716	0.124496	0.00113164	0.137283	0.211162	npy1 - WT	limma	0.000764296	0.0875716	FALSE	no hit	7.6193
16	FAU1	P40099	5-formyltetrahydrofolate cyclo-ligase OS=Saccharomyces cerevisiae (strain ATCC 204508 / S288c) GN=FAU1 PE=1 SV=1	1	3	2	6.6856	-0.47153	26.2945	-6.39883	0.000769012	0.0875716	0.118566	0.0011471	0.137933	0.211162	npy1 - WT	limma	0.000769012	0.0875716	FALSE	no hit	6.6856
17	YPL067C	Q02754	Uncharacterized protein YPL067C OS=Saccharomyces cerevisiae (strain ATCC 204508 / S288c) GN=YPL067C PE=1 SV=1	1	3	3	7.2258	-0.714388	27.255	-6.36066	0.00079326	0.0875716	0.0886091	0.00122787	0.141153	0.211162	npy1 - WT	limma	0.00079326	0.0875716	FALSE	candidate	7.2258
18	VTI1	Q04338	t-SNARE VTI1 OS=Saccharomyces cerevisiae (strain ATCC 204508 / S288c) GN=VTI1 PE=1 SV=3	1	3	2	7.44855	0.700436	29.3243	6.30644	0.000829243	0.0875716	0.0457242	0.0013517	0.145575	0.211162	npy1 - WT	limma	0.000829243	0.0875716	FALSE	candidate	7.44855
19	EXG2	P52911	Glucan 1,3-beta-glucosidase 2 OS=Saccharomyces cerevisiae (strain ATCC 204508 / S288c) GN=EXG2 PE=1 SV=1	1	3	3	6.74455	0.542731	27.4481	6.29458	0.00083736	0.0875716	0.0362948	0.00138028	0.146517	0.211162	npy1 - WT	limma	0.00083736	0.0875716	FALSE	candidate	6.74455
20	GPD2	P41911	Glycerol-3-phosphate dehydrogenase [NAD(+)] 2, mitochondrial OS=Saccharomyces cerevisiae (strain ATCC 204508 / S288c) GN=GPD2 PE=1 SV=2	1	3	10	7.98912	-0.445967	30.7943	-6.26772	0.000856088	0.0875716	0.0148699	0.00144707	0.148617	0.211162	npy1 - WT	limma	0.000856088	0.0875716	FALSE	no hit	7.98912
21	ATP25	Q03153	ATPase synthesis protein 25, mitochondrial OS=Saccharomyces cerevisiae (strain ATCC 204508 / S288c) GN=ATP25 PE=1 SV=1	1	3	2	7.54488	0.57455	26.8458	6.24158	0.000874777	0.0875716	-0.0060706	0.00151492	0.150615	0.211162	npy1 - WT	limma	0.000874777	0.0875716	FALSE	candidate	7.54488
22	HSP12	P22943	12 kDa heat shock protein OS=Saccharomyces cerevisiae (strain ATCC 204508 / S288c) GN=HSP12 PE=1 SV=1	1	3	8	8.34211	0.402848	29.3964	6.21864	0.000891566	0.0875716	-0.0245213	0.00157687	0.152331	0.211162	npy1 - WT	limma	0.000891566	0.0875716	FALSE	no hit	8.34211
23	EFM5	P53200	Protein-lysine N-methyltransferase EFM5 OS=Saccharomyces cerevisiae (strain ATCC 204508 / S288c) GN=EFM5 PE=1 SV=2	1	3	9	7.73566	-0.493154	30.0522	-6.21698	0.000892795	0.0875716	-0.0258587	0.00158144	0.152453	0.596244	npy1 - WT	limma	0.000892795	0.0875716	FALSE	candidate	7.73566
24	VMA4	P22203	V-type proton ATPase subunit E OS=Saccharomyces cerevisiae (strain ATCC 204508 / S288c) GN=VMA4 PE=1 SV=4	1	3	13	8.43303	-0.405354	31.5879	-5.9794	0.00109064	0.0994301	-0.221081	0.00237697	0.20303	0.596244	npy1 - WT	limma	0.00109064	0.0994301	FALSE	no hit	8.43303
25	NTF2	P33331	Nuclear transport factor 2 OS=Saccharomyces cerevisiae (strain ATCC 204508 / S288c) GN=NTF2 PE=1 SV=2	1	3	2	8.24478	-0.434787	29.9939	-5.90631	0.00116132	0.0994301	-0.282674	0.00268711	0.219757	0.596244	npy1 - WT	limma	0.00116132	0.0994301	FALSE	no hit	8.24478
26	TIF35	Q04067	Eukaryotic translation initiation factor 3 subunit G OS=Saccharomyces cerevisiae (strain ATCC 204508 / S288c) GN=TIF35 PE=1 SV=1	1	3	10	8.15897	-0.413134	30.1336	-5.89572	0.00117199	0.0994301	-0.291655	0.00273497	0.222212	0.596244	npy1 - WT	limma	0.00117199	0.0994301	FALSE	no hit	8.15897
27	GCN2	P15442	eIF-2-alpha kinase GCN2 OS=Saccharomyces cerevisiae (strain ATCC 204508 / S288c) GN=GCN2 PE=1 SV=3	1	3	2	6.4424	0.462096	26.5394	5.87811	0.00118999	0.0994301	-0.306632	0.00281632	0.226313	0.596244	npy1 - WT	limma	0.00118999	0.0994301	FALSE	no hit	6.4424
28	RCK2	P38623	Serine/threonine-protein kinase RCK2 OS=Saccharomyces cerevisiae (strain ATCC 204508 / S288c) GN=RCK2 PE=1 SV=3	1	3	10	7.38015	-0.355229	29.1916	-5.75158	0.00132903	0.103228	-0.415505	0.00346894	0.25622	0.596244	npy1 - WT	limma	0.00132903	0.103228	FALSE	no hit	7.38015
29	TUB3	P09734	Tubulin alpha-3 chain OS=Saccharomyces cerevisiae (strain ATCC 204508 / S288c) GN=TUB3 PE=1 SV=1	1	3	3	7.30807	-0.412211	28.3581	-5.66443	0.00143565	0.103228	-0.491808	0.0039955	0.277041	0.596244	npy1 - WT	limma	0.00143565	0.103228	FALSE	no hit	7.30807
30	RTN1	Q04947	Reticulon-like protein 1 OS=Saccharomyces cerevisiae (strain ATCC 204508 / S288c) GN=RTN1 PE=1 SV=1	1	3	4	7.18907	-0.475376	28.3119	-5.54807	0.00159364	0.103228	-0.595386	0.00481157	0.304709	0.596244	npy1 - WT	limma	0.00159364	0.103228	FALSE	no hit	7.18907
31	CDC28	P00546	Cyclin-dependent kinase 1 OS=Saccharomyces cerevisiae (strain ATCC 204508 / S288c) GN=CDC28 PE=1 SV=1	1	3	6	7.02971	-0.360396	28.0063	-5.51565	0.00164113	0.103228	-0.62459	0.00506432	0.312331	0.596244	npy1 - WT	limma	0.00164113	0.103228	FALSE	no hit	7.02971
32	GDB1	Q06625	Glycogen debranching enzyme OS=Saccharomyces cerevisiae (strain ATCC 204508 / S288c) GN=GDB1 PE=1 SV=1	1	3	13	7.36314	0.336266	29.8517	5.44348	0.00175282	0.103228	-0.690174	0.00567074	0.329088	0.596244	npy1 - WT	limma	0.00175282	0.103228	FALSE	no hit	7.36314
33	KES1	P35844	Oxysterol-binding protein homolog 4 OS=Saccharomyces cerevisiae (strain ATCC 204508 / S288c) GN=KES1 PE=1 SV=1	1	3	10	7.6137	-0.615656	30.0088	-5.37302	0.00187032	0.103228	-0.754946	0.00632516	0.345085	0.596244	npy1 - WT	limma	0.00187032	0.103228	FALSE	candidate	7.6137
34	PHO85	P17157	Cyclin-dependent protein kinase PHO85 OS=Saccharomyces cerevisiae (strain ATCC 204508 / S288c) GN=PHO85 PE=1 SV=2	1	3	7	7.06537	-0.415087	28.9339	-5.35864	0.0018954	0.103228	-0.768261	0.00646684	0.3483	0.596244	npy1 - WT	limma	0.0018954	0.103228	FALSE	no hit	7.06537
35	AVL9	Q12500	Late secretory pathway protein AVL9 OS=Saccharomyces cerevisiae (strain ATCC 204508 / S288c) GN=AVL9 PE=1 SV=1	1	3	2	6.62943	-0.421927	26.1966	-5.33405	0.00193917	0.103228	-0.791096	0.00671566	0.35375	0.596244	npy1 - WT	limma	0.00193917	0.103228	FALSE	no hit	6.62943
36	ACS2	P52910	Acetyl-coenzyme A synthetase 2 OS=Saccharomyces cerevisiae (strain ATCC 204508 / S288c) GN=ACS2 PE=1 SV=1	1	3	21	8.1628	-0.355626	31.6046	-5.30488	0.00199259	0.103228	-0.818301	0.00702195	0.360139	0.596244	npy1 - WT	limma	0.00199259	0.103228	FALSE	no hit	8.1628
37	RPL30	P14120	60S ribosomal protein L30 OS=Saccharomyces cerevisiae (strain ATCC 204508 / S288c) GN=RPL30 PE=1 SV=3	1	3	8	8.79189	-0.481785	31.4721	-5.28224	0.00203522	0.103228	-0.839503	0.00726824	0.365037	0.596244	npy1 - WT	limma	0.00203522	0.103228	FALSE	no hit	8.79189
38	MCK1	P21965	Protein kinase MCK1 OS=Saccharomyces cerevisiae (strain ATCC 204508 / S288c) GN=MCK1 PE=1 SV=1	1	3	3	6.67057	-0.638727	26.9143	-5.27504	0.00204899	0.103228	-0.846262	0.00734817	0.366583	0.596244	npy1 - WT	limma	0.00204899	0.103228	FALSE	candidate	6.67057
39	SUP45	P12385	Eukaryotic peptide chain release factor subunit 1 OS=Saccharomyces cerevisiae (strain ATCC 204508 / S288c) GN=SUP45 PE=1 SV=2	1	3	17	8.07374	-0.485045	31.9611	-5.27325	0.00205242	0.103228	-0.847939	0.00736812	0.366966	0.596244	npy1 - WT	limma	0.00205242	0.103228	FALSE	no hit	8.07374
40	ILV2	P07342	Acetolactate synthase catalytic subunit, mitochondrial OS=Saccharomyces cerevisiae (strain ATCC 204508 / S288c) GN=ILV2 PE=1 SV=1	1	3	17	7.98525	-0.332303	31.1315	-5.26963	0.0020594	0.103228	-0.851342	0.00740871	0.367741	0.596244	npy1 - WT	limma	0.0020594	0.103228	FALSE	no hit	7.98525
41	ENT5	Q03769	Epsin-5 OS=Saccharomyces cerevisiae (strain ATCC 204508 / S288c) GN=ENT5 PE=1 SV=1	1	3	5	6.9173	-0.331988	27.4815	-5.26261	0.00207301	0.103228	-0.857946	0.007488	0.369239	0.596244	npy1 - WT	limma	0.00207301	0.103228	FALSE	no hit	6.9173
42	MRX12	P47084	MIOREX complex component 12 OS=Saccharomyces cerevisiae (strain ATCC 204508 / S288c) GN=MRX12 PE=1 SV=2	1	3	3	6.11632	-0.327788	25.6788	-5.22495	0.00214782	0.103228	-0.893508	0.00792651	0.377184	0.596244	npy1 - WT	limma	0.00214782	0.103228	FALSE	no hit	6.11632
43	MET7	Q08645	Folylpolyglutamate synthase OS=Saccharomyces cerevisiae (strain ATCC 204508 / S288c) GN=MET7 PE=1 SV=1	1	3	8	7.35052	-0.373455	29.8723	-5.20634	0.0021859	0.103228	-0.911156	0.00815151	0.381048	0.596244	npy1 - WT	limma	0.0021859	0.103228	FALSE	no hit	7.35052
44	ARL1	P38116	ADP-ribosylation factor-like protein 1 OS=Saccharomyces cerevisiae (strain ATCC 204508 / S288c) GN=ARL1 PE=1 SV=4	1	3	3	7.36704	-0.508612	28.8531	-5.19845	0.00220229	0.103228	-0.918655	0.00824863	0.382674	0.596244	npy1 - WT	limma	0.00220229	0.103228	FALSE	candidate	7.36704
45	TOM70	P07213	Mitochondrial import receptor subunit TOM70 OS=Saccharomyces cerevisiae (strain ATCC 204508 / S288c) GN=TOM70 PE=1 SV=2	1	3	15	7.17919	-0.42045	29.9866	-5.18691	0.0022265	0.103228	-0.929642	0.00839256	0.385039	0.596244	npy1 - WT	limma	0.0022265	0.103228	FALSE	no hit	7.17919
46	URA2	P07259	Protein URA2 OS=Saccharomyces cerevisiae (strain ATCC 204508 / S288c) GN=URA2 PE=1 SV=5	1	3	64	8.42195	-0.394067	33.1169	-5.1549	0.00229528	0.103228	-0.960225	0.00880361	0.391515	0.596244	npy1 - WT	limma	0.00229528	0.103228	FALSE	no hit	8.42195
47	BCY1	P07278	cAMP-dependent protein kinase regulatory subunit OS=Saccharomyces cerevisiae (strain ATCC 204508 / S288c) GN=BCY1 PE=1 SV=4	1	3	12	7.76742	-0.338768	30.4322	-5.15457	0.002296	0.103228	-0.960543	0.00880796	0.391581	0.596244	npy1 - WT	limma	0.002296	0.103228	FALSE	no hit	7.76742
48	RPS7B	P48164	40S ribosomal protein S7-B OS=Saccharomyces cerevisiae (strain ATCC 204508 / S288c) GN=RPS7B PE=1 SV=1	1	3	7	8.67919	-0.374562	30.8838	-5.12522	0.00236122	0.103228	-0.988722	0.0092007	0.397404	0.596244	npy1 - WT	limma	0.00236122	0.103228	FALSE	no hit	8.67919
49	ALT1	P52893	Probable alanine aminotransferase, mitochondrial OS=Saccharomyces cerevisiae (strain ATCC 204508 / S288c) GN=ALT1 PE=1 SV=1	1	3	2	6.71072	-0.332109	25.9562	-5.11581	0.00238257	0.103228	-0.997784	0.00932986	0.399247	0.596244	npy1 - WT	limma	0.00238257	0.103228	FALSE	no hit	6.71072
50	NNT1	Q05874	Protein N-methyltransferase NNT1 OS=Saccharomyces cerevisiae (strain ATCC 204508 / S288c) GN=NNT1 PE=1 SV=1	1	3	4	7.2181	-0.935452	28.5881	-5.09805	0.00242347	0.103228	-1.01493	0.00957809	0.402695	0.596244	npy1 - WT	limma	0.00242347	0.103228	FALSE	candidate	7.2181
51	IML2	P47031	Mitochondrial outer membrane protein IML2 OS=Saccharomyces cerevisiae (strain ATCC 204508 / S288c) GN=IML2 PE=1 SV=1	1	3	2	6.14214	-0.321398	24.3016	-5.09642	0.00242727	0.103228	-1.0165	0.00960118	0.40301	0.596244	npy1 - WT	limma	0.00242727	0.103228	FALSE	no hit	6.14214
52	NIP1	P32497	Eukaryotic translation initiation factor 3 subunit C OS=Saccharomyces cerevisiae (strain ATCC 204508 / S288c) GN=NIP1 PE=1 SV=2	1	3	16	7.92278	-0.362028	31.3573	-5.08907	0.00244447	0.103228	-1.02362	0.00970589	0.404424	0.596244	npy1 - WT	limma	0.00244447	0.103228	FALSE	no hit	7.92278
53	SAM2	P19358	S-adenosylmethionine synthase 2 OS=Saccharomyces cerevisiae (strain ATCC 204508 / S288c) GN=SAM2 PE=1 SV=3	1	3	7	8.08655	-0.441519	30.8891	-5.08115	0.00246316	0.103228	-1.03129	0.00981984	0.405939	0.596244	npy1 - WT	limma	0.00246316	0.103228	FALSE	no hit	8.08655
54	PRX1	P34227	Mitochondrial peroxiredoxin PRX1 OS=Saccharomyces cerevisiae (strain ATCC 204508 / S288c) GN=PRX1 PE=1 SV=1	1	3	7	7.58765	-0.403878	29.6269	-5.06673	0.00249759	0.103228	-1.04529	0.0100303	0.408677	0.596244	npy1 - WT	limma	0.00249759	0.103228	FALSE	no hit	7.58765
55	LYS21	Q12122	Homocitrate synthase, mitochondrial OS=Saccharomyces cerevisiae (strain ATCC 204508 / S288c) GN=LYS21 PE=1 SV=1	1	3	5	7.62763	-0.329514	29.5219	-5.03857	0.00256643	0.103228	-1.07271	0.010453	0.413942	0.596244	npy1 - WT	limma	0.00256643	0.103228	FALSE	no hit	7.62763
56	ALD4	P46367	Potassium-activated aldehyde dehydrogenase, mitochondrial OS=Saccharomyces cerevisiae (strain ATCC 204508 / S288c) GN=ALD4 PE=1 SV=2	1	3	23	8.46643	-0.389533	32.3068	-5.0234	0.00260442	0.103228	-1.08753	0.0106873	0.416735	0.596244	npy1 - WT	limma	0.00260442	0.103228	FALSE	no hit	8.46643
57	GSC2	P40989	1,3-beta-glucan synthase component GSC2 OS=Saccharomyces cerevisiae (strain ATCC 204508 / S288c) GN=GSC2 PE=1 SV=2	1	3	2	6.18464	0.37456	25.0083	5.01835	0.0026172	0.103228	-1.09248	0.0107662	0.417657	0.596244	npy1 - WT	limma	0.0026172	0.103228	FALSE	no hit	6.18464
58	RPG1	P38249	Eukaryotic translation initiation factor 3 subunit A OS=Saccharomyces cerevisiae (strain ATCC 204508 / S288c) GN=RPG1 PE=1 SV=1	1	3	42	8.01486	-0.362858	32.8578	-5.00401	0.0026539	0.103228	-1.10653	0.0109934	0.420258	0.667045	npy1 - WT	limma	0.0026539	0.103228	FALSE	no hit	8.01486
59	KAP95	Q06142	Importin subunit beta-1 OS=Saccharomyces cerevisiae (strain ATCC 204508 / S288c) GN=KAP95 PE=1 SV=1	1	3	4	7.10223	-0.327053	27.9026	-4.98269	0.00270955	0.10351	-1.1275	0.011339	0.425051	0.667045	npy1 - WT	limma	0.00270955	0.10351	FALSE	no hit	7.10223
60	URA7	P28274	CTP synthase 1 OS=Saccharomyces cerevisiae (strain ATCC 204508 / S288c) GN=URA7 PE=1 SV=2	1	3	18	8.31565	-0.333653	31.5061	-4.95513	0.00278347	0.10351	-1.1547	0.0118001	0.431163	0.667045	npy1 - WT	limma	0.00278347	0.10351	FALSE	no hit	8.31565
61	YIR035C	P40579	Uncharacterized oxidoreductase YIR035C OS=Saccharomyces cerevisiae (strain ATCC 204508 / S288c) GN=YIR035C PE=1 SV=1	1	3	5	7.38939	-0.465386	28.9703	-4.94952	0.0027988	0.10351	-1.16025	0.0118959	0.432395	0.945435	npy1 - WT	limma	0.0027988	0.10351	FALSE	no hit	7.38939
62	PLB1	P39105	Lysophospholipase 1 OS=Saccharomyces cerevisiae (strain ATCC 204508 / S288c) GN=PLB1 PE=1 SV=2	1	3	2	6.92272	0.309419	26.976	4.86065	0.00305484	0.111157	-1.24887	0.0135091	0.462356	0.945435	npy1 - WT	limma	0.00305484	0.111157	FALSE	no hit	6.92272
63	TUB1	P09733	Tubulin alpha-1 chain OS=Saccharomyces cerevisiae (strain ATCC 204508 / S288c) GN=TUB1 PE=1 SV=2	1	3	4	7.39664	-0.494873	28.3806	-4.84353	0.00310719	0.111267	-1.2661	0.0138413	0.468097	0.945435	npy1 - WT	limma	0.00310719	0.111267	FALSE	candidate	7.39664
64	SSB2	P40150	Heat shock protein SSB2 OS=Saccharomyces cerevisiae (strain ATCC 204508 / S288c) GN=SSB2 PE=1 SV=2	1	3	2	8.2281	-0.451925	28.107	-4.81902	0.00318388	0.112232	-1.29083	0.0143292	0.476285	0.945435	npy1 - WT	limma	0.00318388	0.112232	FALSE	no hit	8.2281
65	NOP10	Q6Q547	H/ACA ribonucleoprotein complex subunit 3 OS=Saccharomyces cerevisiae (strain ATCC 204508 / S288c) GN=NOP10 PE=1 SV=1	1	3	2	7.67447	0.64649	28.0864	4.79947	0.00324662	0.112683	-1.31063	0.0147293	0.482793	0.945435	npy1 - WT	limma	0.00324662	0.112683	FALSE	candidate	7.67447
66	TAH18	Q12181	NADPH-dependent diflavin oxidoreductase 1 OS=Saccharomyces cerevisiae (strain ATCC 204508 / S288c) GN=TAH18 PE=1 SV=1	1	3	3	6.50586	0.357431	25.3147	4.77648	0.00332219	0.112976	-1.33399	0.0152123	0.490412	0.945435	npy1 - WT	limma	0.00332219	0.112976	FALSE	no hit	6.50586
67	VMA6	P32366	V-type proton ATPase subunit d OS=Saccharomyces cerevisiae (strain ATCC 204508 / S288c) GN=VMA6 PE=1 SV=2	1	3	6	7.72001	-0.355912	29.1513	-4.75751	0.00338603	0.112976	-1.35332	0.0156213	0.49667	0.945435	npy1 - WT	limma	0.00338603	0.112976	FALSE	no hit	7.72001
68	SFH5	P47008	Phosphatidylinositol transfer protein SFH5 OS=Saccharomyces cerevisiae (strain ATCC 204508 / S288c) GN=SFH5 PE=1 SV=1	1	3	4	6.96379	-0.470646	27.781	-4.71172	0.00354603	0.112976	-1.40025	0.0166488	0.511658	0.945435	npy1 - WT	limma	0.00354603	0.112976	FALSE	no hit	6.96379
69	POR1	P04840	Mitochondrial outer membrane protein porin 1 OS=Saccharomyces cerevisiae (strain ATCC 204508 / S288c) GN=POR1 PE=1 SV=4	1	3	8	8.18984	-0.641353	30.5083	-4.6945	0.00360841	0.112976	-1.41799	0.0170503	0.517247	0.945435	npy1 - WT	limma	0.00360841	0.112976	FALSE	candidate	8.18984
70	RPN10	P38886	26S proteasome regulatory subunit RPN10 OS=Saccharomyces cerevisiae (strain ATCC 204508 / S288c) GN=RPN10 PE=1 SV=3	1	3	5	7.79323	-0.421075	29.4619	-4.66287	0.00372621	0.112976	-1.45068	0.0178096	0.527432	0.945435	npy1 - WT	limma	0.00372621	0.112976	FALSE	no hit	7.79323
71	SRP72	P38688	Signal recognition particle subunit SRP72 OS=Saccharomyces cerevisiae (strain ATCC 204508 / S288c) GN=SRP72 PE=1 SV=2	1	3	10	7.61439	0.335296	30.0588	4.66126	0.00373236	0.112976	-1.45236	0.0178493	0.52795	0.945435	npy1 - WT	limma	0.00373236	0.112976	FALSE	no hit	7.61439
72	CAB4	P53332	Phosphopantetheine adenylyltransferase OS=Saccharomyces cerevisiae (strain ATCC 204508 / S288c) GN=CAB4 PE=1 SV=1	1	3	5	7.30209	-0.332898	29.0099	-4.65867	0.00374221	0.112976	-1.45505	0.0179129	0.528779	0.945435	npy1 - WT	limma	0.00374221	0.112976	FALSE	no hit	7.30209
73	SNX3	Q08826	Sorting nexin-3 OS=Saccharomyces cerevisiae (strain ATCC 204508 / S288c) GN=SNX3 PE=1 SV=1	1	3	3	6.83356	-0.366519	28.4421	-4.65636	0.00375102	0.112976	-1.45744	0.0179697	0.529517	0.945435	npy1 - WT	limma	0.00375102	0.112976	FALSE	no hit	6.83356
74	RPT3	P33298	26S protease regulatory subunit 6B homolog OS=Saccharomyces cerevisiae (strain ATCC 204508 / S288c) GN=RPT3 PE=1 SV=2	1	3	16	7.64628	-0.298799	30.4121	-4.65609	0.00375204	0.112976	-1.45772	0.0179763	0.529602	0.945435	npy1 - WT	limma	0.00375204	0.112976	FALSE	no hit	7.64628
75	RSA3	Q05942	Ribosome assembly protein 3 OS=Saccharomyces cerevisiae (strain ATCC 204508 / S288c) GN=RSA3 PE=1 SV=1	1	3	2	6.41241	0.292118	25.1522	4.65509	0.00375586	0.112976	-1.45875	0.0180009	0.529922	0.945435	npy1 - WT	limma	0.00375586	0.112976	FALSE	no hit	6.41241
76	ETT1	Q08421	Enhancer of translation termination 1 OS=Saccharomyces cerevisiae (strain ATCC 204508 / S288c) GN=ETT1 PE=1 SV=1	1	3	11	7.86513	-0.327357	30.1676	-4.58638	0.00402966	0.118339	-1.53046	0.0197703	0.551618	0.945435	npy1 - WT	limma	0.00402966	0.118339	FALSE	no hit	7.86513
77	VMS1	Q04311	Protein VMS1 OS=Saccharomyces cerevisiae (strain ATCC 204508 / S288c) GN=VMS1 PE=1 SV=1	1	3	3	6.42024	-0.309349	26.3103	-4.58412	0.00403905	0.118339	-1.53283	0.019831	0.552323	0.945435	npy1 - WT	limma	0.00403905	0.118339	FALSE	no hit	6.42024
78	TRP5	P00931	Tryptophan synthase OS=Saccharomyces cerevisiae (strain ATCC 204508 / S288c) GN=TRP5 PE=1 SV=1	1	3	21	8.16467	-0.324838	31.4524	-4.52594	0.00428931	0.12255	-1.59417	0.0214502	0.570221	0.945435	npy1 - WT	limma	0.00428931	0.12255	FALSE	no hit	8.16467
79	FSH3	Q99369	Family of serine hydrolases 3 OS=Saccharomyces cerevisiae (strain ATCC 204508 / S288c) GN=FSH3 PE=2 SV=1	1	3	4	7.11329	-0.371292	28.5931	-4.52546	0.00429142	0.12255	-1.59467	0.0214639	0.570365	0.945435	npy1 - WT	limma	0.00429142	0.12255	FALSE	no hit	7.11329
80	TIM44	Q01852	Mitochondrial import inner membrane translocase subunit TIM44 OS=Saccharomyces cerevisiae (strain ATCC 204508 / S288c) GN=TIM44 PE=1 SV=1	1	3	9	7.09512	-0.295807	29.335	-4.43155	0.00473355	0.128762	-1.69488	0.0243222	0.598256	0.945435	npy1 - WT	limma	0.00473355	0.128762	FALSE	no hit	7.09512
81	YDR061W	Q12298	Uncharacterized ABC transporter ATP-binding protein YDR061W OS=Saccharomyces cerevisiae (strain ATCC 204508 / S288c) GN=YDR061W PE=1 SV=1	1	3	2	6.62193	-0.33976	26.8228	-4.42048	0.00478898	0.128762	-1.70679	0.0246799	0.601458	0.945435	npy1 - WT	limma	0.00478898	0.128762	FALSE	no hit	6.62193
82	HSP42	Q12329	Heat shock protein 42 OS=Saccharomyces cerevisiae (strain ATCC 204508 / S288c) GN=HSP42 PE=1 SV=1	1	3	9	7.92607	-0.335201	29.776	-4.38791	0.0049564	0.128762	-1.74195	0.0257592	0.610768	0.945435	npy1 - WT	limma	0.0049564	0.128762	FALSE	no hit	7.92607
83	URA8	P38627	CTP synthase 2 OS=Saccharomyces cerevisiae (strain ATCC 204508 / S288c) GN=URA8 PE=1 SV=4	1	3	9	7.34546	-0.287032	29.5548	-4.37354	0.00503236	0.128762	-1.75752	0.0262482	0.614823	0.945435	npy1 - WT	limma	0.00503236	0.128762	FALSE	no hit	7.34546
84	YOL019W	Q08157	Uncharacterized membrane protein YOL019W OS=Saccharomyces cerevisiae (strain ATCC 204508 / S288c) GN=YOL019W PE=1 SV=1	1	3	2	6.14305	0.349605	23.8113	4.37133	0.00504413	0.128762	-1.75991	0.0263239	0.615442	0.945435	npy1 - WT	limma	0.00504413	0.128762	FALSE	no hit	6.14305
85	TAD2	P47058	tRNA-specific adenosine deaminase subunit TAD2 OS=Saccharomyces cerevisiae (strain ATCC 204508 / S288c) GN=TAD2 PE=1 SV=1	1	3	3	6.37463	0.277367	27.588	4.34544	0.00518472	0.128762	-1.78806	0.0272276	0.622655	0.945435	npy1 - WT	limma	0.00518472	0.128762	FALSE	no hit	6.37463
86	TRS33	Q99394	Trafficking protein particle complex subunit 33 OS=Saccharomyces cerevisiae (strain ATCC 204508 / S288c) GN=TRS33 PE=1 SV=1	1	3	2	7.30962	0.286553	27.514	4.3366	0.00523368	0.128762	-1.79769	0.0275419	0.625091	0.945435	npy1 - WT	limma	0.00523368	0.128762	FALSE	no hit	7.30962
87	HPM1	P40481	Histidine protein methyltransferase 1 OS=Saccharomyces cerevisiae (strain ATCC 204508 / S288c) GN=HPM1 PE=1 SV=1	1	3	4	6.75791	-0.401826	27.8577	-4.33423	0.00524694	0.128762	-1.80029	0.027627	0.625743	0.945435	npy1 - WT	limma	0.00524694	0.128762	FALSE	no hit	6.75791
88	RHO1	P06780	GTP-binding protein RHO1 OS=Saccharomyces cerevisiae (strain ATCC 204508 / S288c) GN=RHO1 PE=1 SV=3	1	3	5	7.43386	-0.373009	28.767	-4.32059	0.00532381	0.128762	-1.81519	0.0281199	0.629474	0.945435	npy1 - WT	limma	0.00532381	0.128762	FALSE	no hit	7.43386
89	SBA1	P28707	Co-chaperone protein SBA1 OS=Saccharomyces cerevisiae (strain ATCC 204508 / S288c) GN=SBA1 PE=1 SV=3	1	3	4	8.14882	-0.327326	29.4824	-4.31826	0.00533702	0.128762	-1.81773	0.0282045	0.630107	0.945435	npy1 - WT	limma	0.00533702	0.128762	FALSE	no hit	8.14882
90	HEM15	P16622	Ferrochelatase, mitochondrial OS=Saccharomyces cerevisiae (strain ATCC 204508 / S288c) GN=HEM15 PE=1 SV=1	1	3	3	6.82658	-0.272895	28.9671	-4.3031	0.00542421	0.128762	-1.83434	0.0287627	0.634212	0.945435	npy1 - WT	limma	0.00542421	0.128762	FALSE	no hit	6.82658
91	TIF34	P40217	Eukaryotic translation initiation factor 3 subunit I OS=Saccharomyces cerevisiae (strain ATCC 204508 / S288c) GN=TIF34 PE=1 SV=1	1	3	15	7.86776	-0.356331	30.5673	-4.26923	0.00562481	0.128762	-1.87157	0.0300439	0.643241	0.945435	npy1 - WT	limma	0.00562481	0.128762	FALSE	no hit	7.86776
92	RBG1	P39729	Ribosome-interacting GTPase 1 OS=Saccharomyces cerevisiae (strain ATCC 204508 / S288c) GN=RBG1 PE=1 SV=1	1	3	11	7.4941	-0.264082	30.2393	-4.26102	0.00567468	0.128762	-1.88063	0.0303618	0.645401	0.945435	npy1 - WT	limma	0.00567468	0.128762	FALSE	no hit	7.4941
93	LSB5	P25369	LAS seventeen-binding protein 5 OS=Saccharomyces cerevisiae (strain ATCC 204508 / S288c) GN=LSB5 PE=1 SV=3	1	3	4	6.64079	-0.304373	27.4014	-4.25716	0.00569827	0.128762	-1.88488	0.030512	0.646411	0.945435	npy1 - WT	limma	0.00569827	0.128762	FALSE	no hit	6.64079
94	GUK1	P15454	Guanylate kinase OS=Saccharomyces cerevisiae (strain ATCC 204508 / S288c) GN=GUK1 PE=1 SV=2	1	3	11	8.19859	-0.412946	30.657	-4.25116	0.00573522	0.128762	-1.89151	0.0307471	0.647978	0.945435	npy1 - WT	limma	0.00573522	0.128762	FALSE	no hit	8.19859
95	BAT1	P38891	Branched-chain-amino-acid aminotransferase, mitochondrial OS=Saccharomyces cerevisiae (strain ATCC 204508 / S288c) GN=BAT1 PE=1 SV=1	1	3	15	8.67427	-0.271315	31.7147	-4.24048	0.00580162	0.128762	-1.90332	0.0311694	0.650752	0.945435	npy1 - WT	limma	0.00580162	0.128762	FALSE	no hit	8.67427
96	GPD1	Q00055	Glycerol-3-phosphate dehydrogenase [NAD(+)] 1 OS=Saccharomyces cerevisiae (strain ATCC 204508 / S288c) GN=GPD1 PE=1 SV=4	1	3	13	8.58973	-0.441025	30.9576	-4.23515	0.00583513	0.128762	-1.90923	0.0313822	0.65213	0.945435	npy1 - WT	limma	0.00583513	0.128762	FALSE	no hit	8.58973
97	AIR1	P40507	Protein AIR1 OS=Saccharomyces cerevisiae (strain ATCC 204508 / S288c) GN=AIR1 PE=1 SV=1	1	3	2	6.44494	0.282717	24.8009	4.23305	0.00584832	0.128762	-1.91155	0.031466	0.65267	0.945435	npy1 - WT	limma	0.00584832	0.128762	FALSE	no hit	6.44494
98	DML1	Q03652	Protein DML1 OS=Saccharomyces cerevisiae (strain ATCC 204508 / S288c) GN=DML1 PE=3 SV=1	1	3	2	6.65576	0.40944	26.4297	4.22533	0.00589736	0.128762	-1.92012	0.0317772	0.654655	0.945435	npy1 - WT	limma	0.00589736	0.128762	FALSE	no hit	6.65576
99	YRF1	P0CX14|P0CX15|P0CX20|P0CX21|P0CX22|P40105|P53819	Y' element ATP-dependent helicase protein 1 copy 3 OS=Saccharomyces cerevisiae (strain ATCC 204508 / S288c) GN=YRF1-3 PE=2 SV=1|Y' element ATP-dependent helicase protein 1 copy 7 OS=Saccharomyces cerevisiae (strain ATCC 204508 / S288c) GN=YRF1-7 PE=2 SV=1|Y' element ATP-dependent helicase protein 1 copy 1 OS=Saccharomyces cerevisiae (strain ATCC 204508 / S288c) GN=YRF1-1 PE=2 SV=1|Y' element ATP-…	1	3	2	6.53627	0.477363	27.6149	4.22217	0.00591755	0.128762	-1.92363	0.0319052	0.655464	0.945435	npy1 - WT	limma	0.00591755	0.128762	FALSE	no hit	6.53627
100	RNR1	P21524	Ribonucleoside-diphosphate reductase large chain 1 OS=Saccharomyces cerevisiae (strain ATCC 204508 / S288c) GN=RNR1 PE=1 SV=2	1	3	21	7.98932	-0.398201	31.1368	-4.20823	0.00600751	0.128762	-1.93911	0.032475	0.65901	0.945435	npy1 - WT	limma	0.00600751	0.128762	FALSE	no hit	7.98932
101	COQ11	Q05892	MIOREX complex component 2 OS=Saccharomyces cerevisiae (strain ATCC 204508 / S288c) GN=COQ11 PE=1 SV=1	1	3	2	6.50068	-0.284152	27.1268	-4.1992	0.00606665	0.128762	-1.94917	0.032849	0.661291	0.945435	npy1 - WT	limma	0.00606665	0.128762	FALSE	no hit	6.50068
102	MCM5	P29496	Minichromosome maintenance protein 5 OS=Saccharomyces cerevisiae (strain ATCC 204508 / S288c) GN=MCM5 PE=1 SV=1	1	3	5	6.74186	-0.259706	28.0345	-4.19197	0.00611442	0.128762	-1.95722	0.0331509	0.663106	0.945435	npy1 - WT	limma	0.00611442	0.128762	FALSE	no hit	6.74186
103	YFH7	P43591	ATP-dependent kinase YFH7 OS=Saccharomyces cerevisiae (strain ATCC 204508 / S288c) GN=YFH7 PE=1 SV=1	1	3	3	6.66779	-0.365444	25.9899	-4.18591	0.00615483	0.128762	-1.96398	0.0334059	0.664621	0.945435	npy1 - WT	limma	0.00615483	0.128762	FALSE	no hit	6.66779
104	SEC65	P29478	Signal recognition particle subunit SEC65 OS=Saccharomyces cerevisiae (strain ATCC 204508 / S288c) GN=SEC65 PE=1 SV=1	1	3	5	7.1506	0.326079	28.6009	4.17735	0.0062124	0.128762	-1.97355	0.0337689	0.66675	0.945435	npy1 - WT	limma	0.0062124	0.128762	FALSE	no hit	7.1506
105	PNO1	Q99216	Pre-rRNA-processing protein PNO1 OS=Saccharomyces cerevisiae (strain ATCC 204508 / S288c) GN=PNO1 PE=1 SV=1	1	3	3	6.49142	-0.257783	27.4438	-4.17503	0.00622808	0.128762	-1.97613	0.0338676	0.667323	0.945435	npy1 - WT	limma	0.00622808	0.128762	FALSE	no hit	6.49142
106	YKT6	P36015	Synaptobrevin homolog YKT6 OS=Saccharomyces cerevisiae (strain ATCC 204508 / S288c) GN=YKT6 PE=1 SV=1	1	3	7	7.97884	-0.323677	30.0145	-4.17028	0.00626041	0.128762	-1.98145	0.0340712	0.668498	0.945435	npy1 - WT	limma	0.00626041	0.128762	FALSE	no hit	7.97884
107	RHO3	Q00245	GTP-binding protein RHO3 OS=Saccharomyces cerevisiae (strain ATCC 204508 / S288c) GN=RHO3 PE=1 SV=2	1	3	4	7.06386	-0.293842	28.6306	-4.15386	0.0063735	0.128762	-1.99984	0.0347821	0.672525	0.945435	npy1 - WT	limma	0.0063735	0.128762	FALSE	no hit	7.06386
108	RPS17A|RPS17B	P02407|P14127	40S ribosomal protein S17-A OS=Saccharomyces cerevisiae (strain ATCC 204508 / S288c) GN=RPS17A PE=1 SV=1|40S ribosomal protein S17-B OS=Saccharomyces cerevisiae (strain ATCC 204508 / S288c) GN=RPS17B PE=1 SV=1	1	3	7	8.79933	-0.255827	31.5596	-4.14017	0.00646961	0.128762	-2.01522	0.0353849	0.675848	0.945435	npy1 - WT	limma	0.00646961	0.128762	FALSE	no hit	8.79933
109	MNN1	P39106	Alpha-1,3-mannosyltransferase MNN1 OS=Saccharomyces cerevisiae (strain ATCC 204508 / S288c) GN=MNN1 PE=1 SV=1	1	3	5	6.80328	-0.330014	27.6994	-4.13068	0.00653713	0.128762	-2.02589	0.0358076	0.678131	0.945435	npy1 - WT	limma	0.00653713	0.128762	FALSE	no hit	6.80328
110	CAT2	P32796|P32796-2	Carnitine O-acetyltransferase, mitochondrial OS=Saccharomyces cerevisiae (strain ATCC 204508 / S288c) GN=CAT2 PE=1 SV=2|Isoform Peroxisomal of Carnitine O-acetyltransferase, mitochondrial OS=Saccharomyces cerevisiae (strain ATCC 204508 / S288c) GN=CAT2	1	3	12	7.16573	0.267842	29.5268	4.12839	0.00655358	0.128762	-2.02847	0.0359105	0.67868	0.945435	npy1 - WT	limma	0.00655358	0.128762	FALSE	no hit	7.16573
111	UBP6	P43593	Ubiquitin carboxyl-terminal hydrolase 6 OS=Saccharomyces cerevisiae (strain ATCC 204508 / S288c) GN=UBP6 PE=1 SV=1	1	3	11	7.49953	-0.350591	30.1082	-4.11499	0.00665058	0.128762	-2.04357	0.0365163	0.681872	0.945435	npy1 - WT	limma	0.00665058	0.128762	FALSE	no hit	7.49953
112	RPN5	Q12250	26S proteasome regulatory subunit RPN5 OS=Saccharomyces cerevisiae (strain ATCC 204508 / S288c) GN=RPN5 PE=1 SV=3	1	3	18	7.82314	-0.259257	31.1989	-4.11416	0.00665664	0.128762	-2.04451	0.0365542	0.682069	0.945435	npy1 - WT	limma	0.00665664	0.128762	FALSE	no hit	7.82314
113	RPT6	Q01939	26S protease regulatory subunit 8 homolog OS=Saccharomyces cerevisiae (strain ATCC 204508 / S288c) GN=RPT6 PE=1 SV=4	1	3	9	7.66553	-0.268946	30.3581	-4.11234	0.00666991	0.128762	-2.04656	0.0366369	0.682499	0.945435	npy1 - WT	limma	0.00666991	0.128762	FALSE	no hit	7.66553
114	STF2	P16965	ATPase-stabilizing factor 15 kDa protein OS=Saccharomyces cerevisiae (strain ATCC 204508 / S288c) GN=STF2 PE=1 SV=2	1	3	2	6.75799	0.285824	24.771	4.10861	0.00669732	0.128762	-2.05077	0.0368078	0.683381	0.945435	npy1 - WT	limma	0.00669732	0.128762	FALSE	no hit	6.75799
115	RVS167	P39743	Reduced viability upon starvation protein 167 OS=Saccharomyces cerevisiae (strain ATCC 204508 / S288c) GN=RVS167 PE=1 SV=1	1	3	6	7.41737	-0.324617	29.6068	-4.1066	0.00671216	0.128762	-2.05305	0.0369002	0.683856	0.945435	npy1 - WT	limma	0.00671216	0.128762	FALSE	no hit	7.41737
116	FSF1	Q12029	Probable mitochondrial transport protein FSF1 OS=Saccharomyces cerevisiae (strain ATCC 204508 / S288c) GN=FSF1 PE=1 SV=1	1	3	3	6.94609	-0.383404	26.8911	-4.08345	0.00688533	0.128762	-2.07923	0.0379768	0.689262	0.945435	npy1 - WT	limma	0.00688533	0.128762	FALSE	no hit	6.94609
117	ABD1	P32783	mRNA cap guanine-N7 methyltransferase OS=Saccharomyces cerevisiae (strain ATCC 204508 / S288c) GN=ABD1 PE=1 SV=1	1	3	5	6.66026	-0.318107	27.5573	-4.07519	0.00694832	0.128762	-2.0886	0.0383673	0.691168	0.945435	npy1 - WT	limma	0.00694832	0.128762	FALSE	no hit	6.66026
118	YOR131C	Q12486	Putative uncharacterized hydrolase YOR131C OS=Saccharomyces cerevisiae (strain ATCC 204508 / S288c) GN=YOR131C PE=1 SV=1	1	3	6	7.75924	-0.553763	29.6896	-4.07417	0.00695615	0.128762	-2.08976	0.0384158	0.691402	0.945435	npy1 - WT	limma	0.00695615	0.128762	FALSE	candidate	7.75924
119	PDB1	P32473	Pyruvate dehydrogenase E1 component subunit beta, mitochondrial OS=Saccharomyces cerevisiae (strain ATCC 204508 / S288c) GN=PDB1 PE=1 SV=2	1	3	11	7.67368	-0.28741	30.6091	-4.06534	0.00702437	0.128762	-2.09979	0.0388379	0.693427	0.945435	npy1 - WT	limma	0.00702437	0.128762	FALSE	no hit	7.67368
120	MET12	P46151	Methylenetetrahydrofolate reductase 1 OS=Saccharomyces cerevisiae (strain ATCC 204508 / S288c) GN=MET12 PE=1 SV=2	1	3	5	7.26428	-0.43966	28.9167	-4.05793	0.0070821	0.128762	-2.10821	0.0391946	0.695114	0.945435	npy1 - WT	limma	0.0070821	0.128762	FALSE	no hit	7.26428
121	COX23	P38824	Cytochrome c oxidase-assembly factor COX23, mitochondrial OS=Saccharomyces cerevisiae (strain ATCC 204508 / S288c) GN=COX23 PE=1 SV=1	1	3	2	6.10812	0.323694	24.6192	4.05206	0.00712833	0.128762	-2.1149	0.0394798	0.696446	0.945435	npy1 - WT	limma	0.00712833	0.128762	FALSE	no hit	6.10812
122	ACC1	Q00955	Acetyl-CoA carboxylase OS=Saccharomyces cerevisiae (strain ATCC 204508 / S288c) GN=ACC1 PE=1 SV=2	1	3	82	8.27445	-0.311014	33.4763	-4.04734	0.00716562	0.128762	-2.12027	0.0397097	0.697509	0.945435	npy1 - WT	limma	0.00716562	0.128762	FALSE	no hit	8.27445
123	CSR1	Q06705	Phosphatidylinositol transfer protein CSR1 OS=Saccharomyces cerevisiae (strain ATCC 204508 / S288c) GN=CSR1 PE=1 SV=1	1	3	7	7.37288	-0.333176	29.1325	-4.03642	0.00725293	0.128762	-2.13273	0.040247	0.69996	0.945435	npy1 - WT	limma	0.00725293	0.128762	FALSE	no hit	7.37288
124	YRB2	P40517	Ran-specific GTPase-activating protein 2 OS=Saccharomyces cerevisiae (strain ATCC 204508 / S288c) GN=YRB2 PE=1 SV=1	1	3	4	7.07722	-0.448178	27.8043	-4.0334	0.00727727	0.128762	-2.13618	0.0403966	0.700633	0.945435	npy1 - WT	limma	0.00727727	0.128762	FALSE	no hit	7.07722
125	LEA1	Q08963	U2 small nuclear ribonucleoprotein A' OS=Saccharomyces cerevisiae (strain ATCC 204508 / S288c) GN=LEA1 PE=1 SV=1	1	3	2	6.31821	0.282869	24.3775	4.02485	0.00734667	0.128762	-2.14594	0.0408226	0.702532	0.945435	npy1 - WT	limma	0.00734667	0.128762	FALSE	no hit	6.31821
126	FAP7	Q12055	Adenylate kinase isoenzyme 6 homolog FAP7 OS=Saccharomyces cerevisiae (strain ATCC 204508 / S288c) GN=FAP7 PE=1 SV=1	1	3	6	7.75573	-0.262764	30.5311	-4.02018	0.00738497	0.128762	-2.15129	0.0410574	0.703565	0.945435	npy1 - WT	limma	0.00738497	0.128762	FALSE	no hit	7.75573
127	VMA5	P31412	V-type proton ATPase subunit C OS=Saccharomyces cerevisiae (strain ATCC 204508 / S288c) GN=VMA5 PE=1 SV=4	1	3	12	8.18011	-0.419949	31.8473	-4.01097	0.00746099	0.128762	-2.16183	0.0415227	0.705588	0.945435	npy1 - WT	limma	0.00746099	0.128762	FALSE	no hit	8.18011
128	ASG1	P40467	Activator of stress genes 1 OS=Saccharomyces cerevisiae (strain ATCC 204508 / S288c) GN=ASG1 PE=1 SV=1	1	3	2	6.04807	0.382491	24.0822	4.00318	0.00752603	0.128762	-2.17077	0.04192	0.707289	0.945435	npy1 - WT	limma	0.00752603	0.128762	FALSE	no hit	6.04807
129	OTU1	P43558	Ubiquitin thioesterase OTU1 OS=Saccharomyces cerevisiae (strain ATCC 204508 / S288c) GN=OTU1 PE=1 SV=1	1	3	5	6.9638	-0.373829	29.194	-3.99371	0.00760594	0.128762	-2.18164	0.0424073	0.709342	0.945435	npy1 - WT	limma	0.00760594	0.128762	FALSE	no hit	6.9638
130	ALD6	P54115	Magnesium-activated aldehyde dehydrogenase, cytosolic OS=Saccharomyces cerevisiae (strain ATCC 204508 / S288c) GN=ALD6 PE=1 SV=4	1	3	28	9.08246	-0.251746	33.1462	-3.98424	0.0076868	0.128762	-2.19252	0.0428994	0.71138	0.945435	npy1 - WT	limma	0.0076868	0.128762	FALSE	no hit	9.08246
131	PCL6	P40038	PHO85 cyclin-6 OS=Saccharomyces cerevisiae (strain ATCC 204508 / S288c) GN=PCL6 PE=1 SV=1	1	3	3	6.2984	-0.413416	25.422	-3.981	0.00771471	0.128762	-2.19625	0.043069	0.712074	0.945435	npy1 - WT	limma	0.00771471	0.128762	FALSE	no hit	6.2984
132	ILV1	P00927	Threonine dehydratase, mitochondrial OS=Saccharomyces cerevisiae (strain ATCC 204508 / S288c) GN=ILV1 PE=1 SV=2	1	3	16	7.87703	-0.443644	30.8317	-3.97241	0.0077892	0.128762	-2.20615	0.0435211	0.713904	0.945435	npy1 - WT	limma	0.0077892	0.128762	FALSE	no hit	7.87703
133	HIS2	P38635	Histidinol-phosphatase OS=Saccharomyces cerevisiae (strain ATCC 204508 / S288c) GN=HIS2 PE=1 SV=2	1	3	2	6.69718	0.261952	27.3588	3.97121	0.00779966	0.128762	-2.20753	0.0435845	0.714159	0.945435	npy1 - WT	limma	0.00779966	0.128762	FALSE	no hit	6.69718
134	ARF2	P19146	ADP-ribosylation factor 2 OS=Saccharomyces cerevisiae (strain ATCC 204508 / S288c) GN=ARF2 PE=1 SV=3	1	3	2	6.98166	-0.535171	26.3943	-3.971	0.00780148	0.128762	-2.20777	0.0435955	0.714203	0.945435	npy1 - WT	limma	0.00780148	0.128762	FALSE	candidate	6.98166
135	TRP4	P07285	Anthranilate phosphoribosyltransferase OS=Saccharomyces cerevisiae (strain ATCC 204508 / S288c) GN=TRP4 PE=1 SV=1	1	3	11	7.60529	-0.289058	30.2394	-3.96812	0.00782666	0.128762	-2.21108	0.043748	0.714812	0.945435	npy1 - WT	limma	0.00782666	0.128762	FALSE	no hit	7.60529
136	MSH6	Q03834	DNA mismatch repair protein MSH6 OS=Saccharomyces cerevisiae (strain ATCC 204508 / S288c) GN=MSH6 PE=1 SV=1	1	3	10	6.78261	-0.265279	28.9733	-3.95959	0.00790183	0.128762	-2.22093	0.0442029	0.716611	0.945435	npy1 - WT	limma	0.00790183	0.128762	FALSE	no hit	6.78261
137	TOM40	P23644	Mitochondrial import receptor subunit TOM40 OS=Saccharomyces cerevisiae (strain ATCC 204508 / S288c) GN=TOM40 PE=1 SV=1	1	3	2	6.87963	-0.470512	26.2272	-3.95958	0.00790196	0.128762	-2.22094	0.0442036	0.716614	1	npy1 - WT	limma	0.00790196	0.128762	FALSE	no hit	6.87963
138	SAM3	Q08986	S-adenosylmethionine permease SAM3 OS=Saccharomyces cerevisiae (strain ATCC 204508 / S288c) GN=SAM3 PE=1 SV=1	1	3	2	6.89257	0.367171	27.6238	3.95066	0.00798138	0.128762	-2.23124	0.0446832	0.7188	1	npy1 - WT	limma	0.00798138	0.128762	FALSE	no hit	6.89257
139	CTR86	P25355	Copper transport protein 86 OS=Saccharomyces cerevisiae (strain ATCC 204508 / S288c) GN=CTR86 PE=1 SV=1	1	3	5	6.73669	-0.270278	27.5735	-3.93263	0.00814475	0.128762	-2.25211	0.0456665	0.723179	1	npy1 - WT	limma	0.00814475	0.128762	FALSE	no hit	6.73669
140	SUB2	Q07478	ATP-dependent RNA helicase SUB2 OS=Saccharomyces cerevisiae (strain ATCC 204508 / S288c) GN=SUB2 PE=1 SV=1	1	3	13	8.53972	-0.51401	30.7424	-3.92062	0.00825571	0.128762	-2.26604	0.0463319	0.726065	1	npy1 - WT	limma	0.00825571	0.128762	FALSE	candidate	8.53972
141	SOD2	P00447	Superoxide dismutase [Mn], mitochondrial OS=Saccharomyces cerevisiae (strain ATCC 204508 / S288c) GN=SOD2 PE=1 SV=1	1	3	4	8.21161	0.244599	30.5755	3.9129	0.00832788	0.128762	-2.27501	0.0467636	0.727906	1	npy1 - WT	limma	0.00832788	0.128762	FALSE	no hit	8.21161
142	GUT2	P32191	Glycerol-3-phosphate dehydrogenase, mitochondrial OS=Saccharomyces cerevisiae (strain ATCC 204508 / S288c) GN=GUT2 PE=1 SV=2	1	3	9	7.21686	-0.366009	28.742	-3.91078	0.00834781	0.128762	-2.27747	0.0468827	0.72841	1	npy1 - WT	limma	0.00834781	0.128762	FALSE	no hit	7.21686
143	SRP54	P20424	Signal recognition particle subunit SRP54 OS=Saccharomyces cerevisiae (strain ATCC 204508 / S288c) GN=SRP54 PE=1 SV=2	1	3	3	6.87219	-0.242352	24.9009	-3.91024	0.00835289	0.128762	-2.2781	0.046913	0.728538	1	npy1 - WT	limma	0.00835289	0.128762	FALSE	no hit	6.87219
144	YGL242C	P53066	Ankyrin repeat-containing protein YGL242C OS=Saccharomyces cerevisiae (strain ATCC 204508 / S288c) GN=YGL242C PE=1 SV=1	1	3	3	7.40386	0.281766	29.0416	3.90508	0.00840169	0.128762	-2.2841	0.0472043	0.72976	1	npy1 - WT	limma	0.00840169	0.128762	FALSE	no hit	7.40386
145	SRP68	P38687	Signal recognition particle subunit SRP68 OS=Saccharomyces cerevisiae (strain ATCC 204508 / S288c) GN=SRP68 PE=1 SV=1	1	3	13	7.50161	0.250566	30.1492	3.90403	0.0084117	0.128762	-2.28532	0.0472639	0.730009	1	npy1 - WT	limma	0.0084117	0.128762	FALSE	no hit	7.50161
146	2020-10-01	P35999	Mitochondrial intermediate peptidase OS=Saccharomyces cerevisiae (strain ATCC 204508 / S288c) GN=OCT1 PE=1 SV=2	1	3	2	6.38211	0.25928	25.7986	3.90377	0.00841413	0.128762	-2.28562	0.0472784	0.73007	1	npy1 - WT	limma	0.00841413	0.128762	FALSE	no hit	6.38211
147	CIA1	Q05583	Cytosolic iron-sulfur protein assembly protein 1 OS=Saccharomyces cerevisiae (strain ATCC 204508 / S288c) GN=CIA1 PE=1 SV=1	1	3	3	6.60792	-0.368578	26.4655	-3.90258	0.00842549	0.128762	-2.28701	0.0473462	0.730352	1	npy1 - WT	limma	0.00842549	0.128762	FALSE	no hit	6.60792
148	SOL2	P37262	6-phosphogluconolactonase-like protein 2 OS=Saccharomyces cerevisiae (strain ATCC 204508 / S288c) GN=SOL2 PE=1 SV=2	1	3	7	7.37254	-0.318012	29.2154	-3.90031	0.00844713	0.128762	-2.28965	0.0474751	0.730887	1	npy1 - WT	limma	0.00844713	0.128762	FALSE	no hit	7.37254
149	HSP104	P31539	Heat shock protein 104 OS=Saccharomyces cerevisiae (strain ATCC 204508 / S288c) GN=HSP104 PE=1 SV=2	1	3	35	8.37164	-0.418698	32.8398	-3.88749	0.00857052	0.129461	-2.30459	0.0482089	0.733893	1	npy1 - WT	limma	0.00857052	0.129461	FALSE	no hit	8.37164
150	DCN1	Q12395	Defective in cullin neddylation protein 1 OS=Saccharomyces cerevisiae (strain ATCC 204508 / S288c) GN=DCN1 PE=1 SV=1	1	3	2	6.41503	-0.249489	25.2262	-3.88052	0.00863841	0.129461	-2.31273	0.0486116	0.735515	1	npy1 - WT	limma	0.00863841	0.129461	FALSE	no hit	6.41503
151	MIR1	P23641	Mitochondrial phosphate carrier protein OS=Saccharomyces cerevisiae (strain ATCC 204508 / S288c) GN=MIR1 PE=1 SV=1	1	3	6	7.53561	-0.459633	29.7367	-3.8778	0.00866516	0.129461	-2.31591	0.0487701	0.736147	1	npy1 - WT	limma	0.00866516	0.129461	FALSE	no hit	7.53561
152	RSR1	P13856	Ras-related protein RSR1 OS=Saccharomyces cerevisiae (strain ATCC 204508 / S288c) GN=RSR1 PE=3 SV=1	1	3	5	7.05468	-0.246254	28.3292	-3.85742	0.00886789	0.131518	-2.33974	0.0499673	0.74083	1	npy1 - WT	limma	0.00886789	0.131518	FALSE	no hit	7.05468
153	IRC24	P40580	Benzil reductase ((S)-benzoin forming) IRC24 OS=Saccharomyces cerevisiae (strain ATCC 204508 / S288c) GN=IRC24 PE=1 SV=1	1	3	6	7.19357	-0.267063	28.5799	-3.84874	0.00895588	0.131518	-2.34992	0.0504848	0.742804	1	npy1 - WT	limma	0.00895588	0.131518	FALSE	no hit	7.19357
154	RSM26	P47141	37S ribosomal protein S26, mitochondrial OS=Saccharomyces cerevisiae (strain ATCC 204508 / S288c) GN=RSM26 PE=1 SV=1	1	3	2	6.55961	-0.270847	26.1718	-3.8466	0.00897773	0.131518	-2.35243	0.0506132	0.743289	1	npy1 - WT	limma	0.00897773	0.131518	FALSE	no hit	6.55961
155	TRZ1	P36159	Ribonuclease Z OS=Saccharomyces cerevisiae (strain ATCC 204508 / S288c) GN=TRZ1 PE=1 SV=1	1	3	7	7.04632	0.307068	28.1732	3.82104	0.00924327	0.132441	-2.38247	0.0521666	0.749014	1	npy1 - WT	limma	0.00924327	0.132441	FALSE	no hit	7.04632
156	ACL4	Q03771	Assembly chaperone of RPL4 OS=Saccharomyces cerevisiae (strain ATCC 204508 / S288c) GN=ACL4 PE=1 SV=1	1	3	4	6.77438	-0.313131	27.2274	-3.8146	0.00931159	0.132441	-2.39006	0.0525644	0.75044	1	npy1 - WT	limma	0.00931159	0.132441	FALSE	no hit	6.77438
157	PRC1	P00729	Carboxypeptidase Y OS=Saccharomyces cerevisiae (strain ATCC 204508 / S288c) GN=PRC1 PE=1 SV=1	1	3	3	7.94066	0.251875	28.5176	3.8137	0.00932115	0.132441	-2.39112	0.05262	0.750638	1	npy1 - WT	limma	0.00932115	0.132441	FALSE	no hit	7.94066
158	PHO5	P00635	Repressible acid phosphatase OS=Saccharomyces cerevisiae (strain ATCC 204508 / S288c) GN=PHO5 PE=1 SV=2	1	3	4	7.60289	-0.329361	28.9851	-3.81055	0.0093548	0.132441	-2.39484	0.0528156	0.751332	1	npy1 - WT	limma	0.0093548	0.132441	FALSE	no hit	7.60289
159	RPA12	P32529	DNA-directed RNA polymerase I subunit RPA12 OS=Saccharomyces cerevisiae (strain ATCC 204508 / S288c) GN=RPA12 PE=1 SV=1	1	3	2	6.67084	0.275809	27.1737	3.8078	0.00938435	0.132441	-2.39809	0.0529873	0.751938	1	npy1 - WT	limma	0.00938435	0.132441	FALSE	no hit	6.67084
160	YNL010W	P53981	Uncharacterized phosphatase YNL010W OS=Saccharomyces cerevisiae (strain ATCC 204508 / S288c) GN=YNL010W PE=1 SV=1	1	3	14	8.68729	-0.495519	31.7422	-3.80699	0.00939301	0.132441	-2.39904	0.0530375	0.752114	1	npy1 - WT	limma	0.00939301	0.132441	FALSE	candidate	8.68729
161	PGM1	P33401	Phosphoglucomutase 1 OS=Saccharomyces cerevisiae (strain ATCC 204508 / S288c) GN=PGM1 PE=1 SV=1	1	3	13	7.83133	-0.369671	31.0905	-3.78711	0.00960954	0.134653	-2.42253	0.0542907	0.756443	1	npy1 - WT	limma	0.00960954	0.134653	FALSE	no hit	7.83133
162	IFH1	P39520	Protein IFH1 OS=Saccharomyces cerevisiae (strain ATCC 204508 / S288c) GN=IFH1 PE=1 SV=1	1	3	3	6.36178	0.2612	25.978	3.77688	0.0097231	0.135403	-2.43465	0.0549449	0.758643	1	npy1 - WT	limma	0.0097231	0.135403	FALSE	no hit	6.36178
163	YKE2	P52553	Prefoldin subunit 6 OS=Saccharomyces cerevisiae (strain ATCC 204508 / S288c) GN=YKE2 PE=1 SV=1	1	3	2	6.22465	0.307704	25.0816	3.76208	0.00989007	0.136301	-2.4522	0.0559032	0.761794	1	npy1 - WT	limma	0.00989007	0.136301	FALSE	no hit	6.22465
164	TMT1	P32643	Trans-aconitate 3-methyltransferase OS=Saccharomyces cerevisiae (strain ATCC 204508 / S288c) GN=TMT1 PE=1 SV=1	1	3	10	7.54014	0.250458	30.3854	3.75691	0.00994914	0.136301	-2.45835	0.0562411	0.762886	1	npy1 - WT	limma	0.00994914	0.136301	FALSE	no hit	7.54014
165	ACT1	P60010	Actin OS=Saccharomyces cerevisiae (strain ATCC 204508 / S288c) GN=ACT1 PE=1 SV=1	1	3	10	8.92831	-0.273494	32.349	-3.74684	0.0100653	0.136301	-2.47031	0.0569038	0.764999	1	npy1 - WT	limma	0.0100653	0.136301	FALSE	no hit	8.92831
166	RPT5	P33297	26S protease regulatory subunit 6A OS=Saccharomyces cerevisiae (strain ATCC 204508 / S288c) GN=RPT5 PE=1 SV=3	1	3	17	7.68897	-0.23732	30.2086	-3.74594	0.0100757	0.136301	-2.47138	0.0569635	0.765187	1	npy1 - WT	limma	0.0100757	0.136301	FALSE	no hit	7.68897
167	SST2	P11972	Protein SST2 OS=Saccharomyces cerevisiae (strain ATCC 204508 / S288c) GN=SST2 PE=1 SV=2	1	3	3	6.80066	0.315684	27.6796	3.74231	0.0101181	0.136301	-2.47571	0.0572045	0.765945	1	npy1 - WT	limma	0.0101181	0.136301	FALSE	no hit	6.80066
168	AIM9	P40053	Altered inheritance of mitochondria protein 9, mitochondrial OS=Saccharomyces cerevisiae (strain ATCC 204508 / S288c) GN=AIM9 PE=1 SV=1	1	3	15	7.38359	-0.649249	30.0104	-3.7298	0.0102653	0.136301	-2.49061	0.0580407	0.768536	1	npy1 - WT	limma	0.0102653	0.136301	FALSE	candidate	7.38359
169	NDE1	P40215	External NADH-ubiquinone oxidoreductase 1, mitochondrial OS=Saccharomyces cerevisiae (strain ATCC 204508 / S288c) GN=NDE1 PE=1 SV=1	1	3	4	7.04984	-0.42818	28.4847	-3.72976	0.0102658	0.136301	-2.49066	0.0580434	0.768545	1	npy1 - WT	limma	0.0102658	0.136301	FALSE	no hit	7.04984
170	GRE2	Q12068	NADPH-dependent methylglyoxal reductase GRE2 OS=Saccharomyces cerevisiae (strain ATCC 204508 / S288c) GN=GRE2 PE=1 SV=1	1	3	10	8.45826	0.242727	30.8014	3.72934	0.0102709	0.136301	-2.49117	0.0580722	0.768633	1	npy1 - WT	limma	0.0102709	0.136301	FALSE	no hit	8.45826
171	POX1	P13711	Acyl-coenzyme A oxidase OS=Saccharomyces cerevisiae (strain ATCC 204508 / S288c) GN=POX1 PE=3 SV=2	1	3	2	6.25558	0.251826	27.8294	3.70326	0.0105859	0.139659	-2.52233	0.0598492	0.77395	1	npy1 - WT	limma	0.0105859	0.139659	FALSE	no hit	6.25558
172	ENO1	P00924	Enolase 1 OS=Saccharomyces cerevisiae (strain ATCC 204508 / S288c) GN=ENO1 PE=1 SV=3	1	3	12	9.47641	0.23966	33.4964	3.69208	0.0107243	0.140663	-2.53573	0.0606254	0.776196	1	npy1 - WT	limma	0.0107243	0.140663	FALSE	no hit	9.47641
173	UBA4	P38820	Adenylyltransferase and sulfurtransferase UBA4 OS=Saccharomyces cerevisiae (strain ATCC 204508 / S288c) GN=UBA4 PE=1 SV=1	1	3	5	6.91756	-0.302452	27.2102	-3.68141	0.0108583	0.141597	-2.54853	0.0613734	0.778319	1	npy1 - WT	limma	0.0108583	0.141597	FALSE	no hit	6.91756
174	GET4	Q12125	Golgi to ER traffic protein 4 OS=Saccharomyces cerevisiae (strain ATCC 204508 / S288c) GN=GET4 PE=1 SV=1	1	3	4	7.00198	-0.23664	27.2592	-3.66778	0.011032	0.142805	-2.56491	0.0623399	0.781003	1	npy1 - WT	limma	0.011032	0.142805	FALSE	no hit	7.00198
175	RPL40A|RPL40B	P0CH08|P0CH09	Ubiquitin-60S ribosomal protein L40 OS=Saccharomyces cerevisiae (strain ATCC 204508 / S288c) GN=RPL40A PE=1 SV=1|Ubiquitin-60S ribosomal protein L40 OS=Saccharomyces cerevisiae (strain ATCC 204508 / S288c) GN=RPL40B PE=1 SV=1	1	3	2	8.0537	-0.245199	28.5431	-3.66248	0.0111004	0.142805	-2.57128	0.0627191	0.782039	1	npy1 - WT	limma	0.0111004	0.142805	FALSE	no hit	8.0537
176	MLC1	P53141	Myosin light chain 1 OS=Saccharomyces cerevisiae (strain ATCC 204508 / S288c) GN=MLC1 PE=1 SV=1	1	3	3	6.71221	0.283145	27.207	3.65113	0.0112486	0.142805	-2.58496	0.0635379	0.784241	1	npy1 - WT	limma	0.0112486	0.142805	FALSE	no hit	6.71221
177	TPS2	P31688	Trehalose-phosphatase OS=Saccharomyces cerevisiae (strain ATCC 204508 / S288c) GN=TPS2 PE=1 SV=3	1	3	17	7.56899	-0.299233	30.7246	-3.63667	0.0114405	0.142805	-2.60241	0.0645936	0.787017	1	npy1 - WT	limma	0.0114405	0.142805	FALSE	no hit	7.56899
178	OPY2	Q06810	Protein OPY2 OS=Saccharomyces cerevisiae (strain ATCC 204508 / S288c) GN=OPY2 PE=1 SV=1	1	3	2	6.09778	0.327427	23.9713	3.6363	0.0114454	0.142805	-2.60286	0.0646208	0.787087	1	npy1 - WT	limma	0.0114454	0.142805	FALSE	no hit	6.09778
179	SPE4	Q12455	Spermine synthase OS=Saccharomyces cerevisiae (strain ATCC 204508 / S288c) GN=SPE4 PE=1 SV=1	1	3	4	7.25178	0.234985	28.0311	3.63416	0.011474	0.142805	-2.60543	0.0647777	0.787494	1	npy1 - WT	limma	0.011474	0.142805	FALSE	no hit	7.25178
180	RVS161	P25343	Reduced viability upon starvation protein 161 OS=Saccharomyces cerevisiae (strain ATCC 204508 / S288c) GN=RVS161 PE=1 SV=1	1	3	8	7.32704	-0.365274	29.7965	-3.6274	0.0115654	0.142805	-2.61361	0.0652778	0.788778	1	npy1 - WT	limma	0.0115654	0.142805	FALSE	no hit	7.32704
181	YMR130W	Q04223	Uncharacterized protein YMR130W OS=Saccharomyces cerevisiae (strain ATCC 204508 / S288c) GN=YMR130W PE=3 SV=1	1	3	5	6.8351	-0.510392	28.3083	-3.62601	0.0115842	0.142805	-2.61529	0.0653808	0.78904	1	npy1 - WT	limma	0.0115842	0.142805	FALSE	candidate	6.8351
182	SUP35	P05453	Eukaryotic peptide chain release factor GTP-binding subunit OS=Saccharomyces cerevisiae (strain ATCC 204508 / S288c) GN=SUP35 PE=1 SV=1	1	3	16	7.80184	-0.258268	30.8742	-3.62335	0.0116205	0.142805	-2.61852	0.0655788	0.789543	1	npy1 - WT	limma	0.0116205	0.142805	FALSE	no hit	7.80184
183	SDS23	P53172	Protein SDS23 OS=Saccharomyces cerevisiae (strain ATCC 204508 / S288c) GN=SDS23 PE=1 SV=2	1	3	5	7.05793	-0.247192	28.6899	-3.61077	0.0117933	0.142805	-2.63375	0.0665204	0.791902	1	npy1 - WT	limma	0.0117933	0.142805	FALSE	no hit	7.05793
184	PDX1	P16451	Pyruvate dehydrogenase complex protein X component, mitochondrial OS=Saccharomyces cerevisiae (strain ATCC 204508 / S288c) GN=PDX1 PE=1 SV=1	1	3	5	6.616	-0.289687	27.366	-3.60295	0.0119022	0.142805	-2.64323	0.0671113	0.793356	1	npy1 - WT	limma	0.0119022	0.142805	FALSE	no hit	6.616
185	COX2	P00410	Cytochrome c oxidase subunit 2 OS=Saccharomyces cerevisiae (strain ATCC 204508 / S288c) GN=COX2 PE=1 SV=1	1	3	2	6.70028	-0.329778	26.179	-3.59964	0.0119486	0.142805	-2.64725	0.0673627	0.793968	1	npy1 - WT	limma	0.0119486	0.142805	FALSE	no hit	6.70028
186	CTA1	P15202	Peroxisomal catalase A OS=Saccharomyces cerevisiae (strain ATCC 204508 / S288c) GN=CTA1 PE=1 SV=1	1	3	9	7.39963	0.250057	29.0405	3.59924	0.0119542	0.142805	-2.64773	0.0673931	0.794042	1	npy1 - WT	limma	0.0119542	0.142805	FALSE	no hit	7.39963
187	YMR315W	Q04869	Uncharacterized protein YMR315W OS=Saccharomyces cerevisiae (strain ATCC 204508 / S288c) GN=YMR315W PE=1 SV=1	1	3	9	7.45486	-0.277728	30.0591	-3.59823	0.0119685	0.142805	-2.64896	0.0674701	0.794229	1	npy1 - WT	limma	0.0119685	0.142805	FALSE	no hit	7.45486
188	YUH1	P35127	Ubiquitin carboxyl-terminal hydrolase YUH1 OS=Saccharomyces cerevisiae (strain ATCC 204508 / S288c) GN=YUH1 PE=1 SV=1	1	3	3	7.26981	-0.305046	28.1568	-3.59414	0.0120262	0.142805	-2.65393	0.0677824	0.794982	1	npy1 - WT	limma	0.0120262	0.142805	FALSE	no hit	7.26981
189	MSW1	P04803	Tryptophan--tRNA ligase, mitochondrial OS=Saccharomyces cerevisiae (strain ATCC 204508 / S288c) GN=MSW1 PE=1 SV=2	1	3	3	6.17836	0.271013	25.7341	3.58704	0.0121273	0.142805	-2.66257	0.0683277	0.796285	1	npy1 - WT	limma	0.0121273	0.142805	FALSE	no hit	6.17836
190	RBG2	P53295	Ribosome-interacting GTPase 2 OS=Saccharomyces cerevisiae (strain ATCC 204508 / S288c) GN=RBG2 PE=1 SV=1	1	3	6	7.24304	-0.255566	28.4704	-3.58518	0.0121539	0.142805	-2.66483	0.0684709	0.796625	1	npy1 - WT	limma	0.0121539	0.142805	FALSE	no hit	7.24304
191	RPL43A|RPL43B	P0CX25|P0CX26	60S ribosomal protein L43-A OS=Saccharomyces cerevisiae (strain ATCC 204508 / S288c) GN=RPL43A PE=1 SV=1|60S ribosomal protein L43-B OS=Saccharomyces cerevisiae (strain ATCC 204508 / S288c) GN=RPL43B PE=1 SV=1	1	3	6	8.53572	-0.270989	31.3766	-3.57329	0.0123257	0.142805	-2.6793	0.0693931	0.798783	1	npy1 - WT	limma	0.0123257	0.142805	FALSE	no hit	8.53572
192	GRH1	Q04410	GRASP65 homolog protein 1 OS=Saccharomyces cerevisiae (strain ATCC 204508 / S288c) GN=GRH1 PE=1 SV=1	1	3	3	6.5978	-0.253351	27.8687	-3.56977	0.0123769	0.142805	-2.68359	0.0696676	0.799417	1	npy1 - WT	limma	0.0123769	0.142805	FALSE	no hit	6.5978
193	YFR018C	P43599	Uncharacterized protein YFR018C OS=Saccharomyces cerevisiae (strain ATCC 204508 / S288c) GN=YFR018C PE=1 SV=1	1	3	3	6.81835	0.228872	27.3699	3.5623	0.0124867	0.142805	-2.69269	0.0702539	0.800758	1	npy1 - WT	limma	0.0124867	0.142805	FALSE	no hit	6.81835
194	FOX2	Q02207	Peroxisomal hydratase-dehydrogenase-epimerase OS=Saccharomyces cerevisiae (strain ATCC 204508 / S288c) GN=FOX2 PE=2 SV=1	1	3	10	7.00164	0.239764	29.4281	3.5618	0.0124941	0.142805	-2.69331	0.0702936	0.800848	1	npy1 - WT	limma	0.0124941	0.142805	FALSE	no hit	7.00164
195	PRE7	P23724	Proteasome subunit beta type-6 OS=Saccharomyces cerevisiae (strain ATCC 204508 / S288c) GN=PRE7 PE=1 SV=1	1	3	6	7.90989	0.249103	29.7617	3.55985	0.0125229	0.142805	-2.69568	0.0704469	0.801195	1	npy1 - WT	limma	0.0125229	0.142805	FALSE	no hit	7.90989
196	HYP2	P23301	Eukaryotic translation initiation factor 5A-1 OS=Saccharomyces cerevisiae (strain ATCC 204508 / S288c) GN=HYP2 PE=1 SV=3	1	3	7	8.55399	-0.219923	31.6507	-3.55668	0.01257	0.142805	-2.69956	0.0706981	0.801761	1	npy1 - WT	limma	0.01257	0.142805	FALSE	no hit	8.55399
197	RPT2	P40327	26S protease regulatory subunit 4 homolog OS=Saccharomyces cerevisiae (strain ATCC 204508 / S288c) GN=RPT2 PE=1 SV=3	1	3	14	7.6582	-0.249901	30.4831	-3.55599	0.0125802	0.142805	-2.70039	0.0707524	0.801883	1	npy1 - WT	limma	0.0125802	0.142805	FALSE	no hit	7.6582
198	SWD3	P38123	COMPASS component SWD3 OS=Saccharomyces cerevisiae (strain ATCC 204508 / S288c) GN=SWD3 PE=1 SV=1	1	3	2	6.63029	0.228627	26.2657	3.54768	0.0127047	0.142805	-2.71055	0.0714138	0.803357	1	npy1 - WT	limma	0.0127047	0.142805	FALSE	no hit	6.63029
199	SAM1	P10659	S-adenosylmethionine synthase 1 OS=Saccharomyces cerevisiae (strain ATCC 204508 / S288c) GN=SAM1 PE=1 SV=2	1	3	9	8.64591	-0.38808	30.8569	-3.543	0.0127752	0.142805	-2.71627	0.0717874	0.804181	1	npy1 - WT	limma	0.0127752	0.142805	FALSE	no hit	8.64591
200	CCT7	P42943	T-complex protein 1 subunit eta OS=Saccharomyces cerevisiae (strain ATCC 204508 / S288c) GN=CCT7 PE=1 SV=1	1	3	18	7.78801	-0.241065	30.8575	-3.54252	0.0127825	0.142805	-2.71686	0.0718261	0.804265	1	npy1 - WT	limma	0.0127825	0.142805	FALSE	no hit	7.78801
201	TOS1	P38288	Protein TOS1 OS=Saccharomyces cerevisiae (strain ATCC 204508 / S288c) GN=TOS1 PE=1 SV=1	1	3	4	6.86405	-0.222073	28.2947	-3.54102	0.0128053	0.142805	-2.71869	0.0719464	0.804529	1	npy1 - WT	limma	0.0128053	0.142805	FALSE	no hit	6.86405
202	TUF1	P02992	Elongation factor Tu, mitochondrial OS=Saccharomyces cerevisiae (strain ATCC 204508 / S288c) GN=TUF1 PE=1 SV=1	1	3	15	8.32559	-0.227279	31.0123	-3.53692	0.0128678	0.142805	-2.72372	0.072277	0.805248	1	npy1 - WT	limma	0.0128678	0.142805	FALSE	no hit	8.32559
203	FYV10	P40492	Protein FYV10 OS=Saccharomyces cerevisiae (strain ATCC 204508 / S288c) GN=FYV10 PE=1 SV=1	1	3	2	6.24629	1.4456	25.8847	3.53552	0.0128891	0.142805	-2.72542	0.0723895	0.805492	1	npy1 - WT	limma	0.0128891	0.142805	FALSE	candidate	6.24629
204	AIM10	P39965	Probable proline--tRNA ligase, mitochondrial OS=Saccharomyces cerevisiae (strain ATCC 204508 / S288c) GN=AIM10 PE=1 SV=1	1	3	5	7.42248	0.277266	27.8865	3.53395	0.0129132	0.142805	-2.72735	0.0725166	0.805767	1	npy1 - WT	limma	0.0129132	0.142805	FALSE	no hit	7.42248
205	ACB1	P31787	Acyl-CoA-binding protein OS=Saccharomyces cerevisiae (strain ATCC 204508 / S288c) GN=ACB1 PE=1 SV=3	1	3	2	6.28618	0.454386	27.1655	3.52246	0.0130906	0.14406	-2.74142	0.0734498	0.80776	1	npy1 - WT	limma	0.0130906	0.14406	FALSE	no hit	6.28618
206	YEF3	P16521	Elongation factor 3A OS=Saccharomyces cerevisiae (strain ATCC 204508 / S288c) GN=YEF3 PE=1 SV=4	1	3	26	9.16457	-0.305303	33.9008	-3.50647	0.0133421	0.146116	-2.76106	0.0747661	0.810504	1	npy1 - WT	limma	0.0133421	0.146116	FALSE	no hit	9.16457
207	SBP1	P10080	Single-stranded nucleic acid-binding protein OS=Saccharomyces cerevisiae (strain ATCC 204508 / S288c) GN=SBP1 PE=1 SV=2	1	3	12	8.23153	-0.293666	30.8489	-3.48961	0.0136131	0.146731	-2.7818	0.0761742	0.813353	1	npy1 - WT	limma	0.0136131	0.146731	FALSE	no hit	8.23153
208	ARA2	Q04212	D-arabinose 1-dehydrogenase OS=Saccharomyces cerevisiae (strain ATCC 204508 / S288c) GN=ARA2 PE=1 SV=1	1	3	9	7.53734	0.221883	30.0901	3.48851	0.0136309	0.146731	-2.78316	0.0762668	0.813537	1	npy1 - WT	limma	0.0136309	0.146731	FALSE	no hit	7.53734
209	HFA1	P32874	Acetyl-CoA carboxylase, mitochondrial OS=Saccharomyces cerevisiae (strain ATCC 204508 / S288c) GN=HFA1 PE=1 SV=2	1	3	3	7.10905	0.379639	28.1973	3.48849	0.0136313	0.146731	-2.78318	0.0762686	0.813541	1	npy1 - WT	limma	0.0136313	0.146731	FALSE	no hit	7.10905
210	DAK1	P54838	Dihydroxyacetone kinase 1 OS=Saccharomyces cerevisiae (strain ATCC 204508 / S288c) GN=DAK1 PE=1 SV=1	1	3	24	8.40921	0.232742	32.4676	3.48681	0.0136586	0.146731	-2.78524	0.0764097	0.813821	1	npy1 - WT	limma	0.0136586	0.146731	FALSE	no hit	8.40921
211	UBC1	P21734	Ubiquitin-conjugating enzyme E2 1 OS=Saccharomyces cerevisiae (strain ATCC 204508 / S288c) GN=UBC1 PE=1 SV=1	1	3	5	7.66064	-0.307961	28.8291	-3.48284	0.0137235	0.146731	-2.79014	0.0767455	0.814484	1	npy1 - WT	limma	0.0137235	0.146731	FALSE	no hit	7.66064
212	LST8	P41318	Target of rapamycin complex subunit LST8 OS=Saccharomyces cerevisiae (strain ATCC 204508 / S288c) GN=LST8 PE=1 SV=1	1	3	4	6.57145	0.274439	27.5574	3.47754	0.0138108	0.146967	-2.79668	0.0771955	0.815366	1	npy1 - WT	limma	0.0138108	0.146967	FALSE	no hit	6.57145
213	RPS29B	P41058	40S ribosomal protein S29-B OS=Saccharomyces cerevisiae (strain ATCC 204508 / S288c) GN=RPS29B PE=1 SV=3	1	3	3	8.01681	-0.492008	28.1695	-3.46336	0.0140472	0.148235	-2.81419	0.0784098	0.817704	1	npy1 - WT	limma	0.0140472	0.148235	FALSE	candidate	8.01681
214	RPN6	Q12377	26S proteasome regulatory subunit RPN6 OS=Saccharomyces cerevisiae (strain ATCC 204508 / S288c) GN=RPN6 PE=1 SV=3	1	3	8	7.55582	-0.231024	30.2191	-3.45887	0.0141228	0.148235	-2.81973	0.0787968	0.818437	1	npy1 - WT	limma	0.0141228	0.148235	FALSE	no hit	7.55582
215	RPN2	P32565	26S proteasome regulatory subunit RPN2 OS=Saccharomyces cerevisiae (strain ATCC 204508 / S288c) GN=RPN2 PE=1 SV=4	1	3	23	7.71119	-0.213892	31.3659	-3.45137	0.0142505	0.148235	-2.82902	0.0794485	0.819658	1	npy1 - WT	limma	0.0142505	0.148235	FALSE	no hit	7.71119
216	SMD3	P43321	Small nuclear ribonucleoprotein Sm D3 OS=Saccharomyces cerevisiae (strain ATCC 204508 / S288c) GN=SMD3 PE=1 SV=1	1	3	2	7.06851	0.239707	27.5318	3.45092	0.0142581	0.148235	-2.82957	0.0794872	0.81973	1	npy1 - WT	limma	0.0142581	0.148235	FALSE	no hit	7.06851
217	RPN8	Q08723	26S proteasome regulatory subunit RPN8 OS=Saccharomyces cerevisiae (strain ATCC 204508 / S288c) GN=RPN8 PE=1 SV=3	1	3	11	7.68821	-0.246662	30.5571	-3.44824	0.0143041	0.148235	-2.83289	0.0797213	0.820164	1	npy1 - WT	limma	0.0143041	0.148235	FALSE	no hit	7.68821
218	TEF1	P02994	Elongation factor 1-alpha OS=Saccharomyces cerevisiae (strain ATCC 204508 / S288c) GN=TEF1 PE=1 SV=1	1	3	24	9.36961	-0.273259	34.049	-3.44707	0.0143242	0.148235	-2.83433	0.0798232	0.820352	1	npy1 - WT	limma	0.0143242	0.148235	FALSE	no hit	9.36961
219	SEC28	P40509	Coatomer subunit epsilon OS=Saccharomyces cerevisiae (strain ATCC 204508 / S288c) GN=SEC28 PE=1 SV=2	1	3	8	7.99659	-0.22724	30.5699	-3.43288	0.0145704	0.150095	-2.85192	0.0810714	0.822628	1	npy1 - WT	limma	0.0145704	0.150095	FALSE	no hit	7.99659
220	RIB1	P38066	GTP cyclohydrolase-2 OS=Saccharomyces cerevisiae (strain ATCC 204508 / S288c) GN=RIB1 PE=1 SV=2	1	3	4	6.68909	-0.293556	27.3944	-3.41762	0.0148405	0.15031	-2.87086	0.0824317	0.825042	1	npy1 - WT	limma	0.0148405	0.15031	FALSE	no hit	6.68909
221	FAD1	P38913	FAD synthase OS=Saccharomyces cerevisiae (strain ATCC 204508 / S288c) GN=FAD1 PE=1 SV=1	1	3	2	6.68748	0.229408	26.6353	3.41751	0.0148425	0.15031	-2.871	0.0824414	0.825059	1	npy1 - WT	limma	0.0148425	0.15031	FALSE	no hit	6.68748
222	BNA1	P47096	3-hydroxyanthranilate 3,4-dioxygenase OS=Saccharomyces cerevisiae (strain ATCC 204508 / S288c) GN=BNA1 PE=1 SV=1	1	3	3	6.9341	0.271359	28.5904	3.4157	0.014875	0.15031	-2.87325	0.0826044	0.825344	1	npy1 - WT	limma	0.014875	0.15031	FALSE	no hit	6.9341
223	RAM1	P22007	Protein farnesyltransferase subunit beta OS=Saccharomyces cerevisiae (strain ATCC 204508 / S288c) GN=RAM1 PE=1 SV=2	1	3	4	7.09721	-0.215302	28.4451	-3.41403	0.014905	0.15031	-2.87533	0.0827549	0.825606	1	npy1 - WT	limma	0.014905	0.15031	FALSE	no hit	7.09721
224	TUB2	P02557	Tubulin beta chain OS=Saccharomyces cerevisiae (strain ATCC 204508 / S288c) GN=TUB2 PE=1 SV=2	1	3	8	8.13983	-0.417002	29.8956	-3.41295	0.0149243	0.15031	-2.87667	0.0828519	0.825775	1	npy1 - WT	limma	0.0149243	0.15031	FALSE	no hit	8.13983
225	CWC15	Q03772	Pre-mRNA-splicing factor CWC15 OS=Saccharomyces cerevisiae (strain ATCC 204508 / S288c) GN=CWC15 PE=1 SV=1	1	3	2	6.2893	0.329884	24.752	3.40552	0.0150586	0.150988	-2.88591	0.0835232	0.826933	1	npy1 - WT	limma	0.0150586	0.150988	FALSE	no hit	6.2893
226	NUP1	P20676	Nucleoporin NUP1 OS=Saccharomyces cerevisiae (strain ATCC 204508 / S288c) GN=NUP1 PE=1 SV=1	1	3	3	6.38418	-0.322232	26.2366	-3.39507	0.01525	0.15223	-2.89894	0.084476	0.82855	1	npy1 - WT	limma	0.01525	0.15223	FALSE	no hit	6.38418
227	AMD1	P15274	AMP deaminase OS=Saccharomyces cerevisiae (strain ATCC 204508 / S288c) GN=AMD1 PE=1 SV=2	1	3	14	7.12504	-0.284736	29.9683	-3.38825	0.0153761	0.152813	-2.90743	0.0851016	0.829596	1	npy1 - WT	limma	0.0153761	0.152813	FALSE	no hit	7.12504
228	RSC58	Q07979	Chromatin structure-remodeling complex protein RSC58 OS=Saccharomyces cerevisiae (strain ATCC 204508 / S288c) GN=RSC58 PE=1 SV=1	1	3	2	5.97374	0.362922	23.8353	3.37951	0.0155396	0.153761	-2.91834	0.0859097	0.830928	1	npy1 - WT	limma	0.0155396	0.153761	FALSE	no hit	5.97374
229	YVH1	Q02256	Tyrosine-protein phosphatase YVH1 OS=Saccharomyces cerevisiae (strain ATCC 204508 / S288c) GN=YVH1 PE=1 SV=1	1	3	7	7.23223	-0.301225	28.7145	-3.37275	0.0156674	0.154348	-2.92679	0.0865387	0.83195	1	npy1 - WT	limma	0.0156674	0.154348	FALSE	no hit	7.23223
230	ARO4	P32449	Phospho-2-dehydro-3-deoxyheptonate aldolase, tyrosine-inhibited OS=Saccharomyces cerevisiae (strain ATCC 204508 / S288c) GN=ARO4 PE=1 SV=2	1	3	12	8.69933	-0.279162	30.5162	-3.36166	0.0158796	0.155758	-2.94066	0.0875793	0.833615	1	npy1 - WT	limma	0.0158796	0.155758	FALSE	no hit	8.69933
231	OSH7	P38755	Oxysterol-binding protein homolog 7 OS=Saccharomyces cerevisiae (strain ATCC 204508 / S288c) GN=OSH7 PE=1 SV=1	1	3	10	7.07203	-0.617755	29.6017	-3.34954	0.0161151	0.157383	-2.95584	0.0887276	0.835414	1	npy1 - WT	limma	0.0161151	0.157383	FALSE	candidate	7.07203
232	RER1	P25560	Protein RER1 OS=Saccharomyces cerevisiae (strain ATCC 204508 / S288c) GN=RER1 PE=1 SV=2	1	3	2	6.67486	-0.359705	26.8718	-3.34298	0.0162439	0.157953	-2.96405	0.0893533	0.836378	1	npy1 - WT	limma	0.0162439	0.157953	FALSE	no hit	6.67486
233	KGD2	P19262	Dihydrolipoyllysine-residue succinyltransferase component of 2-oxoglutarate dehydrogenase complex, mitochondrial OS=Saccharomyces cerevisiae (strain ATCC 204508 / S288c) GN=KGD2 PE=1 SV=2	1	3	12	7.93289	-0.226753	30.2667	-3.33948	0.0163135	0.157953	-2.96845	0.08969	0.836892	1	npy1 - WT	limma	0.0163135	0.157953	FALSE	no hit	7.93289
234	RAD27	P26793	Flap endonuclease 1 OS=Saccharomyces cerevisiae (strain ATCC 204508 / S288c) GN=RAD27 PE=1 SV=1	1	3	5	6.58736	-0.233539	27.381	-3.3335	0.0164326	0.158427	-2.97596	0.0902656	0.837763	1	npy1 - WT	limma	0.0164326	0.158427	FALSE	no hit	6.58736
235	YMR31	P19955	37S ribosomal protein YMR-31, mitochondrial OS=Saccharomyces cerevisiae (strain ATCC 204508 / S288c) GN=YMR31 PE=1 SV=1	1	3	3	6.72969	-0.211746	27.8472	-3.32633	0.0165766	0.159136	-2.98495	0.0909596	0.838801	1	npy1 - WT	limma	0.0165766	0.159136	FALSE	no hit	6.72969
236	CCT3	P39077	T-complex protein 1 subunit gamma OS=Saccharomyces cerevisiae (strain ATCC 204508 / S288c) GN=CCT3 PE=1 SV=2	1	3	18	7.6773	-0.24724	30.7191	-3.32083	0.0166882	0.159528	-2.99187	0.0914955	0.839594	1	npy1 - WT	limma	0.0166882	0.159528	FALSE	no hit	7.6773
237	LEU1	P07264	3-isopropylmalate dehydratase OS=Saccharomyces cerevisiae (strain ATCC 204508 / S288c) GN=LEU1 PE=1 SV=3	1	3	35	8.65435	-0.385683	32.4819	-3.31084	0.016893	0.16064	-3.00444	0.0924749	0.841023	1	npy1 - WT	limma	0.016893	0.16064	FALSE	no hit	8.65435
238	PIM1	P36775	Lon protease homolog, mitochondrial OS=Saccharomyces cerevisiae (strain ATCC 204508 / S288c) GN=PIM1 PE=1 SV=2	1	3	6	6.79314	-0.209292	28.0375	-3.3036	0.0170431	0.16064	-3.01356	0.0931902	0.84205	1	npy1 - WT	limma	0.0170431	0.16064	FALSE	no hit	6.79314
239	SRP14	P38985	Signal recognition particle subunit SRP14 OS=Saccharomyces cerevisiae (strain ATCC 204508 / S288c) GN=SRP14 PE=1 SV=1	1	3	4	7.541	0.288906	28.902	3.29973	0.0171238	0.16064	-3.01844	0.0935738	0.842596	1	npy1 - WT	limma	0.0171238	0.16064	FALSE	no hit	7.541
240	RRP36	Q12481	rRNA biogenesis protein RRP36 OS=Saccharomyces cerevisiae (strain ATCC 204508 / S288c) GN=RRP36 PE=1 SV=1	1	3	6	7.16589	0.212511	28.3092	3.29681	0.0171852	0.16064	-3.02212	0.0938646	0.843007	1	npy1 - WT	limma	0.0171852	0.16064	FALSE	no hit	7.16589
241	YJL055W	P47044	LOG family protein YJL055W OS=Saccharomyces cerevisiae (strain ATCC 204508 / S288c) GN=YJL055W PE=1 SV=1	1	3	6	7.63275	-0.275719	29.259	-3.29523	0.0172185	0.16064	-3.02412	0.0940228	0.84323	1	npy1 - WT	limma	0.0172185	0.16064	FALSE	no hit	7.63275
242	IGO2	Q9P305	mRNA stability protein IGO2 OS=Saccharomyces cerevisiae (strain ATCC 204508 / S288c) GN=IGO2 PE=1 SV=3	1	3	4	6.673	-0.25398	27.0994	-3.29251	0.0172758	0.16064	-3.02754	0.0942937	0.84361	1	npy1 - WT	limma	0.0172758	0.16064	FALSE	no hit	6.673
243	YML108W	Q03759	Uncharacterized protein YML108W OS=Saccharomyces cerevisiae (strain ATCC 204508 / S288c) GN=YML108W PE=1 SV=1	1	3	2	7.07697	-0.304157	27.2327	-3.2902	0.0173249	0.16064	-3.03047	0.0945258	0.843934	1	npy1 - WT	limma	0.0173249	0.16064	FALSE	no hit	7.07697
244	YRB30	P53107	Ran-specific GTPase-activating protein 30 OS=Saccharomyces cerevisiae (strain ATCC 204508 / S288c) GN=YRB30 PE=1 SV=1	1	3	3	6.48388	0.232256	26.3658	3.28788	0.0173742	0.16064	-3.0334	0.0947585	0.844257	1	npy1 - WT	limma	0.0173742	0.16064	FALSE	no hit	6.48388
245	NHP10	Q03435	Non-histone protein 10 OS=Saccharomyces cerevisiae (strain ATCC 204508 / S288c) GN=NHP10 PE=1 SV=1	1	3	3	6.55843	-0.218649	27.0002	-3.27782	0.0175896	0.16151	-3.04609	0.0957722	0.845651	1	npy1 - WT	limma	0.0175896	0.16151	FALSE	no hit	6.55843
246	PAI3	P01094	Protease A inhibitor 3 OS=Saccharomyces cerevisiae (strain ATCC 204508 / S288c) GN=PAI3 PE=1 SV=1	1	3	2	6.51355	0.312712	26.2616	3.26856	0.0177906	0.16151	-3.05781	0.0967139	0.846924	1	npy1 - WT	limma	0.0177906	0.16151	FALSE	no hit	6.51355
247	NAT5	Q08689	N-terminal acetyltransferase A complex subunit NAT5 OS=Saccharomyces cerevisiae (strain ATCC 204508 / S288c) GN=NAT5 PE=1 SV=1	1	3	2	7.47326	0.245845	27.7444	3.26786	0.0178058	0.16151	-3.05869	0.0967849	0.847019	1	npy1 - WT	limma	0.0178058	0.16151	FALSE	no hit	7.47326
248	LEO1	P38439	RNA polymerase-associated protein LEO1 OS=Saccharomyces cerevisiae (strain ATCC 204508 / S288c) GN=LEO1 PE=1 SV=1	1	3	5	7.14629	0.208273	27.7784	3.26569	0.0178534	0.16151	-3.06144	0.0970071	0.847316	1	npy1 - WT	limma	0.0178534	0.16151	FALSE	no hit	7.14629
249	PRE10	P21242	Probable proteasome subunit alpha type-7 OS=Saccharomyces cerevisiae (strain ATCC 204508 / S288c) GN=PRE10 PE=1 SV=2	1	3	8	8.30687	0.202374	30.8275	3.26387	0.0178933	0.16151	-3.06374	0.0971931	0.847564	1	npy1 - WT	limma	0.0178933	0.16151	FALSE	no hit	8.30687
250	DUT1	P33317	Deoxyuridine 5'-triphosphate nucleotidohydrolase OS=Saccharomyces cerevisiae (strain ATCC 204508 / S288c) GN=DUT1 PE=1 SV=2	1	3	8	7.76919	0.207697	29.7803	3.26367	0.0178979	0.16151	-3.064	0.0972143	0.847592	1	npy1 - WT	limma	0.0178979	0.16151	FALSE	no hit	7.76919
251	CNA1	P23287	Serine/threonine-protein phosphatase 2B catalytic subunit A1 OS=Saccharomyces cerevisiae (strain ATCC 204508 / S288c) GN=CNA1 PE=1 SV=2	1	3	4	6.56017	-0.225396	26.7511	-3.25733	0.0180378	0.162125	-3.07203	0.0978657	0.848453	1	npy1 - WT	limma	0.0180378	0.162125	FALSE	no hit	6.56017
252	ERP2	P39704	Protein ERP2 OS=Saccharomyces cerevisiae (strain ATCC 204508 / S288c) GN=ERP2 PE=1 SV=1	1	3	3	6.67884	-0.379954	27.709	-3.25208	0.0181547	0.162528	-3.07868	0.098408	0.849162	1	npy1 - WT	limma	0.0181547	0.162528	FALSE	no hit	6.67884
253	MAM33	P40513	Mitochondrial acidic protein MAM33 OS=Saccharomyces cerevisiae (strain ATCC 204508 / S288c) GN=MAM33 PE=1 SV=1	1	3	2	7.85255	0.201517	30.1294	3.24034	0.018419	0.162807	-3.09357	0.0996286	0.850734	1	npy1 - WT	limma	0.018419	0.162807	FALSE	no hit	7.85255
254	RPN3	P40016	26S proteasome regulatory subunit RPN3 OS=Saccharomyces cerevisiae (strain ATCC 204508 / S288c) GN=RPN3 PE=1 SV=5	1	3	13	7.85081	-0.229345	30.4815	-3.23679	0.0184997	0.162807	-3.09808	0.1	0.851206	1	npy1 - WT	limma	0.0184997	0.162807	FALSE	no hit	7.85081
255	YOR1	P53049	Oligomycin resistance ATP-dependent permease YOR1 OS=Saccharomyces cerevisiae (strain ATCC 204508 / S288c) GN=YOR1 PE=1 SV=1	1	3	4	6.17016	0.223719	24.7192	3.23444	0.0185534	0.162807	-3.10106	0.100247	0.851518	1	npy1 - WT	limma	0.0185534	0.162807	FALSE	no hit	6.17016
256	TRM2	P33753	tRNA (uracil(54)-C(5))-methyltransferase OS=Saccharomyces cerevisiae (strain ATCC 204508 / S288c) GN=TRM2 PE=1 SV=2	1	3	14	7.3684	0.20669	29.6664	3.23015	0.0186518	0.162807	-3.10651	0.100698	0.852085	1	npy1 - WT	limma	0.0186518	0.162807	FALSE	no hit	7.3684
257	TMA23	Q03525	Protein TMA23 OS=Saccharomyces cerevisiae (strain ATCC 204508 / S288c) GN=TMA23 PE=1 SV=2	1	3	2	6.28958	0.36942	25.1865	3.22878	0.0186832	0.162807	-3.10825	0.100842	0.852265	1	npy1 - WT	limma	0.0186832	0.162807	FALSE	no hit	6.28958
258	YLR118C	Q12354	Acyl-protein thioesterase 1 OS=Saccharomyces cerevisiae (strain ATCC 204508 / S288c) GN=YLR118C PE=1 SV=1	1	3	2	6.9768	-0.510944	27.1775	-3.22411	0.0187912	0.162807	-3.11418	0.101336	0.852879	1	npy1 - WT	limma	0.0187912	0.162807	FALSE	candidate	6.9768
259	NCP1	P16603	NADPH--cytochrome P450 reductase OS=Saccharomyces cerevisiae (strain ATCC 204508 / S288c) GN=NCP1 PE=1 SV=3	1	3	7	7.24573	-0.326755	28.6939	-3.2224	0.018831	0.162807	-3.11636	0.101518	0.853104	1	npy1 - WT	limma	0.018831	0.162807	FALSE	no hit	7.24573
260	SDS24	P38314	Protein SDS24 OS=Saccharomyces cerevisiae (strain ATCC 204508 / S288c) GN=SDS24 PE=1 SV=1	1	3	3	6.53855	-0.239568	27.2942	-3.2196	0.0188963	0.162807	-3.11993	0.101815	0.85347	1	npy1 - WT	limma	0.0188963	0.162807	FALSE	no hit	6.53855
261	VPS1	P21576	Vacuolar protein sorting-associated protein 1 OS=Saccharomyces cerevisiae (strain ATCC 204508 / S288c) GN=VPS1 PE=1 SV=2	1	3	21	7.70175	-0.198427	31.0385	-3.21909	0.0189081	0.162807	-3.12057	0.101869	0.853536	1	npy1 - WT	limma	0.0189081	0.162807	FALSE	no hit	7.70175
262	MSN5	P52918	Protein MSN5 OS=Saccharomyces cerevisiae (strain ATCC 204508 / S288c) GN=MSN5 PE=1 SV=1	1	3	18	7.64767	0.200521	30.8403	3.21643	0.0189704	0.162807	-3.12396	0.102152	0.853883	1	npy1 - WT	limma	0.0189704	0.162807	FALSE	no hit	7.64767
263	HRB1	P38922	Protein HRB1 OS=Saccharomyces cerevisiae (strain ATCC 204508 / S288c) GN=HRB1 PE=1 SV=2	1	3	7	7.24453	0.207257	28.7295	3.21321	0.0190459	0.162807	-3.12805	0.102496	0.854301	1	npy1 - WT	limma	0.0190459	0.162807	FALSE	no hit	7.24453
264	RSE1	Q04693	Pre-mRNA-splicing factor RSE1 OS=Saccharomyces cerevisiae (strain ATCC 204508 / S288c) GN=RSE1 PE=1 SV=1	1	3	6	6.8191	0.233165	27.7871	3.2092	0.0191406	0.162807	-3.13316	0.102925	0.854821	1	npy1 - WT	limma	0.0191406	0.162807	FALSE	no hit	6.8191
265	PHB2	P50085	Prohibitin-2 OS=Saccharomyces cerevisiae (strain ATCC 204508 / S288c) GN=PHB2 PE=1 SV=2	1	3	2	6.64376	-0.363249	25.9799	-3.20809	0.019167	0.162807	-3.13458	0.103045	0.854965	1	npy1 - WT	limma	0.019167	0.162807	FALSE	no hit	6.64376
266	CDC31	P06704	Cell division control protein 31 OS=Saccharomyces cerevisiae (strain ATCC 204508 / S288c) GN=CDC31 PE=1 SV=2	1	3	4	7.05179	0.220749	27.5	3.20686	0.0191963	0.162807	-3.13615	0.103177	0.855124	1	npy1 - WT	limma	0.0191963	0.162807	FALSE	no hit	7.05179
267	PET9	P18239	ADP,ATP carrier protein 2 OS=Saccharomyces cerevisiae (strain ATCC 204508 / S288c) GN=PET9 PE=1 SV=2	1	3	8	7.55051	-0.345274	30.2466	-3.19788	0.0194107	0.163032	-3.14759	0.104145	0.856277	1	npy1 - WT	limma	0.0194107	0.163032	FALSE	no hit	7.55051
268	TIM23	P32897	Mitochondrial import inner membrane translocase subunit TIM23 OS=Saccharomyces cerevisiae (strain ATCC 204508 / S288c) GN=TIM23 PE=1 SV=1	1	3	3	6.66	-0.344006	26.1235	-3.19775	0.0194138	0.163032	-3.14775	0.104159	0.856294	1	npy1 - WT	limma	0.0194138	0.163032	FALSE	no hit	6.66
269	SAC6	P32599	Fimbrin OS=Saccharomyces cerevisiae (strain ATCC 204508 / S288c) GN=SAC6 PE=1 SV=1	1	3	21	8.25924	-0.344897	31.6678	-3.1966	0.0194415	0.163032	-3.14922	0.104284	0.856441	1	npy1 - WT	limma	0.0194415	0.163032	FALSE	no hit	8.25924
270	YMR178W	Q03219	Uncharacterized protein YMR178W OS=Saccharomyces cerevisiae (strain ATCC 204508 / S288c) GN=YMR178W PE=1 SV=1	1	3	4	7.38077	-0.423536	28.7691	-3.19369	0.0195118	0.163032	-3.15294	0.1046	0.856813	1	npy1 - WT	limma	0.0195118	0.163032	FALSE	no hit	7.38077
271	ACS1	Q01574	Acetyl-coenzyme A synthetase 1 OS=Saccharomyces cerevisiae (strain ATCC 204508 / S288c) GN=ACS1 PE=1 SV=2	1	3	17	8.00672	-0.229159	30.2365	-3.18274	0.0197784	0.163333	-3.16691	0.105795	0.8582	1	npy1 - WT	limma	0.0197784	0.163333	FALSE	no hit	8.00672
272	SET5	P38890	Putative protein lysine methyltransferase SET5 OS=Saccharomyces cerevisiae (strain ATCC 204508 / S288c) GN=SET5 PE=1 SV=1	1	3	10	7.36772	0.235839	29.4993	3.18092	0.0198233	0.163333	-3.16925	0.105995	0.85843	1	npy1 - WT	limma	0.0198233	0.163333	FALSE	no hit	7.36772
273	GLO4	Q12320	Hydroxyacylglutathione hydrolase, mitochondrial OS=Saccharomyces cerevisiae (strain ATCC 204508 / S288c) GN=GLO4 PE=3 SV=1	1	3	4	6.89974	0.205894	27.6534	3.17932	0.0198625	0.163333	-3.17128	0.10617	0.858631	1	npy1 - WT	limma	0.0198625	0.163333	FALSE	no hit	6.89974
274	COP1	P53622	Coatomer subunit alpha OS=Saccharomyces cerevisiae (strain ATCC 204508 / S288c) GN=COP1 PE=1 SV=2	1	3	30	7.97906	-0.22561	31.5839	-3.1788	0.0198754	0.163333	-3.17195	0.106228	0.858696	1	npy1 - WT	limma	0.0198754	0.163333	FALSE	no hit	7.97906
275	ASP1	P38986	L-asparaginase 1 OS=Saccharomyces cerevisiae (strain ATCC 204508 / S288c) GN=ASP1 PE=1 SV=1	1	3	5	7.76868	-0.247038	28.8187	-3.17741	0.0199098	0.163333	-3.17373	0.106381	0.858871	1	npy1 - WT	limma	0.0199098	0.163333	FALSE	no hit	7.76868
276	JIP5	Q06214	WD repeat-containing protein JIP5 OS=Saccharomyces cerevisiae (strain ATCC 204508 / S288c) GN=JIP5 PE=1 SV=2	1	3	11	7.51724	0.21752	30.0561	3.16982	0.0200983	0.163471	-3.18343	0.107218	0.859819	1	npy1 - WT	limma	0.0200983	0.163471	FALSE	no hit	7.51724
277	GRX3	Q03835	Monothiol glutaredoxin-3 OS=Saccharomyces cerevisiae (strain ATCC 204508 / S288c) GN=GRX3 PE=1 SV=2	1	3	2	7.22395	-0.209912	26.6783	-3.16867	0.020127	0.163471	-3.1849	0.107346	0.859962	1	npy1 - WT	limma	0.020127	0.163471	FALSE	no hit	7.22395
278	SEC18	P18759	Vesicular-fusion protein SEC18 OS=Saccharomyces cerevisiae (strain ATCC 204508 / S288c) GN=SEC18 PE=1 SV=2	1	3	8	6.57504	-0.301033	27.9409	-3.16799	0.020144	0.163471	-3.18577	0.107421	0.860047	1	npy1 - WT	limma	0.020144	0.163471	FALSE	no hit	6.57504
279	YBR242W	P38331	HD domain-containing protein YBR242W OS=Saccharomyces cerevisiae (strain ATCC 204508 / S288c) GN=YBR242W PE=1 SV=1	1	3	4	6.96689	-0.359991	28.1611	-3.14526	0.0207223	0.167122	-3.2149	0.109968	0.862843	1	npy1 - WT	limma	0.0207223	0.167122	FALSE	no hit	6.96689
280	INO1	P11986	Inositol-3-phosphate synthase OS=Saccharomyces cerevisiae (strain ATCC 204508 / S288c) GN=INO1 PE=1 SV=3	1	3	3	6.6523	0.234286	26.9476	3.14449	0.0207421	0.167122	-3.21589	0.110055	0.862937	1	npy1 - WT	limma	0.0207421	0.167122	FALSE	no hit	6.6523
281	IMA3|IMA4|IMA2	P0CW40|P0CW41|Q08295	Oligo-1,6-glucosidase IMA3 OS=Saccharomyces cerevisiae (strain ATCC 204508 / S288c) GN=IMA3 PE=1 SV=1|Oligo-1,6-glucosidase IMA4 OS=Saccharomyces cerevisiae (strain ATCC 204508 / S288c) GN=IMA4 PE=3 SV=1|Oligo-1,6-glucosidase IMA2 OS=Saccharomyces cerevisiae (strain ATCC 204508 / S288c) GN=IMA2 PE=2 SV=1	1	3	2	6.73548	0.228074	26.7178	3.13116	0.0210899	0.16846	-3.233	0.111571	0.864547	1	npy1 - WT	limma	0.0210899	0.16846	FALSE	no hit	6.73548
282	SAS10	Q12136	Something about silencing protein 10 OS=Saccharomyces cerevisiae (strain ATCC 204508 / S288c) GN=SAS10 PE=1 SV=1	1	3	13	7.58868	0.212462	30.0689	3.12977	0.0211265	0.16846	-3.23478	0.111729	0.864713	1	npy1 - WT	limma	0.0211265	0.16846	FALSE	no hit	7.58868
283	VMA13	P41807	V-type proton ATPase subunit H OS=Saccharomyces cerevisiae (strain ATCC 204508 / S288c) GN=VMA13 PE=1 SV=1	1	3	11	7.8747	-0.221722	29.6683	-3.12955	0.0211322	0.16846	-3.23506	0.111754	0.864739	1	npy1 - WT	limma	0.0211322	0.16846	FALSE	no hit	7.8747
284	FMC1	P40491	ATP synthase assembly factor FMC1, mitochondrial OS=Saccharomyces cerevisiae (strain ATCC 204508 / S288c) GN=FMC1 PE=1 SV=1	1	3	3	6.32313	0.19866	27.6287	3.12497	0.0212535	0.168555	-3.24095	0.11228	0.865287	1	npy1 - WT	limma	0.0212535	0.168555	FALSE	no hit	6.32313
285	LAT1	P12695	Dihydrolipoyllysine-residue acetyltransferase component of pyruvate dehydrogenase complex, mitochondrial OS=Saccharomyces cerevisiae (strain ATCC 204508 / S288c) GN=LAT1 PE=1 SV=1	1	3	16	8.04644	-0.207097	31.1197	-3.12347	0.0212935	0.168555	-3.24288	0.112453	0.865466	1	npy1 - WT	limma	0.0212935	0.168555	FALSE	no hit	8.04644
286	SDO1	Q07953	Ribosome maturation protein SDO1 OS=Saccharomyces cerevisiae (strain ATCC 204508 / S288c) GN=SDO1 PE=1 SV=1	1	3	5	7.13571	-0.256144	28.7864	-3.11288	0.0215773	0.170113	-3.25651	0.113676	0.866721	1	npy1 - WT	limma	0.0215773	0.170113	FALSE	no hit	7.13571
287	CDC33	P07260	Eukaryotic translation initiation factor 4E OS=Saccharomyces cerevisiae (strain ATCC 204508 / S288c) GN=CDC33 PE=1 SV=1	1	3	8	8.22609	-0.406725	29.6886	-3.11051	0.0216412	0.170113	-3.25954	0.11395	0.866999	1	npy1 - WT	limma	0.0216412	0.170113	FALSE	no hit	8.22609
288	SQT1	P35184	Ribosome assembly protein SQT1 OS=Saccharomyces cerevisiae (strain ATCC 204508 / S288c) GN=SQT1 PE=1 SV=2	1	3	5	7.36253	-0.192752	29.1273	-3.10413	0.0218148	0.170259	-3.26776	0.114694	0.867748	1	npy1 - WT	limma	0.0218148	0.170259	FALSE	no hit	7.36253
289	FOL1	P53848	Folic acid synthesis protein FOL1 OS=Saccharomyces cerevisiae (strain ATCC 204508 / S288c) GN=FOL1 PE=1 SV=2	1	3	11	7.26746	0.197258	29.5565	3.1025	0.0218594	0.170259	-3.26986	0.114885	0.867938	1	npy1 - WT	limma	0.0218594	0.170259	FALSE	no hit	7.26746
290	YNL134C	P53912	Uncharacterized protein YNL134C OS=Saccharomyces cerevisiae (strain ATCC 204508 / S288c) GN=YNL134C PE=1 SV=1	1	3	12	8.52148	0.210648	31.5008	3.10115	0.0218965	0.170259	-3.27161	0.115043	0.868096	1	npy1 - WT	limma	0.0218965	0.170259	FALSE	no hit	8.52148
291	ABP140	Q08641	tRNA(Thr) (cytosine(32)-N(3))-methyltransferase OS=Saccharomyces cerevisiae (strain ATCC 204508 / S288c) GN=ABP140 PE=1 SV=3	1	3	9	7.63295	-0.217827	30.1492	-3.09878	0.0219616	0.170259	-3.27466	0.115321	0.868372	1	npy1 - WT	limma	0.0219616	0.170259	FALSE	no hit	7.63295
292	EAP1	P36041	Protein EAP1 OS=Saccharomyces cerevisiae (strain ATCC 204508 / S288c) GN=EAP1 PE=1 SV=1	1	3	2	6.73648	-0.213353	26.8867	-3.09194	0.0221506	0.170541	-3.28348	0.116126	0.869165	1	npy1 - WT	limma	0.0221506	0.170541	FALSE	no hit	6.73648
293	BNA7	Q04066	Kynurenine formamidase OS=Saccharomyces cerevisiae (strain ATCC 204508 / S288c) GN=BNA7 PE=1 SV=1	1	3	5	7.5218	0.193857	29.5869	3.09108	0.0221745	0.170541	-3.28458	0.116227	0.869264	1	npy1 - WT	limma	0.0221745	0.170541	FALSE	no hit	7.5218
294	GRX4	P32642	Monothiol glutaredoxin-4 OS=Saccharomyces cerevisiae (strain ATCC 204508 / S288c) GN=GRX4 PE=1 SV=1	1	3	2	6.69994	-0.217344	26.7547	-3.08712	0.022285	0.170541	-3.28969	0.116695	0.86972	1	npy1 - WT	limma	0.022285	0.170541	FALSE	no hit	6.69994
295	NMD3	P38861	60S ribosomal export protein NMD3 OS=Saccharomyces cerevisiae (strain ATCC 204508 / S288c) GN=NMD3 PE=1 SV=3	1	3	11	7.73927	-0.252269	29.908	-3.08516	0.02234	0.170541	-3.29223	0.116928	0.869946	1	npy1 - WT	limma	0.02234	0.170541	FALSE	no hit	7.73927
296	RTT10	Q08924	Regulator of Ty1 transposition protein 10 OS=Saccharomyces cerevisiae (strain ATCC 204508 / S288c) GN=RTT10 PE=1 SV=1	1	3	13	7.34806	0.206686	30.2169	3.08388	0.022376	0.170541	-3.29388	0.11708	0.870093	1	npy1 - WT	limma	0.022376	0.170541	FALSE	no hit	7.34806
297	ENO2	P00925	Enolase 2 OS=Saccharomyces cerevisiae (strain ATCC 204508 / S288c) GN=ENO2 PE=1 SV=2	1	3	12	8.77604	0.206607	34.3638	3.08098	0.0224576	0.170587	-3.29763	0.117425	0.870425	1	npy1 - WT	limma	0.0224576	0.170587	FALSE	no hit	8.77604
298	PPZ1	P26570	Serine/threonine-protein phosphatase PP-Z1 OS=Saccharomyces cerevisiae (strain ATCC 204508 / S288c) GN=PPZ1 PE=1 SV=5	1	3	4	6.53858	0.194631	26.5726	3.0731	0.0226811	0.171707	-3.30781	0.118366	0.871323	1	npy1 - WT	limma	0.0226811	0.171707	FALSE	no hit	6.53858
299	YPT7	P32939	GTP-binding protein YPT7 OS=Saccharomyces cerevisiae (strain ATCC 204508 / S288c) GN=YPT7 PE=1 SV=1	1	3	3	6.6821	-0.216261	27.1162	-3.05678	0.0231514	0.174103	-3.32891	0.120333	0.873159	1	npy1 - WT	limma	0.0231514	0.174103	FALSE	no hit	6.6821
300	NPR3	P38742	Nitrogen permease regulator 3 OS=Saccharomyces cerevisiae (strain ATCC 204508 / S288c) GN=NPR3 PE=1 SV=1	1	3	2	6.13272	0.483263	24.4412	3.05308	0.0232597	0.174103	-3.3337	0.120783	0.873572	1	npy1 - WT	limma	0.0232597	0.174103	FALSE	no hit	6.13272
301	STF1	P01098	ATPase-stabilizing factor 9 kDa, mitochondrial OS=Saccharomyces cerevisiae (strain ATCC 204508 / S288c) GN=STF1 PE=1 SV=2	1	3	3	7.31682	0.275034	29.2311	3.04258	0.0235697	0.174103	-3.34731	0.122066	0.874734	1	npy1 - WT	limma	0.0235697	0.174103	FALSE	no hit	7.31682
302	RPL35A|RPL35B	P0CX84|P0CX85	60S ribosomal protein L35-A OS=Saccharomyces cerevisiae (strain ATCC 204508 / S288c) GN=RPL35A PE=1 SV=1|60S ribosomal protein L35-B OS=Saccharomyces cerevisiae (strain ATCC 204508 / S288c) GN=RPL35B PE=1 SV=1	1	3	8	8.72301	-0.191878	31.821	-3.04118	0.0236113	0.174103	-3.34912	0.122238	0.874888	1	npy1 - WT	limma	0.0236113	0.174103	FALSE	no hit	8.72301
303	ATE1	P16639	Arginyl-tRNA--protein transferase 1 OS=Saccharomyces cerevisiae (strain ATCC 204508 / S288c) GN=ATE1 PE=1 SV=2	1	3	6	6.94229	0.202221	28.3223	3.03718	0.0237307	0.174103	-3.3543	0.122729	0.875327	1	npy1 - WT	limma	0.0237307	0.174103	FALSE	no hit	6.94229
304	RPN7	Q06103	26S proteasome regulatory subunit RPN7 OS=Saccharomyces cerevisiae (strain ATCC 204508 / S288c) GN=RPN7 PE=1 SV=3	1	3	11	7.72953	-0.199893	30.1589	-3.03099	0.0239169	0.174103	-3.36233	0.123494	0.876003	1	npy1 - WT	limma	0.0239169	0.174103	FALSE	no hit	7.72953
305	MRPL25	P23369	54S ribosomal protein L25, mitochondrial OS=Saccharomyces cerevisiae (strain ATCC 204508 / S288c) GN=MRPL25 PE=1 SV=2	1	3	3	6.93886	-0.206819	27.967	-3.0303	0.0239378	0.174103	-3.36323	0.12358	0.876078	1	npy1 - WT	limma	0.0239378	0.174103	FALSE	no hit	6.93886
306	PEP4	P07267	Saccharopepsin OS=Saccharomyces cerevisiae (strain ATCC 204508 / S288c) GN=PEP4 PE=1 SV=1	1	3	10	8.15501	-0.308925	31.239	-3.02851	0.0239921	0.174103	-3.36556	0.123802	0.876273	1	npy1 - WT	limma	0.0239921	0.174103	FALSE	no hit	8.15501
307	CCT2	P39076	T-complex protein 1 subunit beta OS=Saccharomyces cerevisiae (strain ATCC 204508 / S288c) GN=CCT2 PE=1 SV=1	1	3	19	8.52541	-0.202456	31.3411	-3.02755	0.0240212	0.174103	-3.3668	0.123921	0.876378	1	npy1 - WT	limma	0.0240212	0.174103	FALSE	no hit	8.52541
308	RPN9	Q04062	26S proteasome regulatory subunit RPN9 OS=Saccharomyces cerevisiae (strain ATCC 204508 / S288c) GN=RPN9 PE=1 SV=1	1	3	15	7.83784	-0.200873	31.1014	-3.02733	0.024028	0.174103	-3.36709	0.123949	0.876402	1	npy1 - WT	limma	0.024028	0.174103	FALSE	no hit	7.83784
309	HCS1	P34243	DNA polymerase alpha-associated DNA helicase A OS=Saccharomyces cerevisiae (strain ATCC 204508 / S288c) GN=HCS1 PE=1 SV=1	1	3	2	6.95188	0.355976	26.5095	3.02488	0.0241023	0.174103	-3.37027	0.124252	0.876667	1	npy1 - WT	limma	0.0241023	0.174103	FALSE	no hit	6.95188
310	GTS1	P40956	Protein GTS1 OS=Saccharomyces cerevisiae (strain ATCC 204508 / S288c) GN=GTS1 PE=1 SV=2	1	3	4	6.94052	-0.278631	28.3224	-3.02466	0.024109	0.174103	-3.37055	0.124279	0.87669	1	npy1 - WT	limma	0.024109	0.174103	FALSE	no hit	6.94052
311	NDI1	P32340	Rotenone-insensitive NADH-ubiquinone oxidoreductase, mitochondrial OS=Saccharomyces cerevisiae (strain ATCC 204508 / S288c) GN=NDI1 PE=1 SV=1	1	3	3	6.44598	-0.225102	26.0461	-3.02441	0.0241166	0.174103	-3.37087	0.124311	0.876717	1	npy1 - WT	limma	0.0241166	0.174103	FALSE	no hit	6.44598
312	YNL050C	P53952	Uncharacterized protein YNL050C OS=Saccharomyces cerevisiae (strain ATCC 204508 / S288c) GN=YNL050C PE=4 SV=1	1	3	3	6.87458	0.281404	27.5898	3.0238	0.0241353	0.174103	-3.37167	0.124387	0.876784	1	npy1 - WT	limma	0.0241353	0.174103	FALSE	no hit	6.87458
313	SMC3	P47037	Structural maintenance of chromosomes protein 3 OS=Saccharomyces cerevisiae (strain ATCC 204508 / S288c) GN=SMC3 PE=1 SV=1	1	3	4	7.55173	0.210217	27.8421	3.02268	0.0241695	0.174103	-3.37312	0.124526	0.876905	1	npy1 - WT	limma	0.0241695	0.174103	FALSE	no hit	7.55173
314	HIS5	P07172	Histidinol-phosphate aminotransferase OS=Saccharomyces cerevisiae (strain ATCC 204508 / S288c) GN=HIS5 PE=3 SV=2	1	3	11	8.14141	-0.203986	29.9259	-3.01961	0.0242636	0.174103	-3.37712	0.12491	0.877236	1	npy1 - WT	limma	0.0242636	0.174103	FALSE	no hit	8.14141
315	DBP6	P53734	ATP-dependent RNA helicase DBP6 OS=Saccharomyces cerevisiae (strain ATCC 204508 / S288c) GN=DBP6 PE=1 SV=1	1	3	3	6.47003	0.26993	26.9745	3.01811	0.0243096	0.174103	-3.37906	0.125097	0.877397	1	npy1 - WT	limma	0.0243096	0.174103	FALSE	no hit	6.47003
316	TSR1	Q07381	Ribosome biogenesis protein TSR1 OS=Saccharomyces cerevisiae (strain ATCC 204508 / S288c) GN=TSR1 PE=1 SV=1	1	3	11	7.63856	0.210188	30.1265	3.00855	0.0246057	0.174778	-3.3915	0.126298	0.878421	1	npy1 - WT	limma	0.0246057	0.174778	FALSE	no hit	7.63856
317	DPM1	P14020	Dolichol-phosphate mannosyltransferase OS=Saccharomyces cerevisiae (strain ATCC 204508 / S288c) GN=DPM1 PE=1 SV=3	1	3	6	7.137	-0.254376	28.6134	-3.00668	0.024664	0.174778	-3.39392	0.126533	0.87862	1	npy1 - WT	limma	0.024664	0.174778	FALSE	no hit	7.137
318	PYK2	P52489	Pyruvate kinase 2 OS=Saccharomyces cerevisiae (strain ATCC 204508 / S288c) GN=PYK2 PE=1 SV=1	1	3	9	7.24201	0.19279	28.6767	3.00645	0.024671	0.174778	-3.39421	0.126561	0.878644	1	npy1 - WT	limma	0.024671	0.174778	FALSE	no hit	7.24201
319	YOP1	Q12402	Protein YOP1 OS=Saccharomyces cerevisiae (strain ATCC 204508 / S288c) GN=YOP1 PE=1 SV=3	1	3	4	7.18095	-0.348387	27.8103	-3.00351	0.0247632	0.174778	-3.39805	0.126934	0.878957	1	npy1 - WT	limma	0.0247632	0.174778	FALSE	no hit	7.18095
320	GYP7	P48365	GTPase-activating protein GYP7 OS=Saccharomyces cerevisiae (strain ATCC 204508 / S288c) GN=GYP7 PE=1 SV=1	1	3	2	6.3016	-0.197458	26.3321	-3.00181	0.0248167	0.174778	-3.40026	0.127149	0.879137	1	npy1 - WT	limma	0.0248167	0.174778	FALSE	no hit	6.3016
321	SNF4	P12904	5'-AMP-activated protein kinase subunit gamma OS=Saccharomyces cerevisiae (strain ATCC 204508 / S288c) GN=SNF4 PE=1 SV=1	1	3	5	7.16074	-0.190226	28.2637	-3.00016	0.0248686	0.174778	-3.40241	0.127358	0.879311	1	npy1 - WT	limma	0.0248686	0.174778	FALSE	no hit	7.16074
322	SEH1	P53011	Nucleoporin SEH1 OS=Saccharomyces cerevisiae (strain ATCC 204508 / S288c) GN=SEH1 PE=1 SV=1	1	3	4	7.0442	-0.187429	27.6494	-2.99257	0.0251091	0.175831	-3.41229	0.128323	0.88011	1	npy1 - WT	limma	0.0251091	0.175831	FALSE	no hit	7.0442
323	SLT2	Q00772	Mitogen-activated protein kinase SLT2/MPK1 OS=Saccharomyces cerevisiae (strain ATCC 204508 / S288c) GN=SLT2 PE=1 SV=2	1	3	8	7.13023	-0.29163	29.3623	-2.98559	0.0253324	0.175831	-3.42138	0.129216	0.88084	1	npy1 - WT	limma	0.0253324	0.175831	FALSE	no hit	7.13023
324	YFR016C	P43597	Uncharacterized protein YFR016C OS=Saccharomyces cerevisiae (strain ATCC 204508 / S288c) GN=YFR016C PE=1 SV=1	1	3	16	6.97276	0.187507	29.6568	2.98221	0.0254415	0.175831	-3.42579	0.12965	0.881192	1	npy1 - WT	limma	0.0254415	0.175831	FALSE	no hit	6.97276
325	YHR202W	P38887	Uncharacterized protein YHR202W OS=Saccharomyces cerevisiae (strain ATCC 204508 / S288c) GN=YHR202W PE=1 SV=1	1	3	4	6.35399	0.191416	26.5402	2.98159	0.0254616	0.175831	-3.4266	0.12973	0.881256	1	npy1 - WT	limma	0.0254616	0.175831	FALSE	no hit	6.35399
326	YHM2	Q04013	Citrate/oxoglutarate carrier protein OS=Saccharomyces cerevisiae (strain ATCC 204508 / S288c) GN=YHM2 PE=1 SV=1	1	3	2	6.97771	-0.33465	27.5719	-2.9795	0.0255292	0.175831	-3.42932	0.129999	0.881472	1	npy1 - WT	limma	0.0255292	0.175831	FALSE	no hit	6.97771
327	YIH1	P25637	Protein IMPACT homolog OS=Saccharomyces cerevisiae (strain ATCC 204508 / S288c) GN=YIH1 PE=1 SV=1	1	3	3	6.87256	0.260253	27.9379	2.97718	0.0256047	0.175831	-3.43235	0.130299	0.881713	1	npy1 - WT	limma	0.0256047	0.175831	FALSE	no hit	6.87256
328	FAS1	P07149	Fatty acid synthase subunit beta OS=Saccharomyces cerevisiae (strain ATCC 204508 / S288c) GN=FAS1 PE=1 SV=2	1	3	70	8.61309	-0.204821	33.7303	-2.97557	0.0256572	0.175831	-3.43445	0.130507	0.881879	1	npy1 - WT	limma	0.0256572	0.175831	FALSE	no hit	8.61309
329	TPK2	P06245	cAMP-dependent protein kinase type 2 OS=Saccharomyces cerevisiae (strain ATCC 204508 / S288c) GN=TPK2 PE=1 SV=2	1	3	2	6.57198	-0.223848	25.4069	-2.9747	0.0256855	0.175831	-3.43558	0.130619	0.881969	1	npy1 - WT	limma	0.0256855	0.175831	FALSE	no hit	6.57198
330	GAS5	Q08193	1,3-beta-glucanosyltransferase GAS5 OS=Saccharomyces cerevisiae (strain ATCC 204508 / S288c) GN=GAS5 PE=1 SV=1	1	3	5	7.26761	0.228415	28.9907	2.97364	0.02572	0.175831	-3.43696	0.130755	0.882077	1	npy1 - WT	limma	0.02572	0.175831	FALSE	no hit	7.26761
331	BNA5	Q05979	Kynureninase OS=Saccharomyces cerevisiae (strain ATCC 204508 / S288c) GN=BNA5 PE=1 SV=1	1	3	9	7.778	0.190001	29.7958	2.96906	0.0258704	0.176325	-3.44294	0.13135	0.882548	1	npy1 - WT	limma	0.0258704	0.176325	FALSE	no hit	7.778
332	MPA43	P53583	Protein MPA43 OS=Saccharomyces cerevisiae (strain ATCC 204508 / S288c) GN=MPA43 PE=1 SV=1	1	3	3	6.67217	0.237036	26.8545	2.95615	0.026299	0.178706	-3.4598	0.133035	0.883863	1	npy1 - WT	limma	0.026299	0.178706	FALSE	no hit	6.67217
333	CCT5	P40413	T-complex protein 1 subunit epsilon OS=Saccharomyces cerevisiae (strain ATCC 204508 / S288c) GN=CCT5 PE=1 SV=3	1	3	18	7.98621	-0.195492	31.0633	-2.95305	0.0264032	0.178768	-3.46386	0.133443	0.884177	1	npy1 - WT	limma	0.0264032	0.178768	FALSE	no hit	7.98621
334	SEC4	P07560	Ras-related protein SEC4 OS=Saccharomyces cerevisiae (strain ATCC 204508 / S288c) GN=SEC4 PE=1 SV=1	1	3	7	7.19083	-0.190483	29.0551	-2.95117	0.0264665	0.178768	-3.46632	0.13369	0.884366	1	npy1 - WT	limma	0.0264665	0.178768	FALSE	no hit	7.19083
335	RPC37	P36121	DNA-directed RNA polymerase III subunit RPC5 OS=Saccharomyces cerevisiae (strain ATCC 204508 / S288c) GN=RPC37 PE=1 SV=1	1	3	3	6.83373	0.182109	27.4366	2.94103	0.026811	0.180554	-3.47958	0.13503	0.885383	1	npy1 - WT	limma	0.026811	0.180554	FALSE	no hit	6.83373
336	MTQ2	Q03920	eRF1 methyltransferase catalytic subunit MTQ2 OS=Saccharomyces cerevisiae (strain ATCC 204508 / S288c) GN=MTQ2 PE=1 SV=1	1	3	2	6.87661	-0.213899	27.3357	-2.93314	0.0270824	0.181839	-3.48991	0.136081	0.886167	1	npy1 - WT	limma	0.0270824	0.181839	FALSE	no hit	6.87661
337	EHD3	P28817	3-hydroxyisobutyryl-CoA hydrolase, mitochondrial OS=Saccharomyces cerevisiae (strain ATCC 204508 / S288c) GN=EHD3 PE=1 SV=2	1	3	9	7.44984	0.184737	29.965	2.92861	0.0272396	0.182352	-3.49584	0.136686	0.886614	1	npy1 - WT	limma	0.0272396	0.182352	FALSE	no hit	7.44984
338	SDH4	P37298	Succinate dehydrogenase [ubiquinone] cytochrome b small subunit, mitochondrial OS=Saccharomyces cerevisiae (strain ATCC 204508 / S288c) GN=SDH4 PE=1 SV=1	1	3	3	6.41497	-0.250541	27.2317	-2.92364	0.0274132	0.182971	-3.50235	0.137353	0.887102	1	npy1 - WT	limma	0.0274132	0.182971	FALSE	no hit	6.41497
339	TY2B	Q12472|Q12491	Transposon Ty2-DR1 Gag-Pol polyprotein OS=Saccharomyces cerevisiae (strain ATCC 204508 / S288c) GN=TY2B-DR1 PE=1 SV=3|Transposon Ty2-B Gag-Pol polyprotein OS=Saccharomyces cerevisiae (strain ATCC 204508 / S288c) GN=TY2B-B PE=3 SV=1	1	3	2	6.46889	-0.245534	25.7756	-2.92002	0.0275406	0.18301	-3.50711	0.137842	0.887457	1	npy1 - WT	limma	0.0275406	0.18301	FALSE	no hit	6.46889
340	MAK10	Q02197	N-alpha-acetyltransferase, 35 NatC auxiliary subunit OS=Saccharomyces cerevisiae (strain ATCC 204508 / S288c) GN=MAK10 PE=1 SV=1	1	3	3	6.419	-0.190507	26.1302	-2.91886	0.0275813	0.18301	-3.50862	0.137997	0.88757	1	npy1 - WT	limma	0.0275813	0.18301	FALSE	no hit	6.419
341	TAF1	P46677	Transcription initiation factor TFIID subunit 1 OS=Saccharomyces cerevisiae (strain ATCC 204508 / S288c) GN=TAF1 PE=1 SV=1	1	3	3	6.37854	0.215974	26.6486	2.91556	0.027698	0.183246	-3.51295	0.138443	0.887892	1	npy1 - WT	limma	0.027698	0.183246	FALSE	no hit	6.37854
342	FMP40	Q08968	UPF0061 protein FMP40 OS=Saccharomyces cerevisiae (strain ATCC 204508 / S288c) GN=FMP40 PE=1 SV=1	1	3	3	6.46632	-0.21842	26.8839	-2.91003	0.0278949	0.184009	-3.52021	0.139193	0.888428	1	npy1 - WT	limma	0.0278949	0.184009	FALSE	no hit	6.46632
343	MDR1	P53258	GTPase-activating protein GYP2 OS=Saccharomyces cerevisiae (strain ATCC 204508 / S288c) GN=MDR1 PE=1 SV=1	1	3	4	6.96284	-0.191978	28.0346	-2.89703	0.0283634	0.185754	-3.53727	0.140968	0.889678	1	npy1 - WT	limma	0.0283634	0.185754	FALSE	no hit	6.96284
344	PRP19	P32523	Pre-mRNA-processing factor 19 OS=Saccharomyces cerevisiae (strain ATCC 204508 / S288c) GN=PRP19 PE=1 SV=2	1	3	8	6.8997	0.188733	29.3533	2.89538	0.0284234	0.185754	-3.53944	0.141194	0.889835	1	npy1 - WT	limma	0.0284234	0.185754	FALSE	no hit	6.8997
345	TRM10	Q12400	tRNA (guanine(9)-N1)-methyltransferase OS=Saccharomyces cerevisiae (strain ATCC 204508 / S288c) GN=TRM10 PE=1 SV=1	1	3	13	7.6715	0.191693	30.157	2.89514	0.0284322	0.185754	-3.53976	0.141227	0.889858	1	npy1 - WT	limma	0.0284322	0.185754	FALSE	no hit	7.6715
346	PFK1	P16861	ATP-dependent 6-phosphofructokinase subunit alpha OS=Saccharomyces cerevisiae (strain ATCC 204508 / S288c) GN=PFK1 PE=1 SV=1	1	3	38	8.68154	-0.186583	32.8164	-2.89359	0.0284888	0.185754	-3.54179	0.14144	0.890006	1	npy1 - WT	limma	0.0284888	0.185754	FALSE	no hit	8.68154
347	LSC1	P53598	Succinyl-CoA ligase [ADP-forming] subunit alpha, mitochondrial OS=Saccharomyces cerevisiae (strain ATCC 204508 / S288c) GN=LSC1 PE=1 SV=1	1	3	9	7.96977	-0.200322	30.6178	-2.8886	0.0286717	0.186196	-3.54835	0.142128	0.890479	1	npy1 - WT	limma	0.0286717	0.186196	FALSE	no hit	7.96977
348	TAF7	Q05021	Transcription initiation factor TFIID subunit 7 OS=Saccharomyces cerevisiae (strain ATCC 204508 / S288c) GN=TAF7 PE=1 SV=1	1	3	2	6.61627	0.217041	27.2622	2.88197	0.028917	0.186196	-3.55707	0.143046	0.891106	1	npy1 - WT	limma	0.028917	0.186196	FALSE	no hit	6.61627
349	TRS31	Q03337	Trafficking protein particle complex subunit 31 OS=Saccharomyces cerevisiae (strain ATCC 204508 / S288c) GN=TRS31 PE=1 SV=1	1	3	2	6.35857	-0.177855	25.6288	-2.87993	0.0289927	0.186196	-3.55975	0.143328	0.891297	1	npy1 - WT	limma	0.0289927	0.186196	FALSE	no hit	6.35857
350	CCT8	P47079	T-complex protein 1 subunit theta OS=Saccharomyces cerevisiae (strain ATCC 204508 / S288c) GN=CCT8 PE=1 SV=1	1	3	19	7.84669	-0.249574	31.0631	-2.87946	0.0290102	0.186196	-3.56037	0.143394	0.891341	1	npy1 - WT	limma	0.0290102	0.186196	FALSE	no hit	7.84669
351	GRE3	P38715	NADPH-dependent aldose reductase GRE3 OS=Saccharomyces cerevisiae (strain ATCC 204508 / S288c) GN=GRE3 PE=1 SV=1	1	3	9	8.23843	-0.187561	30.0228	-2.876	0.0291396	0.186196	-3.56492	0.143876	0.891666	1	npy1 - WT	limma	0.0291396	0.186196	FALSE	no hit	8.23843
352	TAF8	Q03750	Transcription initiation factor TFIID subunit 8 OS=Saccharomyces cerevisiae (strain ATCC 204508 / S288c) GN=TAF8 PE=1 SV=1	1	3	2	6.30326	0.208706	26.3711	2.87569	0.0291511	0.186196	-3.56533	0.143919	0.891695	1	npy1 - WT	limma	0.0291511	0.186196	FALSE	no hit	6.30326
353	TOM22	P49334	Mitochondrial import receptor subunit TOM22 OS=Saccharomyces cerevisiae (strain ATCC 204508 / S288c) GN=TOM22 PE=1 SV=3	1	3	3	6.8374	-0.211225	28.1079	-2.87314	0.0292468	0.186196	-3.56868	0.144274	0.891933	1	npy1 - WT	limma	0.0292468	0.186196	FALSE	no hit	6.8374
354	EMI2	Q04409	Putative glucokinase-2 OS=Saccharomyces cerevisiae (strain ATCC 204508 / S288c) GN=EMI2 PE=1 SV=1	1	3	20	8.02937	0.182885	30.8954	2.8722	0.0292825	0.186196	-3.56993	0.144407	0.892021	1	npy1 - WT	limma	0.0292825	0.186196	FALSE	no hit	8.02937
355	MRPS17	Q03246	37S ribosomal protein S17, mitochondrial OS=Saccharomyces cerevisiae (strain ATCC 204508 / S288c) GN=MRPS17 PE=1 SV=1	1	3	4	6.81797	-0.347779	28.1666	-2.8697	0.0293766	0.186196	-3.57322	0.144756	0.892254	1	npy1 - WT	limma	0.0293766	0.186196	FALSE	no hit	6.81797
356	CIT2	P08679	Citrate synthase, peroxisomal OS=Saccharomyces cerevisiae (strain ATCC 204508 / S288c) GN=CIT2 PE=1 SV=1	1	3	10	7.34784	0.214676	29.5995	2.86956	0.029382	0.186196	-3.57341	0.144776	0.892267	1	npy1 - WT	limma	0.029382	0.186196	FALSE	no hit	7.34784
357	VPS4	P52917	Vacuolar protein sorting-associated protein 4 OS=Saccharomyces cerevisiae (strain ATCC 204508 / S288c) GN=VPS4 PE=1 SV=1	1	3	2	7.3061	-0.190815	27.8961	-2.86419	0.0295854	0.186619	-3.58047	0.145528	0.892764	1	npy1 - WT	limma	0.0295854	0.186619	FALSE	no hit	7.3061
358	ALD5	P40047	Aldehyde dehydrogenase 5, mitochondrial OS=Saccharomyces cerevisiae (strain ATCC 204508 / S288c) GN=ALD5 PE=1 SV=4	1	3	18	8.21752	-0.256642	31.6869	-2.86344	0.0296142	0.186619	-3.58146	0.145634	0.892834	1	npy1 - WT	limma	0.0296142	0.186619	FALSE	no hit	8.21752
359	NEW1	Q08972	[NU+] prion formation protein 1 OS=Saccharomyces cerevisiae (strain ATCC 204508 / S288c) GN=NEW1 PE=1 SV=1	1	3	29	7.9121	-0.212289	32.0635	-2.85807	0.0298195	0.187153	-3.58854	0.146391	0.893329	1	npy1 - WT	limma	0.0298195	0.187153	FALSE	no hit	7.9121
360	FAA4	P47912	Long-chain-fatty-acid--CoA ligase 4 OS=Saccharomyces cerevisiae (strain ATCC 204508 / S288c) GN=FAA4 PE=1 SV=1	1	3	9	7.60252	-0.188101	30.8008	-2.85689	0.0298649	0.187153	-3.59009	0.146558	0.893437	1	npy1 - WT	limma	0.0298649	0.187153	FALSE	no hit	7.60252
361	HOG1	P32485	Mitogen-activated protein kinase HOG1 OS=Saccharomyces cerevisiae (strain ATCC 204508 / S288c) GN=HOG1 PE=1 SV=2	1	3	4	7.23126	-0.190686	28.0955	-2.85389	0.0299807	0.187241	-3.59405	0.146983	0.893712	1	npy1 - WT	limma	0.0299807	0.187241	FALSE	no hit	7.23126
362	ADD66	P36040	Proteasome assembly chaperone 2 OS=Saccharomyces cerevisiae (strain ATCC 204508 / S288c) GN=ADD66 PE=1 SV=1	1	3	3	6.93766	-0.185577	27.9148	-2.84801	0.0302087	0.187241	-3.60181	0.147818	0.894249	1	npy1 - WT	limma	0.0302087	0.187241	FALSE	no hit	6.93766
363	APA1	P16550	Protein APA1 OS=Saccharomyces cerevisiae (strain ATCC 204508 / S288c) GN=APA1 PE=1 SV=4	1	3	11	8.26451	-0.330773	30.6086	-2.84679	0.030256	0.187241	-3.60341	0.14799	0.89436	1	npy1 - WT	limma	0.030256	0.187241	FALSE	no hit	8.26451
364	RPC19	P28000	DNA-directed RNA polymerases I and III subunit RPAC2 OS=Saccharomyces cerevisiae (strain ATCC 204508 / S288c) GN=RPC19 PE=1 SV=1	1	3	2	7.29056	-0.245732	27.0021	-2.84501	0.0303257	0.187241	-3.60576	0.148244	0.894522	1	npy1 - WT	limma	0.0303257	0.187241	FALSE	no hit	7.29056
365	CDC55	Q00362	Protein phosphatase PP2A regulatory subunit B OS=Saccharomyces cerevisiae (strain ATCC 204508 / S288c) GN=CDC55 PE=1 SV=2	1	3	9	7.30551	-0.183364	29.1907	-2.84478	0.0303347	0.187241	-3.60606	0.148277	0.894542	1	npy1 - WT	limma	0.0303347	0.187241	FALSE	no hit	7.30551
366	YGR127W	P53275	Uncharacterized protein YGR127W OS=Saccharomyces cerevisiae (strain ATCC 204508 / S288c) GN=YGR127W PE=1 SV=1	1	3	4	6.56411	-0.274085	26.9779	-2.8437	0.0303769	0.187241	-3.60748	0.148431	0.89464	1	npy1 - WT	limma	0.0303769	0.187241	FALSE	no hit	6.56411
367	RNR4	P49723	Ribonucleoside-diphosphate reductase small chain 2 OS=Saccharomyces cerevisiae (strain ATCC 204508 / S288c) GN=RNR4 PE=1 SV=1	1	3	19	8.90719	-0.236774	32.7984	-2.84039	0.0305068	0.187373	-3.61185	0.148904	0.89494	1	npy1 - WT	limma	0.0305068	0.187373	FALSE	no hit	8.90719
368	URH1	Q04179	Uridine nucleosidase OS=Saccharomyces cerevisiae (strain ATCC 204508 / S288c) GN=URH1 PE=1 SV=2	1	3	2	7.46123	0.201866	28.2941	2.83802	0.0306005	0.187373	-3.61499	0.149244	0.895154	1	npy1 - WT	limma	0.0306005	0.187373	FALSE	no hit	7.46123
369	EFM4	P40516	Protein-lysine N-methyltransferase EFM4 OS=Saccharomyces cerevisiae (strain ATCC 204508 / S288c) GN=EFM4 PE=1 SV=1	1	3	5	7.37904	-0.185114	29.7902	-2.83683	0.0306475	0.187373	-3.61656	0.149415	0.895261	1	npy1 - WT	limma	0.0306475	0.187373	FALSE	no hit	7.37904
370	FAS2	P19097	Fatty acid synthase subunit alpha OS=Saccharomyces cerevisiae (strain ATCC 204508 / S288c) GN=FAS2 PE=1 SV=2	1	3	71	8.60829	-0.190136	34.0844	-2.82995	0.0309207	0.188533	-3.62564	0.150403	0.895878	1	npy1 - WT	limma	0.0309207	0.188533	FALSE	no hit	8.60829
371	CPR3	P25719	Peptidyl-prolyl cis-trans isomerase C, mitochondrial OS=Saccharomyces cerevisiae (strain ATCC 204508 / S288c) GN=CPR3 PE=1 SV=1	1	3	7	7.66242	0.233188	30.0146	2.81959	0.0313377	0.190468	-3.63933	0.151903	0.8968	1	npy1 - WT	limma	0.0313377	0.190468	FALSE	no hit	7.66242
372	PRE6	P40303	Proteasome subunit alpha type-4 OS=Saccharomyces cerevisiae (strain ATCC 204508 / S288c) GN=PRE6 PE=1 SV=1	1	3	6	8.20754	0.179998	29.2218	2.81788	0.031407	0.190468	-3.64159	0.152152	0.896951	1	npy1 - WT	limma	0.031407	0.190468	FALSE	no hit	8.20754
373	PRS1	P32895	Ribose-phosphate pyrophosphokinase 1 OS=Saccharomyces cerevisiae (strain ATCC 204508 / S288c) GN=PRS1 PE=1 SV=1	1	3	11	7.69204	-0.238831	30.043	-2.81579	0.0314919	0.190471	-3.64435	0.152455	0.897135	1	npy1 - WT	limma	0.0314919	0.190471	FALSE	no hit	7.69204
374	MCM3	P24279	DNA replication licensing factor MCM3 OS=Saccharomyces cerevisiae (strain ATCC 204508 / S288c) GN=MCM3 PE=1 SV=1	1	3	7	6.783	-0.185372	27.6069	-2.80876	0.0317797	0.191333	-3.65365	0.153482	0.897753	1	npy1 - WT	limma	0.0317797	0.191333	FALSE	no hit	6.783
375	TY1B	P0C2I9|P47100|Q03612|Q04711|Q12273|Q12490	Transposon Ty1-PR1 Gag-Pol polyprotein OS=Saccharomyces cerevisiae (strain ATCC 204508 / S288c) GN=TY1B-PR1 PE=3 SV=1|Transposon Ty1-JR2 Gag-Pol polyprotein OS=Saccharomyces cerevisiae (strain ATCC 204508 / S288c) GN=TY1B-JR2 PE=3 SV=3|Transposon Ty1-ER1 Gag-Pol polyprotein OS=Saccharomyces cerevisiae (strain ATCC 204508 / S288c) GN=TY1B-ER1 PE=3 SV=1|Transposon Ty1-ML1 Gag-Pol polyprotein OS=Sac…	1	3	25	7.55846	-0.186699	31.0781	-2.80817	0.0318039	0.191333	-3.65443	0.153568	0.897805	1	npy1 - WT	limma	0.0318039	0.191333	FALSE	no hit	7.55846
376	TIF5	P38431	Eukaryotic translation initiation factor 5 OS=Saccharomyces cerevisiae (strain ATCC 204508 / S288c) GN=TIF5 PE=1 SV=1	1	3	13	8.12717	-0.18516	30.8585	-2.80061	0.0321169	0.191851	-3.66444	0.154679	0.898464	1	npy1 - WT	limma	0.0321169	0.191851	FALSE	no hit	8.12717
377	RIA1	P53893	Ribosome assembly protein 1 OS=Saccharomyces cerevisiae (strain ATCC 204508 / S288c) GN=RIA1 PE=1 SV=1	1	3	3	6.48811	-0.235561	26.3834	-2.8003	0.03213	0.191851	-3.66485	0.154725	0.898491	1	npy1 - WT	limma	0.03213	0.191851	FALSE	no hit	6.48811
378	PTC5	Q12511	[Pyruvate dehydrogenase [acetyl-transferring]]-phosphatase 1, mitochondrial OS=Saccharomyces cerevisiae (strain ATCC 204508 / S288c) GN=PTC5 PE=1 SV=1	1	3	2	6.43736	-0.1943	25.549	-2.79993	0.0321452	0.191851	-3.66534	0.154779	0.898523	1	npy1 - WT	limma	0.0321452	0.191851	FALSE	no hit	6.43736
379	PAN6	P40459	Pantoate--beta-alanine ligase OS=Saccharomyces cerevisiae (strain ATCC 204508 / S288c) GN=PAN6 PE=1 SV=2	1	3	6	7.66055	0.188839	30.0038	2.78913	0.0325983	0.193797	-3.67964	0.156376	0.899455	1	npy1 - WT	limma	0.0325983	0.193797	FALSE	no hit	7.66055
380	PUT2	P07275	Delta-1-pyrroline-5-carboxylate dehydrogenase, mitochondrial OS=Saccharomyces cerevisiae (strain ATCC 204508 / S288c) GN=PUT2 PE=1 SV=2	1	3	14	7.76627	0.172929	30.7928	2.78457	0.032792	0.193797	-3.68569	0.157055	0.899846	1	npy1 - WT	limma	0.032792	0.193797	FALSE	no hit	7.76627
381	YDL144C	Q07589	Uncharacterized protein YDL144C OS=Saccharomyces cerevisiae (strain ATCC 204508 / S288c) GN=YDL144C PE=1 SV=2	1	3	5	7.01081	0.307767	26.8884	2.7834	0.0328415	0.193797	-3.68723	0.157229	0.899946	1	npy1 - WT	limma	0.0328415	0.193797	FALSE	no hit	7.01081
382	EGD1	Q02642	Nascent polypeptide-associated complex subunit beta-1 OS=Saccharomyces cerevisiae (strain ATCC 204508 / S288c) GN=EGD1 PE=1 SV=2	1	3	9	8.61487	-0.189805	30.2036	-2.78305	0.0328565	0.193797	-3.6877	0.157281	0.899976	1	npy1 - WT	limma	0.0328565	0.193797	FALSE	no hit	8.61487
383	CPR1	P14832	Peptidyl-prolyl cis-trans isomerase OS=Saccharomyces cerevisiae (strain ATCC 204508 / S288c) GN=CPR1 PE=1 SV=3	1	3	5	8.19398	0.331207	29.8032	2.78189	0.0329062	0.193797	-3.68924	0.157455	0.900075	1	npy1 - WT	limma	0.0329062	0.193797	FALSE	no hit	8.19398
384	GCD14	P46959	tRNA (adenine(58)-N(1))-methyltransferase catalytic subunit TRM61 OS=Saccharomyces cerevisiae (strain ATCC 204508 / S288c) GN=GCD14 PE=1 SV=1	1	3	6	7.41822	0.238809	28.8607	2.78001	0.0329867	0.193797	-3.69174	0.157736	0.900235	1	npy1 - WT	limma	0.0329867	0.193797	FALSE	no hit	7.41822
385	LSM1	P47017	Sm-like protein LSm1 OS=Saccharomyces cerevisiae (strain ATCC 204508 / S288c) GN=LSM1 PE=1 SV=1	1	3	6	7.39655	0.178646	29.2469	2.77752	0.0330933	0.193918	-3.69503	0.158108	0.900447	1	npy1 - WT	limma	0.0330933	0.193918	FALSE	no hit	7.39655
386	RPS1B	P23248	40S ribosomal protein S1-B OS=Saccharomyces cerevisiae (strain ATCC 204508 / S288c) GN=RPS1B PE=1 SV=3	1	3	4	8.80224	-0.182789	30.5479	-2.77295	0.0332905	0.194568	-3.7011	0.158794	0.900834	1	npy1 - WT	limma	0.0332905	0.194568	FALSE	no hit	8.80224
387	RPT4	P53549	26S protease subunit RPT4 OS=Saccharomyces cerevisiae (strain ATCC 204508 / S288c) GN=RPT4 PE=1 SV=4	1	3	9	7.5434	-0.187624	29.2391	-2.77008	0.0334147	0.19479	-3.7049	0.159225	0.901076	1	npy1 - WT	limma	0.0334147	0.19479	FALSE	no hit	7.5434
388	SSB1	P11484	Heat shock protein SSB1 OS=Saccharomyces cerevisiae (strain ATCC 204508 / S288c) GN=SSB1 PE=1 SV=3	1	3	2	8.25983	-0.377241	28.083	-2.76497	0.0336373	0.195582	-3.71168	0.159995	0.901505	1	npy1 - WT	limma	0.0336373	0.195582	FALSE	no hit	8.25983
389	DCP1	Q12517	mRNA-decapping enzyme subunit 1 OS=Saccharomyces cerevisiae (strain ATCC 204508 / S288c) GN=DCP1 PE=1 SV=1	1	3	5	6.74002	-0.180891	27.3653	-2.75912	0.0338945	0.196045	-3.71945	0.160882	0.901995	1	npy1 - WT	limma	0.0338945	0.196045	FALSE	no hit	6.74002
390	CAF16	P43569	CCR4-associated factor 16 OS=Saccharomyces cerevisiae (strain ATCC 204508 / S288c) GN=CAF16 PE=1 SV=1	1	3	7	7.52867	0.180257	29.6733	2.75796	0.0339457	0.196045	-3.72099	0.161058	0.902092	1	npy1 - WT	limma	0.0339457	0.196045	FALSE	no hit	7.52867
391	ARG8	P18544	Acetylornithine aminotransferase, mitochondrial OS=Saccharomyces cerevisiae (strain ATCC 204508 / S288c) GN=ARG8 PE=1 SV=1	1	3	9	7.2596	0.206475	30.0019	2.75723	0.0339777	0.196045	-3.72196	0.161168	0.902152	1	npy1 - WT	limma	0.0339777	0.196045	FALSE	no hit	7.2596
392	DAS2	Q12084	Putative uridine kinase DAS2 OS=Saccharomyces cerevisiae (strain ATCC 204508 / S288c) GN=DAS2 PE=1 SV=1	1	3	3	6.78131	-0.241258	27.9727	-2.75423	0.0341108	0.196311	-3.72594	0.161625	0.902402	1	npy1 - WT	limma	0.0341108	0.196311	FALSE	no hit	6.78131
393	ARP4	P80428	Actin-related protein 4 OS=Saccharomyces cerevisiae (strain ATCC 204508 / S288c) GN=ARP4 PE=1 SV=1	1	3	7	7.35547	0.169845	29.4109	2.75115	0.0342478	0.196598	-3.73004	0.162094	0.902657	1	npy1 - WT	limma	0.0342478	0.196598	FALSE	no hit	7.35547
394	NAP1	P25293	Nucleosome assembly protein OS=Saccharomyces cerevisiae (strain ATCC 204508 / S288c) GN=NAP1 PE=1 SV=2	1	3	11	8.00635	-0.199688	30.8283	-2.74336	0.0345969	0.197551	-3.74038	0.163286	0.903298	1	npy1 - WT	limma	0.0345969	0.197551	FALSE	no hit	8.00635
395	CDC8	P00572	Thymidylate kinase OS=Saccharomyces cerevisiae (strain ATCC 204508 / S288c) GN=CDC8 PE=1 SV=2	1	3	4	7.47328	0.181848	29.3478	2.7425	0.0346359	0.197551	-3.74153	0.163418	0.903369	1	npy1 - WT	limma	0.0346359	0.197551	FALSE	no hit	7.47328
396	ATP12	P22135	Protein ATP12, mitochondrial OS=Saccharomyces cerevisiae (strain ATCC 204508 / S288c) GN=ATP12 PE=1 SV=2	1	3	3	6.51157	-0.23524	26.3244	-2.7416	0.0346766	0.197551	-3.74273	0.163557	0.903443	1	npy1 - WT	limma	0.0346766	0.197551	FALSE	no hit	6.51157
397	SDH3	P33421	Succinate dehydrogenase [ubiquinone] cytochrome b subunit, mitochondrial OS=Saccharomyces cerevisiae (strain ATCC 204508 / S288c) GN=SDH3 PE=1 SV=1	1	3	2	7.03015	-0.263633	27.3239	-2.7365	0.0349076	0.198366	-3.7495	0.16434	0.903859	1	npy1 - WT	limma	0.0349076	0.198366	FALSE	no hit	7.03015
398	MSB1	P21339	Morphogenesis-related protein MSB1 OS=Saccharomyces cerevisiae (strain ATCC 204508 / S288c) GN=MSB1 PE=1 SV=1	1	3	3	5.94461	0.177836	24.4993	2.72581	0.0353981	0.200583	-3.76373	0.165996	0.904727	1	npy1 - WT	limma	0.0353981	0.200583	FALSE	no hit	5.94461
399	YHI9	P38765	Uncharacterized isomerase YHI9 OS=Saccharomyces cerevisiae (strain ATCC 204508 / S288c) GN=YHI9 PE=1 SV=1	1	3	8	7.4388	0.174722	29.4983	2.72414	0.0354754	0.200583	-3.76595	0.166256	0.904861	1	npy1 - WT	limma	0.0354754	0.200583	FALSE	no hit	7.4388
400	ROY1	Q04847	Non-SCF-type F-box protein ROY1 OS=Saccharomyces cerevisiae (strain ATCC 204508 / S288c) GN=ROY1 PE=1 SV=1	1	3	6	7.10309	0.168208	28.2248	2.71336	0.0359785	0.202488	-3.78031	0.167939	0.905725	1	npy1 - WT	limma	0.0359785	0.202488	FALSE	no hit	7.10309
401	GRX5	Q02784	Monothiol glutaredoxin-5, mitochondrial OS=Saccharomyces cerevisiae (strain ATCC 204508 / S288c) GN=GRX5 PE=1 SV=1	1	3	2	6.37407	-0.258609	25.697	-2.71195	0.0360448	0.202488	-3.78218	0.168159	0.905837	1	npy1 - WT	limma	0.0360448	0.202488	FALSE	no hit	6.37407
402	TOM20	P35180	Mitochondrial import receptor subunit TOM20 OS=Saccharomyces cerevisiae (strain ATCC 204508 / S288c) GN=TOM20 PE=1 SV=1	1	3	2	6.30302	-0.232928	25.8543	-2.71117	0.0360816	0.202488	-3.78322	0.168282	0.905899	1	npy1 - WT	limma	0.0360816	0.202488	FALSE	no hit	6.30302
403	HEM3	P28789	Porphobilinogen deaminase OS=Saccharomyces cerevisiae (strain ATCC 204508 / S288c) GN=HEM3 PE=1 SV=1	1	3	5	6.85603	-0.173176	27.8428	-2.70909	0.0361797	0.202534	-3.78599	0.168608	0.906064	1	npy1 - WT	limma	0.0361797	0.202534	FALSE	no hit	6.85603
404	ATP17	Q06405	ATP synthase subunit f, mitochondrial OS=Saccharomyces cerevisiae (strain ATCC 204508 / S288c) GN=ATP17 PE=1 SV=1	1	3	3	6.69391	-0.244882	27.4927	-2.70667	0.0362942	0.202673	-3.78921	0.168988	0.906256	1	npy1 - WT	limma	0.0362942	0.202673	FALSE	no hit	6.69391
405	NAB3	P38996	Nuclear polyadenylated RNA-binding protein 3 OS=Saccharomyces cerevisiae (strain ATCC 204508 / S288c) GN=NAB3 PE=1 SV=1	1	3	5	6.94185	-0.179138	28.2841	-2.70281	0.0364781	0.203197	-3.79436	0.169598	0.906561	1	npy1 - WT	limma	0.0364781	0.203197	FALSE	no hit	6.94185
406	CFT1	Q06632	Protein CFT1 OS=Saccharomyces cerevisiae (strain ATCC 204508 / S288c) GN=CFT1 PE=1 SV=1	1	3	6	6.66174	0.182517	27.1882	2.69756	0.0367297	0.204094	-3.80136	0.170428	0.906974	1	npy1 - WT	limma	0.0367297	0.204094	FALSE	no hit	6.66174
407	SET2	P46995	Histone-lysine N-methyltransferase, H3 lysine-36 specific OS=Saccharomyces cerevisiae (strain ATCC 204508 / S288c) GN=SET2 PE=1 SV=2	1	3	7	6.97018	0.187058	28.6832	2.68903	0.0371421	0.205878	-3.81273	0.171783	0.90764	1	npy1 - WT	limma	0.0371421	0.205878	FALSE	no hit	6.97018
408	ARO10	Q06408	Transaminated amino acid decarboxylase OS=Saccharomyces cerevisiae (strain ATCC 204508 / S288c) GN=ARO10 PE=1 SV=1	1	3	10	7.59036	-0.240153	30.1547	-2.68455	0.0373608	0.206338	-3.81871	0.172499	0.907988	1	npy1 - WT	limma	0.0373608	0.206338	FALSE	no hit	7.59036
409	BUD2	P33314	Inhibitory regulator protein BUD2/CLA2 OS=Saccharomyces cerevisiae (strain ATCC 204508 / S288c) GN=BUD2 PE=1 SV=2	1	3	4	6.62944	0.165484	27.1264	2.68229	0.0374716	0.206338	-3.82172	0.17286	0.908163	1	npy1 - WT	limma	0.0374716	0.206338	FALSE	no hit	6.62944
410	GLY1	P37303	Low specificity L-threonine aldolase OS=Saccharomyces cerevisiae (strain ATCC 204508 / S288c) GN=GLY1 PE=1 SV=2	1	3	15	8.55589	-0.263166	31.2272	-2.67835	0.0376656	0.206338	-3.82698	0.173492	0.908466	1	npy1 - WT	limma	0.0376656	0.206338	FALSE	no hit	8.55589
411	PDA1	P16387	Pyruvate dehydrogenase E1 component subunit alpha, mitochondrial OS=Saccharomyces cerevisiae (strain ATCC 204508 / S288c) GN=PDA1 PE=1 SV=2	1	3	15	8.28679	-0.178569	31.3323	-2.67677	0.0377441	0.206338	-3.8291	0.173747	0.908588	1	npy1 - WT	limma	0.0377441	0.206338	FALSE	no hit	8.28679
412	CCT6	P39079	T-complex protein 1 subunit zeta OS=Saccharomyces cerevisiae (strain ATCC 204508 / S288c) GN=CCT6 PE=1 SV=1	1	3	7	7.69251	-0.180887	29.3673	-2.67519	0.037822	0.206338	-3.8312	0.173999	0.908709	1	npy1 - WT	limma	0.037822	0.206338	FALSE	no hit	7.69251
413	RNA1	P11745	Ran GTPase-activating protein 1 OS=Saccharomyces cerevisiae (strain ATCC 204508 / S288c) GN=RNA1 PE=1 SV=2	1	3	15	8.25365	-0.205925	31.9038	-2.67445	0.0378591	0.206338	-3.83219	0.17412	0.908766	1	npy1 - WT	limma	0.0378591	0.206338	FALSE	no hit	8.25365
414	FIP1	P45976	Pre-mRNA polyadenylation factor FIP1 OS=Saccharomyces cerevisiae (strain ATCC 204508 / S288c) GN=FIP1 PE=1 SV=1	1	3	3	6.26934	0.170232	26.0271	2.67432	0.0378652	0.206338	-3.83236	0.17414	0.908776	1	npy1 - WT	limma	0.0378652	0.206338	FALSE	no hit	6.26934
415	BNA3	P47039	Probable kynurenine--oxoglutarate transaminase BNA3 OS=Saccharomyces cerevisiae (strain ATCC 204508 / S288c) GN=BNA3 PE=1 SV=1	1	3	9	7.482	-0.199864	30.2921	-2.67047	0.0380573	0.206877	-3.83751	0.174761	0.909071	1	npy1 - WT	limma	0.0380573	0.206877	FALSE	no hit	7.482
416	WRS1	Q12109	Tryptophan--tRNA ligase, cytoplasmic OS=Saccharomyces cerevisiae (strain ATCC 204508 / S288c) GN=WRS1 PE=1 SV=1	1	3	17	8.15728	-0.278134	31.1467	-2.66866	0.0381475	0.206877	-3.83992	0.175053	0.909208	1	npy1 - WT	limma	0.0381475	0.206877	FALSE	no hit	8.15728
417	TWF1	P53250	Twinfilin-1 OS=Saccharomyces cerevisiae (strain ATCC 204508 / S288c) GN=TWF1 PE=1 SV=1	1	3	3	6.58341	-0.212336	26.9125	-2.66326	0.0384191	0.207747	-3.84714	0.175928	0.909619	1	npy1 - WT	limma	0.0384191	0.207747	FALSE	no hit	6.58341
418	GLC3	P32775	1,4-alpha-glucan-branching enzyme OS=Saccharomyces cerevisiae (strain ATCC 204508 / S288c) GN=GLC3 PE=1 SV=2	1	3	15	8.07142	0.196299	30.6572	2.66027	0.0385701	0.207747	-3.85113	0.176413	0.909845	1	npy1 - WT	limma	0.0385701	0.207747	FALSE	no hit	8.07142
419	RRP42	Q12277	Exosome complex component RRP42 OS=Saccharomyces cerevisiae (strain ATCC 204508 / S288c) GN=RRP42 PE=1 SV=1	1	3	5	7.36276	0.166617	28.9344	2.65999	0.0385842	0.207747	-3.8515	0.176458	0.909866	1	npy1 - WT	limma	0.0385842	0.207747	FALSE	no hit	7.36276
420	INH1	P01097	ATPase inhibitor, mitochondrial OS=Saccharomyces cerevisiae (strain ATCC 204508 / S288c) GN=INH1 PE=1 SV=2	1	3	2	7.73908	0.232245	27.7026	2.65413	0.0388827	0.208856	-3.85934	0.177414	0.910308	1	npy1 - WT	limma	0.0388827	0.208856	FALSE	no hit	7.73908
421	ENT1	Q12518	Epsin-1 OS=Saccharomyces cerevisiae (strain ATCC 204508 / S288c) GN=ENT1 PE=1 SV=1	1	3	6	6.84841	-0.256009	28.3772	-2.65224	0.0389792	0.208877	-3.86186	0.177722	0.91045	1	npy1 - WT	limma	0.0389792	0.208877	FALSE	no hit	6.84841
422	CCR4	P31384	Glucose-repressible alcohol dehydrogenase transcriptional effector OS=Saccharomyces cerevisiae (strain ATCC 204508 / S288c) GN=CCR4 PE=1 SV=2	1	3	3	6.45142	-0.191997	26.6508	-2.64985	0.0391022	0.209039	-3.86506	0.178114	0.910629	1	npy1 - WT	limma	0.0391022	0.209039	FALSE	no hit	6.45142
423	YPR127W	Q06494	Putative pyridoxal reductase OS=Saccharomyces cerevisiae (strain ATCC 204508 / S288c) GN=YPR127W PE=1 SV=1	1	3	13	8.2023	-0.163014	30.017	-2.64374	0.0394177	0.209421	-3.87323	0.179117	0.911085	1	npy1 - WT	limma	0.0394177	0.209421	FALSE	no hit	8.2023
424	PUF3	Q07807	mRNA-binding protein PUF3 OS=Saccharomyces cerevisiae (strain ATCC 204508 / S288c) GN=PUF3 PE=1 SV=1	1	3	2	5.93947	0.29528	23.7191	2.64309	0.0394511	0.209421	-3.87409	0.179223	0.911133	1	npy1 - WT	limma	0.0394511	0.209421	FALSE	no hit	5.93947
425	SWH1	P35845	Oxysterol-binding protein homolog 1 OS=Saccharomyces cerevisiae (strain ATCC 204508 / S288c) GN=SWH1 PE=1 SV=4	1	3	2	5.90921	-0.229077	24.3753	-2.64307	0.0394522	0.209421	-3.87412	0.179226	0.911135	1	npy1 - WT	limma	0.0394522	0.209421	FALSE	no hit	5.90921
426	RRP43	P25359	Exosome complex component RRP43 OS=Saccharomyces cerevisiae (strain ATCC 204508 / S288c) GN=RRP43 PE=1 SV=2	1	3	8	7.34657	0.170329	29.3362	2.64115	0.0395519	0.209458	-3.87668	0.179542	0.911277	1	npy1 - WT	limma	0.0395519	0.209458	FALSE	no hit	7.34657
427	MFT1	P33441	THO complex subunit MFT1 OS=Saccharomyces cerevisiae (strain ATCC 204508 / S288c) GN=MFT1 PE=1 SV=1	1	3	2	6.40822	0.164269	27.0698	2.63845	0.0396929	0.209712	-3.8803	0.179988	0.911478	1	npy1 - WT	limma	0.0396929	0.209712	FALSE	no hit	6.40822
428	SKP1	P52286	Suppressor of kinetochore protein 1 OS=Saccharomyces cerevisiae (strain ATCC 204508 / S288c) GN=SKP1 PE=1 SV=2	1	3	5	8.14817	0.165074	29.7061	2.63014	0.0401299	0.211526	-3.89143	0.181364	0.91209	1	npy1 - WT	limma	0.0401299	0.211526	FALSE	no hit	8.14817
429	PFK2	P16862	ATP-dependent 6-phosphofructokinase subunit beta OS=Saccharomyces cerevisiae (strain ATCC 204508 / S288c) GN=PFK2 PE=1 SV=4	1	3	35	8.64224	-0.162587	32.1801	-2.62668	0.0403132	0.211865	-3.89606	0.181939	0.912344	1	npy1 - WT	limma	0.0403132	0.211865	FALSE	no hit	8.64224
430	THI80	P35202	Thiamine pyrophosphokinase OS=Saccharomyces cerevisiae (strain ATCC 204508 / S288c) GN=THI80 PE=1 SV=1	1	3	6	7.33818	0.177307	29.1274	2.62445	0.0404317	0.211865	-3.89904	0.18231	0.912506	1	npy1 - WT	limma	0.0404317	0.211865	FALSE	no hit	7.33818
431	UBP1	P25037	Ubiquitin carboxyl-terminal hydrolase 1 OS=Saccharomyces cerevisiae (strain ATCC 204508 / S288c) GN=UBP1 PE=1 SV=2	1	3	6	7.30421	-0.195088	29.5111	-2.62362	0.0404759	0.211865	-3.90015	0.182448	0.912567	1	npy1 - WT	limma	0.0404759	0.211865	FALSE	no hit	7.30421
432	CUE3	P53137	CUE domain-containing protein 3 OS=Saccharomyces cerevisiae (strain ATCC 204508 / S288c) GN=CUE3 PE=1 SV=1	1	3	3	6.4378	0.217577	25.6178	2.61748	0.0408048	0.21303	-3.90837	0.183473	0.913013	1	npy1 - WT	limma	0.0408048	0.21303	FALSE	no hit	6.4378
433	LSG1	P53145	Large subunit GTPase 1 OS=Saccharomyces cerevisiae (strain ATCC 204508 / S288c) GN=LSG1 PE=1 SV=1	1	3	17	7.55407	-0.208592	30.441	-2.61534	0.0409204	0.21303	-3.91124	0.183833	0.913168	1	npy1 - WT	limma	0.0409204	0.21303	FALSE	no hit	7.55407
434	SKI8	Q02793	Antiviral protein SKI8 OS=Saccharomyces cerevisiae (strain ATCC 204508 / S288c) GN=SKI8 PE=1 SV=1	1	3	4	7.57611	0.175646	29.816	2.6142	0.0409817	0.21303	-3.91276	0.184023	0.91325	1	npy1 - WT	limma	0.0409817	0.21303	FALSE	no hit	7.57611
435	YNL035C	P53962	Uncharacterized WD repeat-containing protein YNL035C OS=Saccharomyces cerevisiae (strain ATCC 204508 / S288c) GN=YNL035C PE=1 SV=1	1	3	6	7.36555	0.173036	29.3958	2.60621	0.0414163	0.214507	-3.92347	0.185368	0.913825	1	npy1 - WT	limma	0.0414163	0.214507	FALSE	no hit	7.36555
436	GFA1	P14742	Glutamine--fructose-6-phosphate aminotransferase [isomerizing] OS=Saccharomyces cerevisiae (strain ATCC 204508 / S288c) GN=GFA1 PE=1 SV=4	1	3	13	7.46368	-0.176232	30.1274	-2.60387	0.0415442	0.214507	-3.9266	0.185762	0.913992	1	npy1 - WT	limma	0.0415442	0.214507	FALSE	no hit	7.46368
437	AIM7	Q12156	Protein AIM7 OS=Saccharomyces cerevisiae (strain ATCC 204508 / S288c) GN=AIM7 PE=1 SV=1	1	3	2	7.22407	0.273306	26.6155	2.60248	0.0416206	0.214507	-3.92847	0.185997	0.914092	1	npy1 - WT	limma	0.0416206	0.214507	FALSE	no hit	7.22407
438	PHA2	P32452	Putative prephenate dehydratase OS=Saccharomyces cerevisiae (strain ATCC 204508 / S288c) GN=PHA2 PE=1 SV=3	1	3	2	7.17663	0.171347	28.2459	2.59927	0.0417977	0.214507	-3.93278	0.186541	0.914321	1	npy1 - WT	limma	0.0417977	0.214507	FALSE	no hit	7.17663
439	ADE1	P27616	Phosphoribosylaminoimidazole-succinocarboxamide synthase OS=Saccharomyces cerevisiae (strain ATCC 204508 / S288c) GN=ADE1 PE=1 SV=2	1	3	22	8.8302	0.175138	31.9031	2.59776	0.0418811	0.214507	-3.9348	0.186797	0.914428	1	npy1 - WT	limma	0.0418811	0.214507	FALSE	no hit	8.8302
440	GAD1	Q04792	Glutamate decarboxylase OS=Saccharomyces cerevisiae (strain ATCC 204508 / S288c) GN=GAD1 PE=1 SV=1	1	3	9	7.59673	0.162051	29.7123	2.59727	0.0419082	0.214507	-3.93546	0.18688	0.914463	1	npy1 - WT	limma	0.0419082	0.214507	FALSE	no hit	7.59673
441	HNT1	Q04344	Hit family protein 1 OS=Saccharomyces cerevisiae (strain ATCC 204508 / S288c) GN=HNT1 PE=1 SV=2	1	3	4	7.79822	0.188927	29.5512	2.59468	0.0420516	0.214507	-3.93892	0.187319	0.914646	1	npy1 - WT	limma	0.0420516	0.214507	FALSE	no hit	7.79822
442	POL32	P47110	DNA polymerase delta subunit 3 OS=Saccharomyces cerevisiae (strain ATCC 204508 / S288c) GN=POL32 PE=1 SV=1	1	3	3	6.71324	0.167569	27.4787	2.59358	0.042113	0.214507	-3.9404	0.187507	0.914725	1	npy1 - WT	limma	0.042113	0.214507	FALSE	no hit	6.71324
443	RPS27A|RPS27B	P35997|P38711	40S ribosomal protein S27-A OS=Saccharomyces cerevisiae (strain ATCC 204508 / S288c) GN=RPS27A PE=1 SV=1|40S ribosomal protein S27-B OS=Saccharomyces cerevisiae (strain ATCC 204508 / S288c) GN=RPS27B PE=1 SV=1	1	3	4	8.58424	-0.276872	30.6491	-2.59234	0.0421818	0.214507	-3.94206	0.187717	0.914812	1	npy1 - WT	limma	0.0421818	0.214507	FALSE	no hit	8.58424
444	FMS1	P50264	Polyamine oxidase FMS1 OS=Saccharomyces cerevisiae (strain ATCC 204508 / S288c) GN=FMS1 PE=1 SV=1	1	3	3	6.73744	0.191063	27.0855	2.59099	0.0422572	0.214507	-3.94387	0.187947	0.914907	1	npy1 - WT	limma	0.0422572	0.214507	FALSE	no hit	6.73744
445	PRI1	P10363	DNA primase small subunit OS=Saccharomyces cerevisiae (strain ATCC 204508 / S288c) GN=PRI1 PE=1 SV=2	1	3	11	7.46596	0.233383	29.8398	2.5879	0.0424301	0.214507	-3.94801	0.188474	0.915125	1	npy1 - WT	limma	0.0424301	0.214507	FALSE	no hit	7.46596
446	YCR051W	P25631	Ankyrin repeat-containing protein YCR051W OS=Saccharomyces cerevisiae (strain ATCC 204508 / S288c) GN=YCR051W PE=1 SV=1	1	3	7	7.68476	-0.341121	28.8149	-2.58783	0.0424343	0.214507	-3.94811	0.188487	0.91513	1	npy1 - WT	limma	0.0424343	0.214507	FALSE	no hit	7.68476
447	MAD2	P40958	Mitotic spindle checkpoint component MAD2 OS=Saccharomyces cerevisiae (strain ATCC 204508 / S288c) GN=MAD2 PE=1 SV=1	1	3	5	7.12152	-0.327504	28.307	-2.58662	0.042502	0.214507	-3.94973	0.188693	0.915215	1	npy1 - WT	limma	0.042502	0.214507	FALSE	no hit	7.12152
448	CIR1	P42940	Probable electron transfer flavoprotein subunit beta OS=Saccharomyces cerevisiae (strain ATCC 204508 / S288c) GN=CIR1 PE=1 SV=1	1	3	10	7.56103	-0.21558	30.037	-2.58252	0.0427332	0.215002	-3.95523	0.189395	0.915503	1	npy1 - WT	limma	0.0427332	0.215002	FALSE	no hit	7.56103
449	IMH1	Q06704	Golgin IMH1 OS=Saccharomyces cerevisiae (strain ATCC 204508 / S288c) GN=IMH1 PE=1 SV=1	1	3	5	6.55121	0.260415	27.8318	2.57901	0.0429325	0.215002	-3.95995	0.189998	0.915748	1	npy1 - WT	limma	0.0429325	0.215002	FALSE	no hit	6.55121
450	YPR097W	Q06839	PX domain-containing protein YPR097W OS=Saccharomyces cerevisiae (strain ATCC 204508 / S288c) GN=YPR097W PE=1 SV=2	1	3	5	6.69986	-0.17894	27.9378	-2.5777	0.0430068	0.215002	-3.9617	0.190223	0.91584	1	npy1 - WT	limma	0.0430068	0.215002	FALSE	no hit	6.69986
451	GIS2	P53849	Zinc finger protein GIS2 OS=Saccharomyces cerevisiae (strain ATCC 204508 / S288c) GN=GIS2 PE=1 SV=1	1	3	2	6.89235	0.17124	27.9753	2.57678	0.0430589	0.215002	-3.96293	0.19038	0.915903	1	npy1 - WT	limma	0.0430589	0.215002	FALSE	no hit	6.89235
452	MSC3	Q05812	Meiotic sister-chromatid recombination protein 3 OS=Saccharomyces cerevisiae (strain ATCC 204508 / S288c) GN=MSC3 PE=1 SV=1	1	3	4	6.19812	0.199128	25.7636	2.57526	0.043146	0.215002	-3.96498	0.190643	0.916009	1	npy1 - WT	limma	0.043146	0.215002	FALSE	no hit	6.19812
453	TYW3	P53177	tRNA wybutosine-synthesizing protein 3 OS=Saccharomyces cerevisiae (strain ATCC 204508 / S288c) GN=TYW3 PE=1 SV=1	1	3	7	7.39602	0.162775	29.8525	2.57467	0.0431794	0.215002	-3.96576	0.190744	0.91605	1	npy1 - WT	limma	0.0431794	0.215002	FALSE	no hit	7.39602
454	RPS24A|RPS24B	P0CX31|P0CX32	40S ribosomal protein S24-A OS=Saccharomyces cerevisiae (strain ATCC 204508 / S288c) GN=RPS24A PE=1 SV=1|40S ribosomal protein S24-B OS=Saccharomyces cerevisiae (strain ATCC 204508 / S288c) GN=RPS24B PE=1 SV=1	1	3	9	9.3273	-0.193001	31.5167	-2.57314	0.0432673	0.215002	-3.96783	0.191008	0.916157	1	npy1 - WT	limma	0.0432673	0.215002	FALSE	no hit	9.3273
455	RPB8	P20436	DNA-directed RNA polymerases I, II, and III subunit RPABC3 OS=Saccharomyces cerevisiae (strain ATCC 204508 / S288c) GN=RPB8 PE=1 SV=1	1	3	6	7.32464	-0.172192	29.8138	-2.5705	0.0434185	0.21528	-3.97136	0.191463	0.916339	1	npy1 - WT	limma	0.0434185	0.21528	FALSE	no hit	7.32464
456	PUS7	Q08647	Multisubstrate pseudouridine synthase 7 OS=Saccharomyces cerevisiae (strain ATCC 204508 / S288c) GN=PUS7 PE=1 SV=1	1	3	17	7.89836	0.167688	31.6334	2.56832	0.0435443	0.215316	-3.97429	0.191841	0.91649	1	npy1 - WT	limma	0.0435443	0.215316	FALSE	no hit	7.89836
457	ATP7	P30902	ATP synthase subunit d, mitochondrial OS=Saccharomyces cerevisiae (strain ATCC 204508 / S288c) GN=ATP7 PE=1 SV=2	1	3	5	7.10846	-0.304811	28.5065	-2.56705	0.0436178	0.215316	-3.976	0.192061	0.916578	1	npy1 - WT	limma	0.0436178	0.215316	FALSE	no hit	7.10846
458	ATH1	P48016	Vacuolar acid trehalase OS=Saccharomyces cerevisiae (strain ATCC 204508 / S288c) GN=ATH1 PE=1 SV=1	1	3	4	6.57155	0.17186	27.5343	2.56377	0.0438075	0.215316	-3.9804	0.192629	0.916803	1	npy1 - WT	limma	0.0438075	0.215316	FALSE	no hit	6.57155
459	TCB2	P48231	Tricalbin-2 OS=Saccharomyces cerevisiae (strain ATCC 204508 / S288c) GN=TCB2 PE=1 SV=1	1	3	2	6.20487	0.254069	25.991	2.56377	0.0438076	0.215316	-3.9804	0.192629	0.916803	1	npy1 - WT	limma	0.0438076	0.215316	FALSE	no hit	6.20487
460	ISN1	Q99312	IMP-specific 5'-nucleotidase 1 OS=Saccharomyces cerevisiae (strain ATCC 204508 / S288c) GN=ISN1 PE=1 SV=1	1	3	7	7.41417	0.182259	29.8868	2.56166	0.04393	0.215448	-3.98323	0.192995	0.916948	1	npy1 - WT	limma	0.04393	0.215448	FALSE	no hit	7.41417
461	ERG5	P54781	Cytochrome P450 61 OS=Saccharomyces cerevisiae (strain ATCC 204508 / S288c) GN=ERG5 PE=1 SV=1	1	3	2	6.77725	0.161613	26.8217	2.55215	0.0444874	0.217708	-3.996	0.194652	0.917597	1	npy1 - WT	limma	0.0444874	0.217708	FALSE	no hit	6.77725
462	TSR4	P25040	20S rRNA accumulation protein 4 OS=Saccharomyces cerevisiae (strain ATCC 204508 / S288c) GN=TSR4 PE=1 SV=2	1	3	9	7.10075	-0.16696	29.6171	-2.54775	0.0447479	0.218135	-4.00192	0.195423	0.917895	1	npy1 - WT	limma	0.0447479	0.218135	FALSE	no hit	7.10075
463	ECM4	P36156	Glutathione S-transferase omega-like 2 OS=Saccharomyces cerevisiae (strain ATCC 204508 / S288c) GN=ECM4 PE=1 SV=1	1	3	10	7.45416	0.168608	30.1182	2.54741	0.044768	0.218135	-4.00237	0.195482	0.917918	1	npy1 - WT	limma	0.044768	0.218135	FALSE	no hit	7.45416
464	POA1	P38218	ADP-ribose 1''-phosphate phosphatase OS=Saccharomyces cerevisiae (strain ATCC 204508 / S288c) GN=POA1 PE=1 SV=1	1	3	4	7.41054	-0.469098	29.0665	-2.5409	0.0451569	0.219556	-4.01113	0.196628	0.918357	1	npy1 - WT	limma	0.0451569	0.219556	FALSE	no hit	7.41054
465	SWI6	P09959	Regulatory protein SWI6 OS=Saccharomyces cerevisiae (strain ATCC 204508 / S288c) GN=SWI6 PE=1 SV=1	1	3	4	6.33902	0.174507	26.1341	2.53334	0.0456128	0.221295	-4.02129	0.197963	0.918863	1	npy1 - WT	limma	0.0456128	0.221295	FALSE	no hit	6.33902
466	FUN12	P39730	Eukaryotic translation initiation factor 5B OS=Saccharomyces cerevisiae (strain ATCC 204508 / S288c) GN=FUN12 PE=1 SV=2	1	3	23	7.99445	-0.186213	31.1878	-2.5287	0.0458948	0.221424	-4.02753	0.198786	0.919172	1	npy1 - WT	limma	0.0458948	0.221424	FALSE	no hit	7.99445
467	TSL1	P38427	Trehalose synthase complex regulatory subunit TSL1 OS=Saccharomyces cerevisiae (strain ATCC 204508 / S288c) GN=TSL1 PE=1 SV=1	1	3	14	7.81479	-0.220854	30.679	-2.52811	0.0459309	0.221424	-4.02833	0.198891	0.919211	1	npy1 - WT	limma	0.0459309	0.221424	FALSE	no hit	7.81479
468	MCM2	P29469	DNA replication licensing factor MCM2 OS=Saccharomyces cerevisiae (strain ATCC 204508 / S288c) GN=MCM2 PE=1 SV=2	1	3	4	6.73002	-0.16084	27.6088	-2.52806	0.0459337	0.221424	-4.02839	0.198899	0.919214	1	npy1 - WT	limma	0.0459337	0.221424	FALSE	no hit	6.73002
469	SIT4	P20604	Serine/threonine-protein phosphatase PP1-1 OS=Saccharomyces cerevisiae (strain ATCC 204508 / S288c) GN=SIT4 PE=1 SV=1	1	3	7	7.67288	0.173782	28.9898	2.52399	0.0461826	0.221602	-4.03385	0.199622	0.919483	1	npy1 - WT	limma	0.0461826	0.221602	FALSE	no hit	7.67288
470	REI1	P38344	Cytoplasmic 60S subunit biogenesis factor REI1 OS=Saccharomyces cerevisiae (strain ATCC 204508 / S288c) GN=REI1 PE=1 SV=3	1	3	8	7.11875	-0.189877	28.4223	-2.52389	0.0461892	0.221602	-4.034	0.199641	0.91949	1	npy1 - WT	limma	0.0461892	0.221602	FALSE	no hit	7.11875
471	PNG1	Q02890	Peptide-N(4)-(N-acetyl-beta-glucosaminyl)asparagine amidase OS=Saccharomyces cerevisiae (strain ATCC 204508 / S288c) GN=PNG1 PE=1 SV=1	1	3	4	6.85267	-0.221412	27.5668	-2.52116	0.0463569	0.221602	-4.03766	0.200127	0.91967	1	npy1 - WT	limma	0.0463569	0.221602	FALSE	no hit	6.85267
472	SFB3	P38810	SED5-binding protein 3 OS=Saccharomyces cerevisiae (strain ATCC 204508 / S288c) GN=SFB3 PE=1 SV=1	1	3	14	7.54502	-0.272743	30.5928	-2.52105	0.0463636	0.221602	-4.03781	0.200147	0.919677	1	npy1 - WT	limma	0.0463636	0.221602	FALSE	no hit	7.54502
473	THI20	Q08224	Hydroxymethylpyrimidine/phosphomethylpyrimidine kinase THI20 OS=Saccharomyces cerevisiae (strain ATCC 204508 / S288c) GN=THI20 PE=1 SV=1	1	3	4	6.82294	0.16435	27.2863	2.51932	0.0464705	0.221644	-4.04014	0.200456	0.919791	1	npy1 - WT	limma	0.0464705	0.221644	FALSE	no hit	6.82294
[truncated: 1,783 more rows]

## Sheet: Fig3c
wt	0.512059	0.491497	0.5044	0.477326
npy1Δ	0.515414	0.572279	0.564384	0.536117

## Sheet: Fig3d
Name	baseMean	log2FoldChange	lfcSE	stat	pvalue	padj
[truncated: 7,647 more rows]

## Sheet: Fig4a
wt	21.95410 21.91461 20.55957
npy1Δ	9.053623 6.768641 4.510211

## Sheet: Fig4b
Name	baseMean	log2FoldChange	padj	Wt_Enrich	NPY_Enrich	Enrichment	Category	Wt_Log2FC	Wt_pvalue	NPY_Log2FC	NPY_pvalue	Selected
[truncated: 7,620 more rows]

[truncated: 41 more sheets: Fig4c, Fig4e, Fig5b, Fig5c, Fig5d, FIg6b, Fig6c, Fig6d, Fig7c, Fig8a, Fig8b, Fig8c, Fig8d, Fig9b, Fig10a, FigS1a, FigS1b, FigS1c, FigS1d, FigS1f …]
